# Supplementary material for: Crystal structures and Hirshfeld surface analysis of [κ2-P,N-{(C6H5)2(C5H5N)P}Re(CO)3Br]·2CHCl3 and the product of its reaction with piperidine, [P-{(C6H5)2(C5H5N)P}(C5H11N)Re(CO)3Br]
Source: Acta Crystallogr E Crystallogr Commun. 2019 Jun 21;75(Pt 7):1005–10. doi: 10.1107/S2056989019008089 (PMC6659321; doi:10.1107/S2056989019008089)
Supplement: Supplementary file 1 [file e-75-01005-sup1.cif]

##############################################################################
#                                                                            #
# This CIF contains the data in a paper accepted for publication in          #
# Acta Crystallographica Section E. It conforms to the requirements of       #
# Notes for Authors for Acta Crystallographica Section E, and has been       #
# peer reviewed under the auspices of the IUCr Commission on Journals.       #
#                                                                            #
# Full details of the Crystallographic Information File format               #
# are given in the paper "The Crystallographic Information File (CIF):       #
# a New Standard Archive File for Crystallography" by S. R. Hall, F. H.      #
# Allen and I. D. Brown [Acta Cryst. (1991), A47, 655-685].                  #
#                                                                            #
# The current version of the core CIF dictionary is obtainable from          #
# ftp://ftp.iucr.org/pub/cif_core.dic.                                       #
#                                                                            #
# Software is freely available for graphical display of the structure(s)     #
# in this CIF. For information consult the CIF software page                 #
# http://www.iucr.org/resources/cif/software.                                #
#                                                                            #
# This file may be used for bona fide research purposes within the           #
# scientific community so long as proper attribution is given to the journal # 
# article from which it was obtained.                                        #
#                                                                            #
##############################################################################
data_I-2CHCl3
_database_code_depnum_ccdc_archive 'CCDC 1921164'
_audit_creation_method     'SHELXL-2014/7'
_chemical_name_systematic
;\
Bromidotricarbonyl[diphenyl(pyridin-2-yl)phosphane-\k^2^<i>N</i>,<i>P</i>]\
rhenium(I) chloroform disolvate, [ReBr(C~17~H~14~NP)(CO)~3~]\\cdot2CHCl~3~
;
_chemical_name_common     ?
_chemical_formula_moiety     'C20 H14 Br N O3 P Re, 2(C H Cl3)'
_chemical_formula_sum     'C22 H16 Br Cl6 N O3 P Re'
_chemical_formula_iupac     '[Re Br (C17 H14 N P) (C O)3], 2C H Cl3'
_chemical_formula_weight     852.14
_chemical_melting_point     ?
_space_group_crystal_system     monoclinic
_space_group_name_H-M_alt     'P 21/c'
_space_group_name_Hall     '-P 2ybc'
loop_
    _space_group_symop_operation_xyz
    'x, y, z'
    '-x, y+1/2, -z+1/2'
    '-x, -y, -z'
    'x, -y-1/2, z-1/2'
_cell_length_a     14.194(4)
_cell_length_b     12.314(4)
_cell_length_c     16.249(5)
_cell_angle_alpha     90
_cell_angle_beta     92.701(4)
_cell_angle_gamma     90
_cell_volume     2836.7(15)
_cell_formula_units_Z     4
_cell_measurement_reflns_used     6313
_cell_measurement_theta_min     2.49
_cell_measurement_theta_max     28.47
_cell_measurement_temperature     150(2)
_exptl_crystal_description     block
_exptl_crystal_colour     yellow
_exptl_crystal_size_max     0.156
_exptl_crystal_size_mid     0.128
_exptl_crystal_size_min     0.054
_exptl_crystal_density_diffrn     1.995
_exptl_crystal_density_meas     ?
_exptl_crystal_density_method     ?
_exptl_crystal_F_000     1624
_exptl_absorpt_coefficient_mu     6.339
_exptl_absorpt_correction_type     multi-scan
_exptl_absorpt_process_details
;
(SADABS; Bruker, 2012)
;
_exptl_absorpt_correction_T_min     0.3863
_exptl_absorpt_correction_T_max     0.7460
_diffrn_ambient_temperature     150(2)
_diffrn_source     'sealed tube'
_diffrn_radiation_type     MoK\a
_diffrn_radiation_wavelength     0.71073
_diffrn_measurement_device_type     'Bruker SMART CCD area detector'
_diffrn_measurement_method     'phi and omega scans'
_diffrn_detector_area_resol_mean     ?
_diffrn_reflns_number     19979
_diffrn_reflns_av_R_equivalents     0.0480
_diffrn_reflns_av_unetI/netI     0.0492
_diffrn_reflns_theta_min     2.491
_diffrn_reflns_theta_max     25.999
_diffrn_reflns_theta_full     25.242
_diffrn_measured_fraction_theta_max     0.998
_diffrn_measured_fraction_theta_full     0.998
_diffrn_reflns_limit_h_min     -17
_diffrn_reflns_limit_h_max     17
_diffrn_reflns_limit_k_min     -15
_diffrn_reflns_limit_k_max     15
_diffrn_reflns_limit_l_min     -19
_diffrn_reflns_limit_l_max     20
_refine_special_details     ?
_reflns_number_total     5550
_reflns_number_gt     4526
_reflns_threshold_expression     'I > 2\s(I)'
_refine_ls_structure_factor_coef     Fsqd
_refine_ls_matrix_type     full
_refine_ls_R_factor_all     0.0369
_refine_ls_R_factor_gt     0.0263
_refine_ls_wR_factor_gt     0.0595
_refine_ls_wR_factor_ref     0.0647
_refine_ls_goodness_of_fit_ref     0.989
_refine_ls_restrained_S_all     0.989
_refine_ls_number_reflns     5550
_refine_ls_number_parameters     317
_refine_ls_number_restraints     0
_refine_ls_hydrogen_treatment     constr
_refine_ls_weighting_scheme     calc
_refine_ls_weighting_details     'w=1/[\s^2^(Fo^2^)] where P=(Fo^2^+2Fc^2^)/3'
_atom_sites_solution_hydrogens     geom
_atom_sites_solution_primary     direct
_atom_sites_solution_secondary     difmap
_refine_ls_shift/su_max     0.000
_refine_ls_shift/su_mean     0.000
_refine_diff_density_max     0.388
_refine_diff_density_min     -0.348
_refine_ls_extinction_method
;
SHELXL2014 (Sheldrick, 2015)
;
_refine_ls_extinction_coef     0.00027(8)
_refine_ls_extinction_expression
                                  'Fc^*^=kFc[1+0.001xFc^2^\l^3^/sin(2\q)]^-1/4^'
loop_
    _atom_type_symbol
    _atom_type_description
    _atom_type_scat_dispersion_real
    _atom_type_scat_dispersion_imag
    _atom_type_scat_source
    'C' 'C' 0.0033 0.0016
                         'International Tables Vol C Tables 4.2.6.8 and 6.1.1.4'
    'H' 'H' 0.0000 0.0000
                         'International Tables Vol C Tables 4.2.6.8 and 6.1.1.4'
    'N' 'N' 0.0061 0.0033
                         'International Tables Vol C Tables 4.2.6.8 and 6.1.1.4'
    'O' 'O' 0.0106 0.0060
                         'International Tables Vol C Tables 4.2.6.8 and 6.1.1.4'
    'P' 'P' 0.1023 0.0942
                         'International Tables Vol C Tables 4.2.6.8 and 6.1.1.4'
    'Cl' 'Cl' 0.1484 0.1585
                         'International Tables Vol C Tables 4.2.6.8 and 6.1.1.4'
    'Br' 'Br' -0.2901 2.4595
                         'International Tables Vol C Tables 4.2.6.8 and 6.1.1.4'
    'Re' 'Re' -1.0185 7.2310
                         'International Tables Vol C Tables 4.2.6.8 and 6.1.1.4'
_computing_data_collection
;
SMART (Bruker, 2012)
;
_computing_cell_refinement
;
SMART (Bruker, 2012)
;
_computing_data_reduction
;
SAINT (Bruker, 2012)
;
_computing_structure_solution
;
SHELXS (Sheldrick, 2008)
;
_computing_structure_refinement
;
SHELXL2014 (Sheldrick, 2015)
;
_computing_molecular_graphics
;
SHELXTL (Sheldrick, 2008) and Mercury (Macrae <i>et al.</i>,
2008)
;
_computing_publication_material
;
SHELXL2014 (Sheldrick, 2015), PLATON (Spek, 2009) and
publCIF (Westrip, 2010)
;
loop_
    _atom_site_type_symbol
    _atom_site_label
    _atom_site_fract_x
    _atom_site_fract_y
    _atom_site_fract_z
    _atom_site_U_iso_or_equiv
    _atom_site_adp_type
    _atom_site_calc_flag
    _atom_site_occupancy
    _atom_site_disorder_assembly
    _atom_site_disorder_group
    Re Re1 0.29082(2) 0.42455(2) 0.08046(2) 0.06954(7) Uani d 1 . .
    Br Br1 0.45807(3) 0.36073(4) 0.13313(3) 0.07781(13) Uani d 1 . .
    P P1 0.25501(8) 0.23375(8) 0.04434(7) 0.0705(3) Uani d 1 . .
    N N1 0.3373(3) 0.3742(3) -0.0392(2) 0.0722(9) Uani d 1 . .
    C C1 0.2470(3) 0.4367(3) 0.1897(3) 0.0742(11) Uani d 1 . .
    O O1 0.2190(3) 0.4391(3) 0.2547(2) 0.0860(9) Uani d 1 . .
    C C2 0.1733(4) 0.4761(3) 0.0367(3) 0.0779(11) Uani d 1 . .
    O O2 0.1045(3) 0.5103(3) 0.0100(2) 0.0879(9) Uani d 1 . .
    C C3 0.3368(4) 0.5732(4) 0.0793(3) 0.0792(11) Uani d 1 . .
    O O3 0.3635(3) 0.6583(3) 0.0772(2) 0.0949(10) Uani d 1 . .
    C C4 0.3826(3) 0.4234(4) -0.0986(3) 0.0783(11) Uani d 1 . .
    H H4 0.3974 0.4967 -0.0932 0.094 Uiso calc 1 . .
    C C5 0.4076(4) 0.3694(4) -0.1669(3) 0.0861(13) Uani d 1 . .
    H H5 0.4382 0.4061 -0.2079 0.103 Uiso calc 1 . .
    C C6 0.3879(4) 0.2598(4) -0.1759(3) 0.0855(13) Uani d 1 . .
    H H6 0.4053 0.2222 -0.2224 0.103 Uiso calc 1 . .
    C C7 0.3422(3) 0.2081(4) -0.1148(3) 0.0792(11) Uani d 1 . .
    H H7 0.3283 0.1344 -0.1189 0.095 Uiso calc 1 . .
    C C8 0.3171(3) 0.2667(3) -0.0476(3) 0.0701(10) Uani d 1 . .
    C C9 0.3085(3) 0.1116(3) 0.0857(3) 0.0735(11) Uani d 1 . .
    C C10 0.4032(4) 0.0890(3) 0.0778(3) 0.0788(12) Uani d 1 . .
    H H10 0.4404 0.1362 0.0486 0.095 Uiso calc 1 . .
    C C11 0.4429(4) -0.0041(4) 0.1134(3) 0.0860(13) Uani d 1 . .
    H H11 0.5066 -0.0187 0.1080 0.103 Uiso calc 1 . .
    C C12 0.3890(4) -0.0741(4) 0.1561(3) 0.0896(14) Uani d 1 . .
    H H12 0.4161 -0.1365 0.1793 0.108 Uiso calc 1 . .
    C C13 0.2950(4) -0.0530(4) 0.1651(3) 0.0873(14) Uani d 1 . .
    H H13 0.2586 -0.1006 0.1946 0.105 Uiso calc 1 . .
    C C14 0.2549(4) 0.0392(4) 0.1300(3) 0.0812(12) Uani d 1 . .
    H H14 0.1912 0.0532 0.1360 0.097 Uiso calc 1 . .
    C C15 0.1366(3) 0.1951(3) 0.0108(3) 0.0723(10) Uani d 1 . .
    C C16 0.1182(4) 0.1207(4) -0.0506(3) 0.0830(12) Uani d 1 . .
    H H16 0.1680 0.0861 -0.0750 0.100 Uiso calc 1 . .
    C C17 0.0272(4) 0.0967(4) -0.0765(3) 0.0912(14) Uani d 1 . .
    H H17 0.0156 0.0465 -0.1185 0.109 Uiso calc 1 . .
    C C18 -0.0466(4) 0.1470(4) -0.0402(4) 0.0987(16) Uani d 1 . .
    H H18 -0.1084 0.1319 -0.0583 0.118 Uiso calc 1 . .
    C C19 -0.0293(4) 0.2190(4) 0.0223(4) 0.1030(17) Uani d 1 . .
    H H19 -0.0794 0.2512 0.0480 0.124 Uiso calc 1 . .
    C C20 0.0622(4) 0.2446(4) 0.0478(4) 0.0910(14) Uani d 1 . .
    H H20 0.0736 0.2950 0.0897 0.109 Uiso calc 1 . .
    C C21 0.3309(4) 0.7174(4) 0.3787(3) 0.0853(13) Uani d 1 . .
    H H21 0.3903 0.7468 0.4026 0.102 Uiso calc 1 . .
    Cl Cl1 0.24667(11) 0.82254(11) 0.37214(10) 0.1001(4) Uani d 1 . .
    Cl Cl2 0.29219(12) 0.61431(11) 0.44304(10) 0.1061(4) Uani d 1 . .
    Cl Cl3 0.35045(12) 0.66739(12) 0.28107(9) 0.1034(4) Uani d 1 . .
    C C22 0.0251(4) 0.0957(4) 0.3284(4) 0.0959(15) Uani d 1 . .
    H H22 0.0155 0.1018 0.3876 0.115 Uiso calc 1 . .
    Cl Cl4 0.02810(13) -0.04155(12) 0.30240(11) 0.1102(4) Uani d 1 . .
    Cl Cl5 0.13277(12) 0.15706(16) 0.30768(12) 0.1288(6) Uani d 1 . .
    Cl Cl6 -0.06727(13) 0.16078(13) 0.27497(13) 0.1261(6) Uani d 1 . .
loop_
    _atom_site_aniso_label
    _atom_site_aniso_U_11
    _atom_site_aniso_U_22
    _atom_site_aniso_U_33
    _atom_site_aniso_U_12
    _atom_site_aniso_U_13
    _atom_site_aniso_U_23
    Re1 0.06848(12) 0.06853(9) 0.07162(11) 0.00019(7) 0.00347(7) 0.00016(7)
    Br1 0.0707(3) 0.0804(2) 0.0822(3) -0.00035(19) 0.0024(2) 0.0055(2)
    P1 0.0706(7) 0.0695(5) 0.0717(7) 0.0009(5) 0.0046(5) -0.0012(5)
    N1 0.069(2) 0.0740(18) 0.074(2) 0.0018(16) 0.0066(17) 0.0004(16)
    C1 0.071(3) 0.071(2) 0.079(3) -0.0012(19) -0.005(2) 0.000(2)
    O1 0.088(2) 0.097(2) 0.074(2) 0.0047(17) 0.0056(17) -0.0020(16)
    C2 0.088(3) 0.070(2) 0.077(3) 0.000(2) 0.012(2) -0.003(2)
    O2 0.078(2) 0.092(2) 0.092(2) 0.0048(17) -0.0031(18) 0.0046(17)
    C3 0.083(3) 0.079(2) 0.074(3) 0.005(2) -0.006(2) -0.005(2)
    O3 0.111(3) 0.0759(18) 0.097(3) -0.0122(18) 0.000(2) 0.0000(16)
    C4 0.073(3) 0.080(2) 0.083(3) 0.002(2) 0.009(2) 0.008(2)
    C5 0.076(3) 0.099(3) 0.083(3) 0.002(2) 0.013(2) 0.010(2)
    C6 0.080(3) 0.100(3) 0.077(3) 0.005(2) 0.007(2) -0.002(2)
    C7 0.074(3) 0.083(2) 0.081(3) -0.001(2) 0.002(2) -0.006(2)
    C8 0.064(3) 0.071(2) 0.074(3) 0.0006(17) 0.001(2) 0.0005(18)
    C9 0.080(3) 0.071(2) 0.069(3) -0.0015(19) 0.002(2) -0.0065(18)
    C10 0.080(3) 0.071(2) 0.085(3) 0.001(2) -0.003(2) -0.003(2)
    C11 0.083(3) 0.079(2) 0.095(4) 0.011(2) -0.005(3) -0.004(2)
    C12 0.101(4) 0.076(2) 0.090(3) 0.006(3) -0.010(3) -0.002(2)
    C13 0.104(4) 0.077(2) 0.079(3) -0.003(2) -0.005(3) 0.008(2)
    C14 0.081(3) 0.081(2) 0.082(3) 0.003(2) 0.003(2) -0.001(2)
    C15 0.072(3) 0.0675(19) 0.078(3) -0.0029(18) 0.004(2) 0.0041(18)
    C16 0.080(3) 0.087(3) 0.083(3) -0.010(2) 0.006(2) 0.000(2)
    C17 0.087(4) 0.100(3) 0.087(4) -0.015(3) 0.001(3) 0.000(3)
    C18 0.078(4) 0.093(3) 0.123(5) -0.014(3) -0.009(3) 0.010(3)
    C19 0.073(4) 0.090(3) 0.146(5) -0.003(3) 0.014(3) -0.006(3)
    C20 0.079(3) 0.081(3) 0.115(4) -0.003(2) 0.018(3) -0.013(3)
    C21 0.085(3) 0.088(3) 0.084(3) -0.008(2) 0.007(3) 0.006(2)
    Cl1 0.1005(10) 0.0898(7) 0.1106(10) 0.0026(6) 0.0119(8) 0.0115(7)
    Cl2 0.1271(13) 0.0897(7) 0.1023(10) -0.0028(7) 0.0146(9) 0.0158(7)
    Cl3 0.1147(11) 0.1028(8) 0.0938(9) -0.0140(8) 0.0153(8) -0.0114(7)
    C22 0.087(4) 0.108(3) 0.092(4) -0.008(3) -0.001(3) -0.006(3)
    Cl4 0.1192(12) 0.1039(8) 0.1067(11) 0.0020(8) -0.0035(9) 0.0022(8)
    Cl5 0.1014(12) 0.1516(14) 0.1350(14) -0.0353(10) 0.0217(10) -0.0418(11)
    Cl6 0.1167(13) 0.1064(9) 0.1519(16) -0.0004(9) -0.0286(11) 0.0013(9)
_geom_special_details
;
 All esds (except the esd in the dihedral angle between two l.s. planes)
 are estimated using the full covariance matrix.  The cell esds are taken
 into account individually in the estimation of esds in distances, angles
 and torsion angles; correlations between esds in cell parameters are only
 used when they are defined by crystal symmetry.  An approximate (isotropic)
 treatment of cell esds is used for estimating esds involving l.s. planes.
;
loop_
    _geom_bond_atom_site_label_1
    _geom_bond_atom_site_label_2
    _geom_bond_site_symmetry_2
    _geom_bond_distance
    _geom_bond_publ_flag
    Re1 C2 . 1.892(6) y
    Re1 C1 . 1.914(5) y
    Re1 C3 . 1.943(5) y
    Re1 N1 . 2.173(4) y
    Re1 P1 . 2.4687(13) y
    Re1 Br1 . 2.6066(8) y
    P1 C9 . 1.800(5) ?
    P1 C15 . 1.806(5) ?
    P1 C8 . 1.815(5) ?
    N1 C4 . 1.330(5) ?
    N1 C8 . 1.360(5) ?
    C1 O1 . 1.147(5) ?
    C2 O2 . 1.131(6) ?
    C3 O3 . 1.116(5) ?
    C4 C5 . 1.355(7) ?
    C4 H4 . 0.9300 ?
    C5 C6 . 1.384(7) ?
    C5 H5 . 0.9300 ?
    C6 C7 . 1.368(7) ?
    C6 H6 . 0.9300 ?
    C7 C8 . 1.370(6) ?
    C7 H7 . 0.9300 ?
    C9 C10 . 1.385(6) ?
    C9 C14 . 1.394(6) ?
    C10 C11 . 1.392(6) ?
    C10 H10 . 0.9300 ?
    C11 C12 . 1.364(7) ?
    C11 H11 . 0.9300 ?
    C12 C13 . 1.373(8) ?
    C12 H12 . 0.9300 ?
    C13 C14 . 1.382(6) ?
    C13 H13 . 0.9300 ?
    C14 H14 . 0.9300 ?
    C15 C16 . 1.370(6) ?
    C15 C20 . 1.382(6) ?
    C16 C17 . 1.371(7) ?
    C16 H16 . 0.9300 ?
    C17 C18 . 1.374(8) ?
    C17 H17 . 0.9300 ?
    C18 C19 . 1.362(8) ?
    C18 H18 . 0.9300 ?
    C19 C20 . 1.381(8) ?
    C19 H19 . 0.9300 ?
    C20 H20 . 0.9300 ?
    C21 Cl3 . 1.737(5) ?
    C21 Cl2 . 1.749(5) ?
    C21 Cl1 . 1.762(5) ?
    C21 H21 . 0.9800 ?
    C22 Cl6 . 1.735(6) ?
    C22 Cl4 . 1.743(6) ?
    C22 Cl5 . 1.751(6) ?
    C22 H22 . 0.9800 ?
loop_
    _geom_angle_atom_site_label_1
    _geom_angle_atom_site_label_2
    _geom_angle_atom_site_label_3
    _geom_angle_site_symmetry_1
    _geom_angle_site_symmetry_3
    _geom_angle
    _geom_angle_publ_flag
    C2 Re1 C1 . . 90.2(2) y
    C2 Re1 C3 . . 88.3(2) y
    C1 Re1 C3 . . 93.39(19) y
    C2 Re1 N1 . . 93.39(17) y
    C1 Re1 N1 . . 167.89(15) y
    C3 Re1 N1 . . 98.27(17) y
    C2 Re1 P1 . . 93.56(13) y
    C1 Re1 P1 . . 102.86(12) y
    C3 Re1 P1 . . 163.62(15) y
    N1 Re1 P1 . . 65.39(9) y
    C2 Re1 Br1 . . 176.20(14) y
    C1 Re1 Br1 . . 92.84(14) y
    C3 Re1 Br1 . . 89.22(15) y
    N1 Re1 Br1 . . 84.11(10) y
    P1 Re1 Br1 . . 88.01(3) y
    C9 P1 C15 . . 105.2(2) ?
    C9 P1 C8 . . 106.3(2) ?
    C15 P1 C8 . . 106.9(2) ?
    C9 P1 Re1 . . 128.88(16) ?
    C15 P1 Re1 . . 120.04(14) ?
    C8 P1 Re1 . . 83.14(13) ?
    C4 N1 C8 . . 118.5(4) ?
    C4 N1 Re1 . . 134.2(3) ?
    C8 N1 Re1 . . 107.2(3) ?
    O1 C1 Re1 . . 176.7(4) ?
    O2 C2 Re1 . . 177.7(4) ?
    O3 C3 Re1 . . 178.8(5) ?
    N1 C4 C5 . . 121.7(4) ?
    N1 C4 H4 . . 119.2 ?
    C5 C4 H4 . . 119.2 ?
    C4 C5 C6 . . 120.3(5) ?
    C4 C5 H5 . . 119.8 ?
    C6 C5 H5 . . 119.8 ?
    C7 C6 C5 . . 118.6(5) ?
    C7 C6 H6 . . 120.7 ?
    C5 C6 H6 . . 120.7 ?
    C6 C7 C8 . . 118.9(4) ?
    C6 C7 H7 . . 120.6 ?
    C8 C7 H7 . . 120.6 ?
    N1 C8 C7 . . 122.0(4) ?
    N1 C8 P1 . . 104.1(3) ?
    C7 C8 P1 . . 133.9(3) ?
    C10 C9 C14 . . 118.4(4) ?
    C10 C9 P1 . . 121.8(3) ?
    C14 C9 P1 . . 119.7(4) ?
    C9 C10 C11 . . 120.2(5) ?
    C9 C10 H10 . . 119.9 ?
    C11 C10 H10 . . 119.9 ?
    C12 C11 C10 . . 120.5(5) ?
    C12 C11 H11 . . 119.8 ?
    C10 C11 H11 . . 119.8 ?
    C11 C12 C13 . . 120.3(5) ?
    C11 C12 H12 . . 119.9 ?
    C13 C12 H12 . . 119.9 ?
    C12 C13 C14 . . 119.8(5) ?
    C12 C13 H13 . . 120.1 ?
    C14 C13 H13 . . 120.1 ?
    C13 C14 C9 . . 120.9(5) ?
    C13 C14 H14 . . 119.5 ?
    C9 C14 H14 . . 119.5 ?
    C16 C15 C20 . . 119.2(5) ?
    C16 C15 P1 . . 122.6(4) ?
    C20 C15 P1 . . 118.2(4) ?
    C15 C16 C17 . . 120.8(5) ?
    C15 C16 H16 . . 119.6 ?
    C17 C16 H16 . . 119.6 ?
    C16 C17 C18 . . 119.8(5) ?
    C16 C17 H17 . . 120.1 ?
    C18 C17 H17 . . 120.1 ?
    C19 C18 C17 . . 119.9(5) ?
    C19 C18 H18 . . 120.1 ?
    C17 C18 H18 . . 120.1 ?
    C18 C19 C20 . . 120.5(5) ?
    C18 C19 H19 . . 119.8 ?
    C20 C19 H19 . . 119.8 ?
    C19 C20 C15 . . 119.7(5) ?
    C19 C20 H20 . . 120.1 ?
    C15 C20 H20 . . 120.1 ?
    Cl3 C21 Cl2 . . 110.9(3) ?
    Cl3 C21 Cl1 . . 110.0(3) ?
    Cl2 C21 Cl1 . . 109.8(3) ?
    Cl3 C21 H21 . . 108.7 ?
    Cl2 C21 H21 . . 108.7 ?
    Cl1 C21 H21 . . 108.7 ?
    Cl6 C22 Cl4 . . 110.7(3) ?
    Cl6 C22 Cl5 . . 110.5(3) ?
    Cl4 C22 Cl5 . . 109.9(3) ?
    Cl6 C22 H22 . . 108.6 ?
    Cl4 C22 H22 . . 108.6 ?
    Cl5 C22 H22 . . 108.6 ?
loop_
    _geom_torsion_atom_site_label_1
    _geom_torsion_atom_site_label_2
    _geom_torsion_atom_site_label_3
    _geom_torsion_atom_site_label_4
    _geom_torsion_site_symmetry_1
    _geom_torsion_site_symmetry_2
    _geom_torsion_site_symmetry_3
    _geom_torsion_site_symmetry_4
    _geom_torsion
    _geom_torsion_publ_flag
    C8 N1 C4 C5 . . . . 0.8(7) ?
    Re1 N1 C4 C5 . . . . 176.3(4) ?
    N1 C4 C5 C6 . . . . -1.2(8) ?
    C4 C5 C6 C7 . . . . 0.5(8) ?
    C5 C6 C7 C8 . . . . 0.4(7) ?
    C4 N1 C8 C7 . . . . 0.2(7) ?
    Re1 N1 C8 C7 . . . . -176.4(4) ?
    C4 N1 C8 P1 . . . . -179.2(3) ?
    Re1 N1 C8 P1 . . . . 4.2(3) ?
    C6 C7 C8 N1 . . . . -0.8(7) ?
    C6 C7 C8 P1 . . . . 178.3(4) ?
    C9 P1 C8 N1 . . . . -132.1(3) ?
    C15 P1 C8 N1 . . . . 115.8(3) ?
    Re1 P1 C8 N1 . . . . -3.5(3) ?
    C9 P1 C8 C7 . . . . 48.6(5) ?
    C15 P1 C8 C7 . . . . -63.4(5) ?
    Re1 P1 C8 C7 . . . . 177.2(5) ?
    C15 P1 C9 C10 . . . . 145.3(4) ?
    C8 P1 C9 C10 . . . . 32.1(4) ?
    Re1 P1 C9 C10 . . . . -62.3(4) ?
    C15 P1 C9 C14 . . . . -37.4(4) ?
    C8 P1 C9 C14 . . . . -150.6(4) ?
    Re1 P1 C9 C14 . . . . 115.0(4) ?
    C14 C9 C10 C11 . . . . 0.1(7) ?
    P1 C9 C10 C11 . . . . 177.4(4) ?
    C9 C10 C11 C12 . . . . 0.2(8) ?
    C10 C11 C12 C13 . . . . -0.5(8) ?
    C11 C12 C13 C14 . . . . 0.5(8) ?
    C12 C13 C14 C9 . . . . -0.2(8) ?
    C10 C9 C14 C13 . . . . -0.1(7) ?
    P1 C9 C14 C13 . . . . -177.5(4) ?
    C9 P1 C15 C16 . . . . -63.3(4) ?
    C8 P1 C15 C16 . . . . 49.5(4) ?
    Re1 P1 C15 C16 . . . . 141.4(3) ?
    C9 P1 C15 C20 . . . . 118.0(4) ?
    C8 P1 C15 C20 . . . . -129.2(4) ?
    Re1 P1 C15 C20 . . . . -37.3(4) ?
    C20 C15 C16 C17 . . . . 1.3(7) ?
    P1 C15 C16 C17 . . . . -177.4(4) ?
    C15 C16 C17 C18 . . . . -0.5(8) ?
    C16 C17 C18 C19 . . . . -1.2(9) ?
    C17 C18 C19 C20 . . . . 2.1(9) ?
    C18 C19 C20 C15 . . . . -1.3(9) ?
    C16 C15 C20 C19 . . . . -0.3(8) ?
    P1 C15 C20 C19 . . . . 178.4(4) ?
loop_
    _geom_hbond_atom_site_label_D
    _geom_hbond_atom_site_label_H
    _geom_hbond_atom_site_label_A
    _geom_hbond_site_symmetry_A
    _geom_hbond_distance_DH
    _geom_hbond_distance_HA
    _geom_hbond_distance_DA
    _geom_hbond_angle_DHA
    C21 H21 Br1 2_655 0.98 2.66 3.490(5) 143
    C4 H4 Br1 3_665 0.93 2.80 3.552(5) 139
_shelx_space_group_comment
;
The symmetry employed for this shelxl refinement is uniquely defined
by the following loop, which should always be used as a source of
symmetry information in preference to the above space-group names.
They are only intended as comments.
;
_shelx_estimated_absorpt_T_min     ?
_shelx_estimated_absorpt_T_max     ?
_shelx_hkl_file
;
   3  -4 -22    0.01    0.03
   4  -3 -22    0.09    0.04
   4  -2 -22    0.05    0.04
   5  -2 -22    0.02    0.04
   5  -1 -22   -0.01    0.03
   5   0 -22    0.11    0.05
   6   0 -22    0.25    0.05
   6   1 -22   -0.06    0.02
   6   2 -22    0.04    0.04
   1  -7 -21    0.06    0.04
  -2  -6 -21    0.07    0.03
   1  -6 -21    0.02    0.03
   2  -6 -21   -0.03    0.03
   3  -6 -21    0.09    0.04
  -3  -5 -21    0.20    0.04
  -2  -5 -21   -0.01    0.03
   2  -5 -21    0.17    0.05
   3  -5 -21   -0.01    0.03
   4  -5 -21    0.05    0.04
   5  -5 -21   -0.01    0.03
  -4  -4 -21    0.14    0.04
  -3  -4 -21    0.06    0.04
   2  -4 -21    0.25    0.07
   3  -4 -21    0.32    0.07
   4  -4 -21   -0.04    0.03
   5  -4 -21    0.40    0.07
  -5  -3 -21    0.02    0.04
  -4  -3 -21    0.05    0.04
  -3  -3 -21    0.06    0.04
   3  -3 -21    0.07    0.06
   4  -3 -21    0.06    0.05
   5  -3 -21   -0.08    0.04
   6  -3 -21    0.08    0.04
  -5  -2 -21    0.20    0.05
  -4  -2 -21    0.26    0.06
   3  -2 -21    0.06    0.05
   4  -2 -21    0.13    0.06
   5  -2 -21    0.29    0.07
   6  -2 -21    0.05    0.04
   7  -2 -21    0.18    0.06
  -6  -1 -21    0.21    0.05
  -5  -1 -21    0.22    0.05
  -4  -1 -21    0.05    0.04
   4  -1 -21    0.30    0.08
   5  -1 -21   -0.06    0.04
   6  -1 -21    0.29    0.07
   7  -1 -21    0.13    0.06
  -6   0 -21    0.03    0.04
  -5   0 -21   -0.03    0.04
  -4   0 -21    0.00    0.04
   4   0 -21    0.03    0.06
   5   0 -21   -0.06    0.05
   6   0 -21   -0.11    0.04
   7   0 -21    0.02    0.04
  -6   1 -21    0.20    0.05
  -5   1 -21    0.14    0.04
   5   1 -21   -0.09    0.05
   6   1 -21    0.26    0.06
   7   1 -21    0.26    0.06
  -6   2 -21    0.02    0.03
  -5   2 -21    0.23    0.05
   5   2 -21    0.27    0.07
   6   2 -21   -0.01    0.04
   7   2 -21    0.25    0.06
  -6   3 -21   -0.02    0.03
   6   3 -21    0.07    0.04
   7   3 -21    0.01    0.04
   6   4 -21    0.07    0.04
   7   4 -21   -0.02    0.03
  -1  -8 -20    0.03    0.03
   0  -8 -20    0.16    0.05
   1  -8 -20    0.01    0.03
  -3  -7 -20   -0.04    0.02
  -2  -7 -20    0.05    0.03
  -1  -7 -20   -0.01    0.03
   0  -7 -20   -0.04    0.03
   1  -7 -20    0.05    0.04
   2  -7 -20   -0.01    0.04
   3  -7 -20    0.01    0.03
   4  -7 -20    0.01    0.03
  -4  -6 -20    0.05    0.03
  -3  -6 -20    0.48    0.07
  -2  -6 -20    0.00    0.04
  -1  -6 -20    0.25    0.05
   1  -6 -20    0.23    0.06
   2  -6 -20    0.23    0.07
   3  -6 -20   -0.04    0.03
   4  -6 -20    0.30    0.07
   5  -6 -20    0.04    0.04
  -5  -5 -20    0.12    0.04
  -4  -5 -20    0.12    0.04
  -3  -5 -20   -0.01    0.04
  -2  -5 -20    0.43    0.07
  -1  -5 -20    0.12    0.06
   1  -5 -20    0.01    0.06
   2  -5 -20    0.09    0.06
   3  -5 -20    0.27    0.08
   4  -5 -20    0.13    0.05
   5  -5 -20    0.00    0.04
   6  -5 -20   -0.02    0.04
   7  -5 -20    0.05    0.04
  -6  -4 -20    0.04    0.03
  -5  -4 -20    0.12    0.05
  -4  -4 -20    0.04    0.04
  -3  -4 -20   -0.08    0.04
  -2  -4 -20    0.12    0.05
   1  -4 -20    0.01    0.06
   2  -4 -20    0.15    0.07
   3  -4 -20    0.13    0.06
   4  -4 -20    0.06    0.05
   5  -4 -20    0.01    0.05
   6  -4 -20    0.13    0.06
   7  -4 -20    0.18    0.05
  -6  -3 -20    0.30    0.06
  -5  -3 -20   -0.03    0.04
  -4  -3 -20    0.54    0.09
  -3  -3 -20    0.01    0.05
  -2  -3 -20    0.49    0.09
   2  -3 -20   -0.02    0.05
   3  -3 -20    0.49    0.10
   4  -3 -20    0.10    0.06
   5  -3 -20    0.53    0.10
   6  -3 -20    0.38    0.08
   7  -3 -20    0.10    0.05
   8  -3 -20    0.45    0.08
  -7  -2 -20   -0.01    0.04
  -6  -2 -20   -0.02    0.04
  -5  -2 -20    0.15    0.06
  -4  -2 -20   -0.04    0.04
  -3  -2 -20    0.10    0.06
   2  -2 -20    0.31    0.10
   3  -2 -20   -0.03    0.06
   4  -2 -20    0.32    0.08
   5  -2 -20    0.37    0.09
   6  -2 -20    0.20    0.07
   7  -2 -20    0.12    0.06
   8  -2 -20    0.01    0.05
  -7  -1 -20    0.12    0.05
  -6  -1 -20    0.23    0.06
  -5  -1 -20   -0.04    0.04
  -4  -1 -20    0.41    0.08
  -3  -1 -20   -0.02    0.05
   3  -1 -20    0.01    0.08
   4  -1 -20    0.11    0.06
   5  -1 -20    0.11    0.06
   6  -1 -20    0.13    0.07
   7  -1 -20    0.06    0.05
   8  -1 -20    0.04    0.05
   9  -1 -20   -0.01    0.03
  -7   0 -20   -0.03    0.03
  -6   0 -20    0.43    0.08
  -5   0 -20    0.82    0.12
  -4   0 -20    0.01    0.05
  -3   0 -20    0.86    0.12
   3   0 -20   -0.13    0.05
   4   0 -20    0.29    0.09
   5   0 -20    0.13    0.07
   6   0 -20    0.41    0.09
   7   0 -20    0.58    0.10
   8   0 -20   -0.02    0.04
   9   0 -20    0.12    0.05
  -7   1 -20    0.12    0.05
  -6   1 -20    0.20    0.06
  -5   1 -20    0.02    0.05
  -4   1 -20    0.32    0.07
   4   1 -20    0.17    0.08
   5   1 -20    0.20    0.07
   6   1 -20   -0.02    0.05
   7   1 -20   -0.02    0.05
   8   1 -20    0.08    0.05
   9   1 -20    0.02    0.04
  -7   2 -20    0.05    0.04
  -6   2 -20    0.01    0.04
  -5   2 -20    0.16    0.06
  -4   2 -20   -0.05    0.05
   4   2 -20    0.24    0.09
   5   2 -20    0.21    0.07
   6   2 -20    0.08    0.06
   7   2 -20    0.07    0.05
   8   2 -20   -0.03    0.04
   9   2 -20    0.13    0.05
  -7   3 -20    0.28    0.05
  -6   3 -20    0.26    0.06
  -5   3 -20   -0.02    0.03
   5   3 -20    0.72    0.11
   6   3 -20    0.37    0.08
   7   3 -20    0.01    0.05
   8   3 -20    0.46    0.08
  -7   4 -20   -0.03    0.03
  -6   4 -20    0.03    0.04
  -5   4 -20    0.12    0.04
   5   4 -20    0.00    0.05
   6   4 -20    0.13    0.06
   7   4 -20    0.18    0.05
   8   4 -20    0.07    0.05
  -6   5 -20    0.01    0.03
   6   5 -20    0.01    0.04
   7   5 -20    0.09    0.04
   8   5 -20    0.01    0.03
   7   6 -20    0.07    0.03
  -2  -9 -19    0.11    0.04
  -1  -9 -19    0.06    0.02
   0  -9 -19    0.10    0.03
   1  -9 -19    0.01    0.02
  -3  -8 -19    0.20    0.04
  -2  -8 -19    0.02    0.03
  -1  -8 -19    0.10    0.03
   0  -8 -19   -0.04    0.02
   1  -8 -19    0.22    0.06
   2  -8 -19    0.00    0.03
   3  -8 -19    0.20    0.06
   4  -8 -19    0.21    0.05
  -5  -7 -19    0.20    0.04
  -4  -7 -19    0.00    0.03
  -3  -7 -19    0.38    0.06
  -2  -7 -19    0.74    0.09
  -1  -7 -19    0.02    0.03
   0  -7 -19    0.28    0.04
   1  -7 -19    0.05    0.05
   3  -7 -19    0.37    0.08
   4  -7 -19    0.21    0.07
   6  -7 -19   -0.03    0.03
  -6  -6 -19    0.05    0.03
  -5  -6 -19    0.08    0.04
  -4  -6 -19    0.12    0.04
  -3  -6 -19    0.15    0.05
  -2  -6 -19   -0.02    0.04
  -1  -6 -19    0.04    0.05
   0  -6 -19   -0.02    0.03
   1  -6 -19    0.00    0.05
   2  -6 -19    0.03    0.06
   3  -6 -19    0.03    0.06
   4  -6 -19    0.16    0.06
   5  -6 -19   -0.03    0.05
   6  -6 -19    0.09    0.05
   7  -6 -19    0.02    0.04
  -7  -5 -19    0.19    0.05
  -6  -5 -19    0.03    0.04
  -5  -5 -19    0.54    0.09
  -4  -5 -19    0.06    0.05
  -3  -5 -19    0.08    0.05
  -2  -5 -19    0.13    0.06
  -1  -5 -19    0.23    0.07
   0  -5 -19    0.70    0.11
   1  -5 -19   -0.07    0.07
   2  -5 -19    0.31    0.09
   3  -5 -19    0.15    0.07
   4  -5 -19    0.12    0.07
   5  -5 -19    0.38    0.09
   6  -5 -19    0.02    0.05
   7  -5 -19    0.42    0.08
   8  -5 -19    0.08    0.05
  -7  -4 -19    0.08    0.04
  -6  -4 -19    0.54    0.08
  -5  -4 -19   -0.02    0.04
  -4  -4 -19    1.28    0.15
  -3  -4 -19    0.55    0.10
  -2  -4 -19    0.22    0.07
  -1  -4 -19    0.86    0.13
   0  -4 -19    0.03    0.07
   1  -4 -19    0.66    0.13
   2  -4 -19   -0.02    0.06
   3  -4 -19    0.78    0.14
   4  -4 -19    0.30    0.10
   5  -4 -19    0.01    0.06
   6  -4 -19    0.47    0.09
   7  -4 -19    0.01    0.05
   8  -4 -19    0.29    0.08
   9  -4 -19    0.10    0.05
  -8  -3 -19   -0.05    0.03
  -7  -3 -19    0.02    0.05
  -6  -3 -19   -0.05    0.04
  -5  -3 -19    0.03    0.05
  -4  -3 -19    0.10    0.07
  -3  -3 -19    0.17    0.07
  -2  -3 -19    0.09    0.07
  -1  -3 -19    0.03    0.07
   1  -3 -19    0.24    0.10
   2  -3 -19    0.47    0.12
   3  -3 -19    0.06    0.07
   4  -3 -19    0.04    0.09
   5  -3 -19    0.06    0.07
   6  -3 -19   -0.08    0.06
   7  -3 -19    0.16    0.06
   8  -3 -19    0.07    0.05
   9  -3 -19    0.03    0.04
  10  -3 -19    0.04    0.04
  -8  -2 -19    0.00    0.05
  -7  -2 -19    0.28    0.07
  -6  -2 -19    1.18    0.14
  -5  -2 -19    0.14    0.07
  -4  -2 -19    0.11    0.07
  -3  -2 -19   -0.09    0.06
  -2  -2 -19    0.19    0.09
   1  -2 -19    0.70    0.15
   2  -2 -19    0.06    0.09
   3  -2 -19    0.31    0.11
   4  -2 -19    0.12    0.08
   5  -2 -19    0.34    0.11
   6  -2 -19    1.17    0.17
   7  -2 -19    0.10    0.06
   8  -2 -19    0.17    0.07
   9  -2 -19   -0.02    0.05
  10  -2 -19    0.21    0.06
  -8  -1 -19    0.11    0.05
  -7  -1 -19    0.69    0.10
  -6  -1 -19   -0.01    0.06
  -5  -1 -19    1.25    0.16
  -4  -1 -19    0.25    0.08
  -3  -1 -19    0.47    0.12
  -2  -1 -19    0.69    0.12
   2  -1 -19    0.71    0.16
   3  -1 -19    0.01    0.09
   4  -1 -19    0.05    0.08
   5  -1 -19    0.62    0.13
   6  -1 -19    0.11    0.08
   7  -1 -19    0.66    0.12
   8  -1 -19    0.05    0.06
   9  -1 -19    0.06    0.06
  10  -1 -19    0.06    0.05
  -9   0 -19   -0.02    0.03
  -8   0 -19   -0.02    0.04
  -7   0 -19   -0.09    0.03
  -6   0 -19    0.03    0.05
  -5   0 -19    0.01    0.05
  -4   0 -19   -0.02    0.06
  -3   0 -19    0.01    0.07
   2   0 -19    0.01    0.09
   3   0 -19   -0.21    0.07
   4   0 -19    0.20    0.10
   5   0 -19    0.00    0.08
   6   0 -19   -0.06    0.08
   7   0 -19   -0.11    0.05
   8   0 -19   -0.04    0.06
   9   0 -19    0.04    0.05
  10   0 -19   -0.09    0.04
  -9   1 -19    0.05    0.04
  -8   1 -19    0.17    0.05
  -7   1 -19    0.62    0.09
  -6   1 -19   -0.03    0.05
  -5   1 -19    0.95    0.14
  -4   1 -19    0.55    0.11
  -3   1 -19    0.82    0.14
   3   1 -19    0.12    0.11
   4   1 -19    0.25    0.11
   5   1 -19    0.66    0.14
   6   1 -19    0.13    0.09
   7   1 -19    0.49    0.11
   8   1 -19    0.04    0.06
   9   1 -19    0.29    0.08
  10   1 -19   -0.05    0.03
  -8   2 -19    0.05    0.04
  -7   2 -19    0.20    0.06
  -6   2 -19    1.08    0.14
  -5   2 -19    0.07    0.07
  -4   2 -19    0.13    0.08
  -3   2 -19   -0.04    0.07
   3   2 -19    0.08    0.10
   4   2 -19   -0.08    0.07
   5   2 -19    0.51    0.12
   6   2 -19    1.37    0.18
   7   2 -19    0.26    0.08
   8   2 -19    0.21    0.07
   9   2 -19   -0.01    0.04
  10   2 -19    0.14    0.06
  -8   3 -19   -0.05    0.04
  -7   3 -19    0.01    0.05
  -6   3 -19    0.03    0.04
  -5   3 -19   -0.02    0.05
  -4   3 -19    0.13    0.07
   4   3 -19   -0.06    0.07
   5   3 -19    0.02    0.08
   6   3 -19   -0.07    0.05
   7   3 -19    0.06    0.06
   8   3 -19    0.02    0.05
   9   3 -19    0.02    0.05
  10   3 -19    0.07    0.04
  -8   4 -19    0.21    0.05
  -7   4 -19    0.08    0.04
  -6   4 -19    0.42    0.08
  -5   4 -19   -0.03    0.04
  -4   4 -19    1.18    0.14
   5   4 -19   -0.02    0.06
   6   4 -19    0.32    0.09
   7   4 -19   -0.03    0.05
   8   4 -19    0.46    0.08
   9   4 -19    0.12    0.05
  -8   5 -19    0.07    0.03
  -7   5 -19    0.20    0.05
  -6   5 -19   -0.06    0.03
  -5   5 -19    0.53    0.08
   5   5 -19    0.42    0.09
   6   5 -19    0.00    0.05
   7   5 -19    0.31    0.07
   8   5 -19    0.13    0.05
   9   5 -19    0.06    0.04
  -7   6 -19   -0.03    0.02
  -6   6 -19    0.00    0.03
  -5   6 -19   -0.02    0.03
   6   6 -19   -0.10    0.04
   7   6 -19   -0.05    0.04
   8   6 -19    0.13    0.04
  -6   7 -19   -0.04    0.02
   6   7 -19    0.06    0.04
   7   7 -19    0.15    0.04
   8   7 -19   -0.01    0.03
   7   8 -19    0.01    0.03
  -1 -10 -18    0.02    0.02
   0 -10 -18    0.04    0.02
   1 -10 -18    0.01    0.02
   2 -10 -18    0.06    0.03
  -3  -9 -18    0.36    0.06
  -2  -9 -18    0.02    0.03
  -1  -9 -18    0.21    0.04
   0  -9 -18    0.07    0.03
   1  -9 -18    0.38    0.05
   2  -9 -18    0.38    0.05
   3  -9 -18    0.15    0.05
   4  -9 -18    0.37    0.07
   5  -9 -18    0.01    0.04
  -5  -8 -18    0.19    0.04
  -4  -8 -18    0.26    0.05
  -3  -8 -18    0.13    0.05
  -2  -8 -18    0.60    0.06
  -1  -8 -18    0.10    0.04
   0  -8 -18    0.34    0.05
   1  -8 -18    0.11    0.04
   2  -8 -18    0.52    0.09
   3  -8 -18    0.59    0.10
   4  -8 -18   -0.03    0.04
   5  -8 -18    0.21    0.07
   6  -8 -18    0.04    0.04
   7  -8 -18    0.30    0.06
  -6  -7 -18    0.11    0.04
  -5  -7 -18    0.02    0.04
  -4  -7 -18    0.05    0.04
  -3  -7 -18   -0.01    0.04
  -2  -7 -18    0.04    0.04
  -1  -7 -18    0.00    0.04
   0  -7 -18   -0.02    0.03
   1  -7 -18    0.07    0.04
   2  -7 -18    0.02    0.07
   3  -7 -18    0.06    0.06
   4  -7 -18   -0.02    0.05
   5  -7 -18   -0.11    0.04
   6  -7 -18   -0.12    0.05
   7  -7 -18    0.02    0.05
   8  -7 -18   -0.06    0.03
  -7  -6 -18    0.23    0.05
  -6  -6 -18    0.02    0.04
  -5  -6 -18    0.57    0.09
  -4  -6 -18    0.38    0.08
  -3  -6 -18    0.19    0.07
  -2  -6 -18    1.01    0.13
  -1  -6 -18   -0.04    0.04
   0  -6 -18    0.76    0.09
   1  -6 -18    0.06    0.04
   2  -6 -18    0.71    0.13
   3  -6 -18    0.98    0.15
   4  -6 -18   -0.04    0.06
   5  -6 -18    0.41    0.10
   6  -6 -18    0.03    0.06
   7  -6 -18    0.31    0.08
   8  -6 -18    0.43    0.08
   9  -6 -18    0.08    0.05
  -8  -5 -18    0.49    0.07
  -7  -5 -18    0.07    0.05
  -6  -5 -18    0.30    0.07
  -5  -5 -18    0.09    0.05
  -4  -5 -18    0.41    0.09
  -3  -5 -18    1.49    0.17
  -2  -5 -18   -0.07    0.05
  -1  -5 -18    0.35    0.07
   0  -5 -18    0.07    0.05
   1  -5 -18    0.60    0.14
   2  -5 -18    0.25    0.10
   3  -5 -18    0.09    0.08
   4  -5 -18    0.09    0.08
   5  -5 -18   -0.03    0.06
   6  -5 -18    0.05    0.07
   7  -5 -18   -0.10    0.05
   8  -5 -18    0.28    0.08
   9  -5 -18    0.48    0.09
  10  -5 -18    0.00    0.04
  -9  -4 -18   -0.01    0.03
  -8  -4 -18    0.02    0.04
  -7  -4 -18    0.10    0.05
  -6  -4 -18    0.09    0.05
  -5  -4 -18    0.00    0.05
  -4  -4 -18    0.00    0.05
  -3  -4 -18    0.00    0.06
  -2  -4 -18    0.31    0.10
  -1  -4 -18   -0.08    0.07
   0  -4 -18    0.46    0.09
   1  -4 -18    0.80    0.17
   2  -4 -18    0.06    0.09
   3  -4 -18   -0.10    0.08
   4  -4 -18    0.12    0.09
   5  -4 -18    0.47    0.12
   6  -4 -18   -0.01    0.07
   7  -4 -18   -0.03    0.06
   8  -4 -18    0.10    0.06
   9  -4 -18   -0.02    0.05
  10  -4 -18    0.01    0.05
  -9  -3 -18   -0.02    0.03
  -8  -3 -18    0.25    0.07
  -7  -3 -18    0.01    0.05
  -6  -3 -18    0.73    0.12
  -5  -3 -18    0.64    0.12
  -4  -3 -18    0.30    0.09
  -3  -3 -18    2.00    0.22
  -2  -3 -18    0.15    0.08
  -1  -3 -18    5.37    0.45
   0  -3 -18    0.69    0.10
   1  -3 -18    1.75    0.26
   2  -3 -18    2.35    0.28
   3  -3 -18    0.60    0.16
   4  -3 -18    2.01    0.25
   5  -3 -18    0.05    0.08
   6  -3 -18    2.33    0.29
   7  -3 -18    0.25    0.09
   8  -3 -18    0.54    0.11
   9  -3 -18    0.65    0.11
  10  -3 -18    0.18    0.06
  11  -3 -18    0.47    0.08
  -9  -2 -18    0.03    0.05
  -8  -2 -18    0.00    0.05
  -7  -2 -18   -0.01    0.05
  -6  -2 -18    0.08    0.06
  -5  -2 -18    0.01    0.08
  -4  -2 -18    0.67    0.13
  -3  -2 -18    0.26    0.11
  -2  -2 -18    1.27    0.18
  -1  -2 -18    0.05    0.08
   1  -2 -18    0.41    0.17
   2  -2 -18    0.47    0.15
   3  -2 -18    1.16    0.21
   4  -2 -18    0.14    0.10
   5  -2 -18    0.61    0.15
   6  -2 -18   -0.05    0.09
   7  -2 -18    0.41    0.12
   8  -2 -18    0.13    0.09
   9  -2 -18    0.06    0.07
  10  -2 -18    0.07    0.06
  11  -2 -18   -0.05    0.04
 -10  -1 -18    0.10    0.05
  -9  -1 -18    0.03    0.04
  -8  -1 -18    0.29    0.07
  -7  -1 -18   -0.03    0.05
  -6  -1 -18    0.68    0.12
  -5  -1 -18    0.10    0.09
  -4  -1 -18   -0.06    0.07
  -3  -1 -18    0.09    0.10
  -2  -1 -18    0.43    0.13
  -1  -1 -18    1.20    0.20
   1  -1 -18    0.28    0.14
   2  -1 -18    0.47    0.16
   3  -1 -18   -0.10    0.11
   4  -1 -18    0.12    0.11
   5  -1 -18   -0.20    0.10
   6  -1 -18    0.50    0.13
   7  -1 -18    0.37    0.11
   8  -1 -18    0.01    0.06
   9  -1 -18    0.02    0.06
  10  -1 -18    0.13    0.06
  11  -1 -18    0.28    0.06
 -10   0 -18    0.05    0.04
  -9   0 -18    0.20    0.06
  -8   0 -18    0.28    0.08
  -7   0 -18    2.29    0.21
  -6   0 -18    0.34    0.10
  -5   0 -18    0.84    0.15
  -4   0 -18    1.56    0.21
  -3   0 -18    0.52    0.14
  -2   0 -18    1.28    0.22
   2   0 -18   -0.05    0.12
   3   0 -18   -0.14    0.09
   4   0 -18    1.01    0.19
   5   0 -18    1.13    0.20
   6   0 -18    0.39    0.12
   7   0 -18    0.30    0.11
   8   0 -18    0.11    0.08
   9   0 -18    0.01    0.06
  10   0 -18    0.40    0.09
  11   0 -18    0.10    0.05
 -10   1 -18    0.06    0.04
  -9   1 -18    0.12    0.05
  -8   1 -18    0.10    0.06
  -7   1 -18    0.01    0.07
  -6   1 -18    0.61    0.13
  -5   1 -18    0.30    0.11
  -4   1 -18    0.02    0.09
  -3   1 -18   -0.04    0.08
  -2   1 -18    0.19    0.11
   2   1 -18    0.45    0.16
   3   1 -18   -0.08    0.10
   4   1 -18    0.40    0.13
   5   1 -18   -0.09    0.09
   6   1 -18    0.59    0.14
   7   1 -18    0.38    0.12
   8   1 -18    0.07    0.07
   9   1 -18    0.04    0.06
  10   1 -18    0.01    0.05
  11   1 -18    0.05    0.05
 -10   2 -18   -0.01    0.03
  -9   2 -18    0.05    0.04
  -8   2 -18   -0.01    0.05
  -7   2 -18   -0.01    0.06
  -6   2 -18   -0.08    0.06
  -5   2 -18    0.04    0.06
  -4   2 -18    0.56    0.12
  -3   2 -18    0.14    0.09
  -2   2 -18    1.04    0.17
   3   2 -18    0.84    0.20
   4   2 -18    0.11    0.10
   5   2 -18    0.93    0.17
   6   2 -18    0.00    0.08
   7   2 -18    0.41    0.12
   8   2 -18    0.17    0.08
   9   2 -18    0.16    0.07
  10   2 -18    0.15    0.06
  11   2 -18    0.05    0.05
  -9   3 -18    0.00    0.05
  -8   3 -18    0.31    0.07
  -7   3 -18   -0.01    0.05
  -6   3 -18    0.75    0.12
  -5   3 -18    0.83    0.13
  -4   3 -18    0.45    0.11
  -3   3 -18    1.36    0.19
   3   3 -18    0.53    0.14
   4   3 -18    1.83    0.25
   5   3 -18    0.17    0.11
   6   3 -18    2.60    0.30
   7   3 -18    0.23    0.09
   8   3 -18    0.44    0.11
   9   3 -18    0.84    0.12
  10   3 -18    0.21    0.07
  11   3 -18    0.51    0.09
  -9   4 -18   -0.03    0.04
  -8   4 -18    0.02    0.05
  -7   4 -18    0.04    0.05
  -6   4 -18    0.01    0.06
  -5   4 -18   -0.07    0.06
  -4   4 -18    0.12    0.07
  -3   4 -18    0.01    0.07
   4   4 -18   -0.05    0.09
   5   4 -18    0.44    0.13
   6   4 -18    0.09    0.08
   7   4 -18   -0.06    0.07
   8   4 -18   -0.01    0.06
   9   4 -18   -0.10    0.04
  10   4 -18   -0.01    0.04
  -9   5 -18    0.06    0.04
  -8   5 -18    0.50    0.08
  -7   5 -18    0.05    0.05
  -6   5 -18    0.27    0.07
  -5   5 -18   -0.01    0.04
  -4   5 -18    0.53    0.10
   4   5 -18    0.06    0.09
   5   5 -18   -0.08    0.07
   6   5 -18    0.07    0.08
   7   5 -18   -0.02    0.06
   8   5 -18    0.34    0.08
   9   5 -18    0.45    0.08
  10   5 -18    0.04    0.04
  -8   6 -18   -0.02    0.03
  -7   6 -18    0.25    0.06
  -6   6 -18    0.10    0.05
  -5   6 -18    0.48    0.08
  -4   6 -18    0.38    0.07
   5   6 -18    0.45    0.10
   6   6 -18   -0.03    0.05
   7   6 -18    0.37    0.08
   8   6 -18    0.41    0.08
   9   6 -18    0.04    0.04
  -7   7 -18    0.08    0.04
  -6   7 -18    0.05    0.04
  -5   7 -18    0.04    0.04
   5   7 -18    0.02    0.04
   6   7 -18   -0.02    0.05
   7   7 -18    0.08    0.05
   8   7 -18   -0.01    0.03
   9   7 -18   -0.04    0.03
  -7   8 -18    0.12    0.04
  -6   8 -18    0.08    0.03
   6   8 -18    0.05    0.04
   7   8 -18    0.24    0.05
   8   8 -18    0.16    0.04
  -6   9 -18    0.05    0.03
   7   9 -18   -0.01    0.02
   0 -11 -17    0.04    0.02
   1 -11 -17   -0.05    0.02
   2 -11 -17    0.07    0.03
   3 -11 -17    0.07    0.03
  -3 -10 -17    0.52    0.07
  -2 -10 -17    0.05    0.03
  -1 -10 -17    0.27    0.05
   0 -10 -17    0.17    0.05
   1 -10 -17    0.32    0.05
   2 -10 -17    0.64    0.06
   3 -10 -17    0.02    0.02
   4 -10 -17    0.28    0.07
   5 -10 -17    0.02    0.04
  -5  -9 -17    0.04    0.03
  -4  -9 -17    0.02    0.04
  -3  -9 -17   -0.03    0.03
  -2  -9 -17    0.07    0.04
  -1  -9 -17    0.01    0.03
   0  -9 -17    0.09    0.04
   1  -9 -17   -0.02    0.03
   2  -9 -17   -0.02    0.02
   3  -9 -17    0.08    0.06
   4  -9 -17   -0.05    0.05
   5  -9 -17    0.11    0.06
   6  -9 -17    0.10    0.05
   7  -9 -17    0.02    0.04
  -7  -8 -17    0.04    0.04
  -6  -8 -17   -0.01    0.03
  -5  -8 -17    0.19    0.06
  -4  -8 -17   -0.03    0.03
  -3  -8 -17    0.21    0.06
  -2  -8 -17    0.34    0.07
  -1  -8 -17    0.00    0.03
   0  -8 -17    0.12    0.05
   1  -8 -17    0.15    0.04
   2  -8 -17    0.75    0.08
   3  -8 -17    0.05    0.06
   4  -8 -17    0.30    0.09
   5  -8 -17    0.01    0.06
   6  -8 -17    0.28    0.08
   7  -8 -17    0.23    0.07
   8  -8 -17    0.10    0.05
  -8  -7 -17    0.16    0.05
  -7  -7 -17    0.05    0.04
  -6  -7 -17    0.12    0.05
  -5  -7 -17    0.36    0.07
  -4  -7 -17    1.86    0.18
  -3  -7 -17    0.22    0.07
  -2  -7 -17    0.86    0.10
  -1  -7 -17    0.83    0.09
   0  -7 -17    0.82    0.09
   1  -7 -17    1.77    0.14
   2  -7 -17    0.28    0.06
   3  -7 -17    3.23    0.29
   4  -7 -17    0.63    0.12
   5  -7 -17    0.63    0.12
   6  -7 -17    0.26    0.08
   7  -7 -17    0.44    0.10
   8  -7 -17    0.94    0.14
   9  -7 -17   -0.04    0.04
  -9  -6 -17    0.01    0.03
  -8  -6 -17    0.02    0.04
  -7  -6 -17    0.03    0.04
  -6  -6 -17    0.01    0.05
  -5  -6 -17   -0.08    0.05
  -4  -6 -17    0.04    0.05
  -3  -6 -17    0.57    0.11
  -2  -6 -17    0.53    0.08
  -1  -6 -17   -0.03    0.05
   0  -6 -17    0.02    0.05
   1  -6 -17    0.68    0.09
   2  -6 -17    0.52    0.08
   3  -6 -17   -0.09    0.07
   4  -6 -17    0.19    0.09
   5  -6 -17    0.07    0.08
   6  -6 -17    0.23    0.09
   7  -6 -17   -0.07    0.06
   8  -6 -17    0.33    0.08
   9  -6 -17    0.20    0.07
  10  -6 -17    0.03    0.05
  -9  -5 -17    0.12    0.05
  -8  -5 -17    0.09    0.05
  -7  -5 -17    0.36    0.08
  -6  -5 -17    0.44    0.09
  -5  -5 -17    0.21    0.08
  -4  -5 -17    0.78    0.14
  -3  -5 -17    0.03    0.07
  -2  -5 -17    1.28    0.13
  -1  -5 -17    0.65    0.10
   0  -5 -17    0.38    0.09
   1  -5 -17    1.61    0.16
   2  -5 -17   -0.13    0.10
   3  -5 -17    0.88    0.18
   4  -5 -17   -0.01    0.08
   5  -5 -17    0.72    0.15
   6  -5 -17    0.00    0.09
   7  -5 -17    0.12    0.08
   8  -5 -17    0.23    0.10
   9  -5 -17    0.04    0.06
  10  -5 -17    0.32    0.08
  11  -5 -17   -0.09    0.04
 -10  -4 -17    0.55    0.08
  -9  -4 -17   -0.08    0.04
  -8  -4 -17    0.30    0.08
  -7  -4 -17    0.47    0.09
  -6  -4 -17    0.70    0.12
  -5  -4 -17    0.61    0.13
  -4  -4 -17   -0.05    0.07
  -3  -4 -17    1.98    0.25
  -2  -4 -17    0.05    0.10
  -1  -4 -17    0.51    0.10
   0  -4 -17    0.77    0.11
   1  -4 -17    1.28    0.15
   2  -4 -17    1.77    0.27
   3  -4 -17   -0.09    0.11
   4  -4 -17    1.02    0.19
   5  -4 -17    0.65    0.14
   6  -4 -17    0.49    0.13
   7  -4 -17    0.97    0.17
   8  -4 -17    0.05    0.07
   9  -4 -17    1.03    0.16
  10  -4 -17    0.02    0.06
  11  -4 -17    0.25    0.07
  12  -4 -17    0.25    0.06
 -10  -3 -17   -0.01    0.04
  -9  -3 -17    0.06    0.05
  -8  -3 -17    0.00    0.05
  -7  -3 -17    0.10    0.07
  -6  -3 -17   -0.09    0.06
  -5  -3 -17    0.06    0.08
  -4  -3 -17    0.54    0.13
  -3  -3 -17    0.14    0.09
  -2  -3 -17    0.00    0.10
  -1  -3 -17    0.36    0.10
   0  -3 -17    0.10    0.08
   1  -3 -17    0.07    0.13
   2  -3 -17    0.14    0.12
   3  -3 -17    0.45    0.15
   4  -3 -17    0.05    0.11
   5  -3 -17    0.44    0.15
   6  -3 -17    0.12    0.10
   7  -3 -17    0.46    0.13
   8  -3 -17    0.27    0.09
   9  -3 -17    0.09    0.07
  10  -3 -17    0.02    0.06
  11  -3 -17   -0.05    0.04
  12  -3 -17   -0.02    0.04
 -11  -2 -17    0.00    0.04
 -10  -2 -17    0.09    0.05
  -9  -2 -17    0.00    0.05
  -8  -2 -17    0.50    0.10
  -7  -2 -17    0.43    0.10
  -6  -2 -17    0.13    0.09
  -5  -2 -17    1.12    0.19
  -4  -2 -17    0.37    0.12
  -3  -2 -17    1.36    0.22
  -2  -2 -17    0.08    0.11
  -1  -2 -17    3.60    0.42
   0  -2 -17    4.98    0.35
   1  -2 -17    0.07    0.13
   2  -2 -17    1.05    0.24
   3  -2 -17   -0.01    0.12
   4  -2 -17    2.78    0.35
   5  -2 -17    0.46    0.15
   6  -2 -17    0.90    0.18
   7  -2 -17    0.56    0.14
   8  -2 -17   -0.05    0.07
   9  -2 -17    0.19    0.09
  10  -2 -17    0.13    0.08
  11  -2 -17    0.83    0.12
  12  -2 -17    0.09    0.05
 -11  -1 -17    0.49    0.07
 -10  -1 -17   -0.03    0.04
  -9  -1 -17    0.45    0.09
  -8  -1 -17    0.11    0.08
  -7  -1 -17    1.28    0.18
  -6  -1 -17    1.33    0.19
  -5  -1 -17    0.04    0.10
  -4  -1 -17    1.34    0.21
  -3  -1 -17    0.18    0.13
  -2  -1 -17    4.57    0.46
  -1  -1 -17    0.94    0.20
   0  -1 -17    1.72    0.20
   1  -1 -17    2.61    0.38
   2  -1 -17    0.02    0.13
   3  -1 -17    1.96    0.31
   4  -1 -17    0.10    0.13
   5  -1 -17    3.43    0.40
   6  -1 -17    1.89    0.25
   7  -1 -17    0.07    0.12
   8  -1 -17    0.85    0.16
   9  -1 -17    0.05    0.09
  10  -1 -17    0.59    0.12
  11  -1 -17    0.16    0.07
  12  -1 -17    0.17    0.06
 -11   0 -17    0.01    0.03
 -10   0 -17    0.00    0.05
  -9   0 -17   -0.03    0.05
  -8   0 -17    0.00    0.06
  -7   0 -17    0.02    0.08
  -6   0 -17    0.12    0.09
  -5   0 -17    0.06    0.09
  -4   0 -17   -0.05    0.11
  -3   0 -17   -0.20    0.11
  -2   0 -17   -0.11    0.11
  -1   0 -17    0.04    0.11
   1   0 -17   -0.12    0.15
   2   0 -17   -0.03    0.15
   3   0 -17    0.04    0.16
   4   0 -17    0.16    0.13
   5   0 -17   -0.23    0.10
   6   0 -17   -0.01    0.10
   7   0 -17   -0.04    0.11
   8   0 -17    0.13    0.10
   9   0 -17    0.06    0.08
  10   0 -17   -0.02    0.06
  11   0 -17   -0.11    0.05
  12   0 -17    0.03    0.05
  13   0 -17    0.02    0.04
 -11   1 -17    0.40    0.07
 -10   1 -17    0.03    0.05
  -9   1 -17    0.41    0.09
  -8   1 -17   -0.09    0.05
  -7   1 -17    1.35    0.19
  -6   1 -17    1.39    0.19
  -5   1 -17    0.00    0.08
  -4   1 -17    1.02    0.19
  -3   1 -17    0.14    0.13
  -2   1 -17    4.53    0.44
  -1   1 -17    0.96    0.19
   1   1 -17    3.15    0.41
   2   1 -17    0.00    0.13
   3   1 -17    2.45    0.32
   4   1 -17    0.13    0.13
   5   1 -17    3.20    0.40
   6   1 -17    1.51    0.24
   7   1 -17    0.21    0.12
   8   1 -17    0.49    0.14
   9   1 -17    0.07    0.08
  10   1 -17    0.63    0.13
  11   1 -17    0.19    0.08
  12   1 -17    0.24    0.07
 -11   2 -17    0.02    0.03
 -10   2 -17    0.25    0.07
  -9   2 -17    0.06    0.06
  -8   2 -17    0.50    0.10
  -7   2 -17    0.33    0.11
  -6   2 -17    0.12    0.10
  -5   2 -17    1.23    0.19
  -4   2 -17    0.30    0.12
  -3   2 -17    1.46    0.22
  -2   2 -17    0.10    0.11
   2   2 -17    1.17    0.22
   3   2 -17   -0.22    0.13
   4   2 -17    2.88    0.36
   5   2 -17    0.33    0.15
   6   2 -17    0.85    0.18
   7   2 -17    0.59    0.15
   8   2 -17   -0.07    0.08
   9   2 -17    0.12    0.08
  10   2 -17    0.08    0.07
  11   2 -17    0.48    0.10
  12   2 -17    0.22    0.06
 -10   3 -17    0.00    0.04
  -9   3 -17    0.17    0.06
  -8   3 -17   -0.05    0.06
  -7   3 -17    0.05    0.07
  -6   3 -17   -0.01    0.07
  -5   3 -17    0.07    0.10
  -4   3 -17    0.73    0.15
  -3   3 -17    0.02    0.09
  -2   3 -17   -0.01    0.10
   2   3 -17    0.19    0.13
   3   3 -17    0.37    0.15
   4   3 -17    0.09    0.12
   5   3 -17    0.55    0.15
   6   3 -17   -0.04    0.12
   7   3 -17    0.19    0.12
   8   3 -17    0.09    0.10
   9   3 -17   -0.01    0.07
  10   3 -17    0.07    0.06
  11   3 -17   -0.18    0.05
  12   3 -17    0.02    0.04
 -10   4 -17    0.68    0.09
  -9   4 -17    0.00    0.04
  -8   4 -17    0.73    0.10
  -7   4 -17    0.48    0.10
  -6   4 -17    0.80    0.13
  -5   4 -17    0.79    0.14
  -4   4 -17    0.02    0.09
  -3   4 -17    2.03    0.24
   3   4 -17    0.09    0.13
   4   4 -17    1.08    0.21
   5   4 -17    0.34    0.13
   6   4 -17    0.33    0.12
   7   4 -17    0.56    0.14
   8   4 -17   -0.03    0.07
   9   4 -17    1.01    0.15
  10   4 -17    0.09    0.06
  11   4 -17    0.13    0.06
  12   4 -17    0.24    0.06
 -10   5 -17    0.01    0.04
  -9   5 -17    0.24    0.06
  -8   5 -17    0.01    0.05
  -7   5 -17    0.52    0.10
  -6   5 -17    0.28    0.09
  -5   5 -17    0.03    0.07
  -4   5 -17    0.64    0.12
  -3   5 -17   -0.06    0.07
   3   5 -17    0.81    0.17
   4   5 -17    0.08    0.09
   5   5 -17    0.76    0.15
   6   5 -17    0.11    0.09
   7   5 -17    0.07    0.09
   8   5 -17    0.25    0.09
   9   5 -17    0.10    0.06
  10   5 -17    0.39    0.08
  11   5 -17    0.14    0.05
  -9   6 -17   -0.03    0.04
  -8   6 -17    0.02    0.04
  -7   6 -17   -0.03    0.04
  -6   6 -17   -0.02    0.05
  -5   6 -17   -0.01    0.05
  -4   6 -17   -0.01    0.06
   4   6 -17    0.10    0.09
   5   6 -17    0.05    0.07
   6   6 -17    0.17    0.08
   7   6 -17   -0.03    0.06
   8   6 -17    0.21    0.08
   9   6 -17    0.07    0.06
  10   6 -17   -0.07    0.03
  -8   7 -17    0.17    0.05
  -7   7 -17    0.08    0.04
  -6   7 -17    0.13    0.06
  -5   7 -17    0.42    0.07
  -4   7 -17    1.98    0.18
   5   7 -17    0.48    0.10
   6   7 -17    0.10    0.07
   7   7 -17    0.42    0.09
   8   7 -17    0.97    0.13
   9   7 -17    0.02    0.04
  10   7 -17    0.38    0.06
  -8   8 -17    0.06    0.03
  -7   8 -17    0.03    0.03
  -6   8 -17    0.01    0.03
  -5   8 -17    0.13    0.05
   5   8 -17    0.07    0.05
   6   8 -17    0.25    0.06
   7   8 -17    0.22    0.06
   8   8 -17    0.00    0.03
   9   8 -17    0.17    0.05
  -7   9 -17    0.03    0.03
  -6   9 -17    0.03    0.03
  -5   9 -17    0.00    0.03
   6   9 -17    0.00    0.03
   7   9 -17   -0.03    0.03
   8   9 -17   -0.01    0.03
  -6  10 -17    0.11    0.03
   7  10 -17    0.08    0.03
   2 -12 -16    0.02    0.02
   3 -12 -16    0.16    0.03
   4 -12 -16    0.05    0.03
  -3 -11 -16    0.31    0.05
  -2 -11 -16    0.25    0.05
  -1 -11 -16    0.03    0.03
   0 -11 -16    0.30    0.05
   1 -11 -16    0.04    0.03
   2 -11 -16    0.33    0.05
   3 -11 -16    0.04    0.02
   4 -11 -16    0.11    0.03
  -5 -10 -16    0.01    0.03
  -4 -10 -16    0.20    0.05
  -3 -10 -16    0.06    0.04
  -2 -10 -16    0.08    0.04
  -1 -10 -16    0.02    0.04
   0 -10 -16    0.09    0.05
   1 -10 -16    0.05    0.04
   2 -10 -16    0.02    0.04
   3 -10 -16    0.00    0.03
   4 -10 -16    0.00    0.03
   5 -10 -16    0.00    0.06
   6 -10 -16   -0.04    0.04
   7 -10 -16    0.00    0.04
  -7  -9 -16    0.25    0.05
  -6  -9 -16    0.05    0.04
  -5  -9 -16    0.77    0.10
  -4  -9 -16    0.26    0.06
  -3  -9 -16    0.53    0.08
  -2  -9 -16    0.80    0.11
  -1  -9 -16    0.06    0.05
   0  -9 -16    0.67    0.10
   1  -9 -16    0.11    0.05
   2  -9 -16    1.94    0.14
   3  -9 -16    0.53    0.07
   4  -9 -16    0.29    0.08
   5  -9 -16    0.23    0.08
   6  -9 -16    0.24    0.08
   7  -9 -16    0.61    0.11
   8  -9 -16    0.08    0.05
  -8  -8 -16    0.08    0.04
  -7  -8 -16    0.04    0.04
  -6  -8 -16    0.15    0.06
  -5  -8 -16    0.09    0.05
  -4  -8 -16    0.67    0.10
  -3  -8 -16    0.65    0.11
  -2  -8 -16    0.09    0.05
  -1  -8 -16    0.36    0.08
   0  -8 -16    0.08    0.06
   1  -8 -16    1.43    0.13
   2  -8 -16    0.32    0.06
   3  -8 -16    1.21    0.12
   4  -8 -16    1.04    0.16
   5  -8 -16    0.25    0.09
   6  -8 -16    0.29    0.09
   7  -8 -16    0.08    0.06
   8  -8 -16    0.80    0.12
   9  -8 -16    0.01    0.05
  10  -8 -16    0.16    0.06
  -9  -7 -16   -0.04    0.03
  -8  -7 -16    0.01    0.04
  -7  -7 -16    0.00    0.04
  -6  -7 -16    0.12    0.06
  -5  -7 -16   -0.07    0.06
  -4  -7 -16    0.30    0.08
  -3  -7 -16   -0.09    0.06
  -2  -7 -16    0.04    0.06
  -1  -7 -16    0.41    0.10
   0  -7 -16    0.06    0.06
   1  -7 -16    0.00    0.06
   2  -7 -16    0.09    0.06
   3  -7 -16   -0.01    0.05
   4  -7 -16   -0.06    0.07
   5  -7 -16    0.25    0.10
   6  -7 -16   -0.08    0.07
   7  -7 -16    0.03    0.07
   8  -7 -16   -0.09    0.07
   9  -7 -16   -0.08    0.05
  10  -7 -16    0.10    0.06
  11  -7 -16   -0.09    0.03
 -10  -6 -16    0.08    0.04
  -9  -6 -16    0.47    0.08
  -8  -6 -16    0.74    0.11
  -7  -6 -16    0.60    0.10
  -6  -6 -16    1.21    0.15
  -5  -6 -16    0.13    0.07
  -4  -6 -16    2.68    0.27
  -3  -6 -16    0.83    0.14
  -2  -6 -16    0.80    0.11
  -1  -6 -16    1.38    0.14
   0  -6 -16    0.41    0.08
   1  -6 -16    2.96    0.23
   2  -6 -16    0.45    0.08
   3  -6 -16    0.59    0.16
   4  -6 -16    0.91    0.18
   5  -6 -16    0.24    0.11
   6  -6 -16    0.56    0.14
   7  -6 -16    0.09    0.08
   8  -6 -16    0.95    0.16
   9  -6 -16    0.48    0.10
  10  -6 -16    0.10    0.07
  11  -6 -16    0.45    0.08
  12  -6 -16    0.10    0.05
 -10  -5 -16    0.69    0.10
  -9  -5 -16    0.42    0.08
  -8  -5 -16    0.05    0.05
  -7  -5 -16    0.16    0.07
  -6  -5 -16    0.38    0.10
  -5  -5 -16    0.90    0.15
  -4  -5 -16    0.19    0.09
  -3  -5 -16    0.38    0.13
  -2  -5 -16    1.51    0.15
  -1  -5 -16    0.11    0.07
   0  -5 -16    0.70    0.11
   1  -5 -16    0.15    0.08
   2  -5 -16    2.35    0.21
   3  -5 -16    3.53    0.39
   4  -5 -16    0.18    0.12
   5  -5 -16    0.66    0.16
   6  -5 -16    0.25    0.12
   7  -5 -16    1.86    0.24
   8  -5 -16    0.31    0.10
   9  -5 -16    0.32    0.11
  10  -5 -16    0.53    0.11
  11  -5 -16   -0.04    0.05
 -11  -4 -16    0.00    0.03
 -10  -4 -16    0.01    0.04
  -9  -4 -16   -0.01    0.05
  -8  -4 -16    0.06    0.06
  -7  -4 -16    0.02    0.07
  -6  -4 -16    0.72    0.14
  -5  -4 -16    0.88    0.15
  -4  -4 -16   -0.10    0.08
  -3  -4 -16    0.12    0.10
  -2  -4 -16    0.96    0.14
  -1  -4 -16    2.44    0.22
   0  -4 -16   -0.09    0.07
   1  -4 -16    1.27    0.15
   2  -4 -16    0.07    0.08
   3  -4 -16    1.02    0.22
   4  -4 -16    0.57    0.16
   5  -4 -16    0.65    0.17
   6  -4 -16    0.99    0.20
   7  -4 -16    0.51    0.14
   8  -4 -16   -0.06    0.08
   9  -4 -16   -0.07    0.06
  10  -4 -16    0.37    0.10
  11  -4 -16    0.06    0.07
  12  -4 -16    0.00    0.05
 -11  -3 -16   -0.02    0.04
 -10  -3 -16    0.48    0.09
  -9  -3 -16    0.14    0.07
  -8  -3 -16    0.82    0.13
  -7  -3 -16    1.39    0.20
  -6  -3 -16   -0.07    0.08
  -5  -3 -16    1.52    0.24
  -4  -3 -16    0.43    0.14
  -3  -3 -16    2.26    0.30
  -2  -3 -16    2.35    0.29
  -1  -3 -16    1.09    0.16
   0  -3 -16    9.67    0.57
   1  -3 -16    0.18    0.09
   2  -3 -16    4.69    0.53
   3  -3 -16    0.94    0.23
   4  -3 -16    4.98    0.57
   5  -3 -16    3.76    0.45
   6  -3 -16    0.13    0.15
   7  -3 -16    2.55    0.35
   8  -3 -16   -0.16    0.08
   9  -3 -16    1.65    0.23
  10  -3 -16    0.40    0.11
  11  -3 -16    0.61    0.11
  12  -3 -16    0.53    0.10
 -12  -2 -16    0.05    0.04
 -11  -2 -16    0.11    0.05
 -10  -2 -16    0.00    0.05
  -9  -2 -16    0.17    0.08
  -8  -2 -16    0.21    0.10
  -7  -2 -16    0.01    0.09
  -6  -2 -16    0.48    0.15
  -5  -2 -16    0.20    0.13
  -4  -2 -16    0.55    0.17
  -3  -2 -16    1.79    0.26
  -2  -2 -16    0.50    0.16
  -1  -2 -16    1.31    0.18
   0  -2 -16   -0.14    0.09
   1  -2 -16    4.13    0.32
   2  -2 -16    0.05    0.15
   3  -2 -16    2.57    0.36
   4  -2 -16    1.09    0.24
   5  -2 -16    0.49    0.18
   6  -2 -16    1.19    0.23
   7  -2 -16    0.33    0.16
   8  -2 -16    0.68    0.16
   9  -2 -16    0.02    0.08
  10  -2 -16    0.41    0.12
  11  -2 -16    0.13    0.08
  12  -2 -16   -0.01    0.06
  13  -2 -16    0.12    0.06
 -12  -1 -16    0.22    0.06
 -11  -1 -16    0.00    0.04
 -10  -1 -16    0.09    0.06
  -9  -1 -16    0.06    0.07
  -8  -1 -16    0.89    0.16
  -7  -1 -16    0.98    0.17
  -6  -1 -16   -0.03    0.11
  -5  -1 -16    0.53    0.15
  -4  -1 -16   -0.01    0.11
  -3  -1 -16    2.05    0.29
  -2  -1 -16   -0.07    0.14
  -1  -1 -16    0.80    0.20
   0  -1 -16    3.25    0.28
   1  -1 -16    0.26    0.20
   2  -1 -16    0.21    0.18
   3  -1 -16    0.05    0.16
   4  -1 -16    0.76    0.23
   5  -1 -16    0.42    0.18
   6  -1 -16    0.09    0.14
   7  -1 -16   -0.03    0.11
   8  -1 -16    0.06    0.10
   9  -1 -16    0.36    0.13
  10  -1 -16    0.19    0.10
  11  -1 -16    0.15    0.08
  12  -1 -16    0.36    0.10
  13  -1 -16    0.13    0.06
 -12   0 -16    0.00    0.04
 -11   0 -16    0.94    0.12
 -10   0 -16    0.06    0.07
  -9   0 -16    2.48    0.27
  -8   0 -16    0.45    0.11
  -7   0 -16    0.38    0.12
  -6   0 -16    4.59    0.43
  -5   0 -16    0.09    0.12
  -4   0 -16    0.60    0.18
  -3   0 -16    0.05    0.15
  -2   0 -16    7.86    0.74
  -1   0 -16    8.10    0.71
   0   0 -16    0.13    0.12
   1   0 -16    7.51    0.79
   2   0 -16    2.36    0.35
   3   0 -16    4.22    0.50
   4   0 -16    5.10    0.54
   5   0 -16    0.37    0.17
   6   0 -16    8.00    0.73
   7   0 -16    0.76    0.18
   8   0 -16    0.92    0.18
   9   0 -16    0.34    0.12
  10   0 -16    1.15    0.18
  11   0 -16    1.61    0.20
  12   0 -16    0.01    0.06
  13   0 -16    0.47    0.08
  14   0 -16    0.00    0.04
 -12   1 -16    0.32    0.06
 -11   1 -16    0.13    0.05
 -10   1 -16    0.03    0.06
  -9   1 -16    0.03    0.07
  -8   1 -16    1.06    0.16
  -7   1 -16    1.00    0.18
  -6   1 -16   -0.02    0.10
  -5   1 -16    0.52    0.15
  -4   1 -16    0.36    0.15
  -3   1 -16    1.97    0.28
  -2   1 -16    0.15    0.16
  -1   1 -16    0.98    0.22
   0   1 -16    1.56    0.30
   1   1 -16    0.31    0.19
   2   1 -16    0.11    0.20
   3   1 -16    0.40    0.22
   4   1 -16    0.69    0.24
   5   1 -16    0.33    0.18
   6   1 -16    0.06    0.14
   7   1 -16    0.36    0.16
   8   1 -16   -0.04    0.10
   9   1 -16    0.09    0.11
  10   1 -16    0.09    0.09
  11   1 -16    0.02    0.07
  12   1 -16    0.31    0.09
  13   1 -16    0.15    0.06
 -12   2 -16    0.04    0.04
 -11   2 -16    0.14    0.05
 -10   2 -16   -0.01    0.05
  -9   2 -16    0.40    0.09
  -8   2 -16    0.27    0.10
  -7   2 -16   -0.01    0.08
  -6   2 -16    0.66    0.15
  -5   2 -16    0.02    0.11
  -4   2 -16    0.62    0.16
  -3   2 -16    1.57    0.26
  -2   2 -16    0.23    0.15
  -1   2 -16    1.22    0.23
   1   2 -16    3.27    0.45
   2   2 -16    0.20    0.19
   3   2 -16    1.59    0.32
   4   2 -16    1.22    0.26
   5   2 -16    0.85    0.22
   6   2 -16    1.12    0.23
   7   2 -16    0.36    0.15
   8   2 -16    0.70    0.17
   9   2 -16   -0.01    0.09
  10   2 -16    0.28    0.11
  11   2 -16    0.09    0.08
  12   2 -16    0.09    0.06
  13   2 -16    0.24    0.06
 -11   3 -16    0.02    0.04
 -10   3 -16    0.55    0.10
  -9   3 -16    0.20    0.08
  -8   3 -16    0.79    0.14
  -7   3 -16    1.70    0.22
  -6   3 -16    0.07    0.11
  -5   3 -16    1.83    0.26
  -4   3 -16    0.43    0.16
  -3   3 -16    2.33    0.30
  -2   3 -16    1.76    0.26
  -1   3 -16    1.29    0.21
   2   3 -16    4.23    0.51
   3   3 -16    1.62    0.27
   4   3 -16    5.27    0.59
   5   3 -16    3.80    0.45
   6   3 -16    0.49    0.17
   7   3 -16    2.83    0.36
   8   3 -16   -0.05    0.10
   9   3 -16    1.53    0.23
  10   3 -16    0.40    0.11
  11   3 -16    0.36    0.10
  12   3 -16    0.64    0.10
  13   3 -16    1.05    2.42
 -11   4 -16   -0.05    0.04
 -10   4 -16   -0.02    0.04
  -9   4 -16   -0.04    0.05
  -8   4 -16    0.17    0.09
  -7   4 -16    0.01    0.07
  -6   4 -16    0.63    0.14
  -5   4 -16    0.54    0.13
  -4   4 -16    0.13    0.10
  -3   4 -16   -0.04    0.11
  -2   4 -16    1.06    0.18
   2   4 -16    0.19    0.16
   3   4 -16    0.90    0.22
   4   4 -16    0.22    0.15
   5   4 -16    0.49    0.19
   6   4 -16    1.18    0.22
   7   4 -16    0.16    0.14
   8   4 -16   -0.11    0.10
   9   4 -16   -0.06    0.09
  10   4 -16    0.33    0.09
  11   4 -16    0.15    0.07
  12   4 -16   -0.06    0.04
  13   4 -16    2.77    2.19
 -11   5 -16    0.02    0.03
 -10   5 -16    0.83    0.10
  -9   5 -16    0.47    0.09
  -8   5 -16    0.03    0.06
  -7   5 -16    0.03    0.06
  -6   5 -16    0.21    0.09
  -5   5 -16    0.89    0.15
  -4   5 -16    0.02    0.09
  -3   5 -16    0.61    0.13
  -2   5 -16    1.24    0.17
   3   5 -16    3.25    0.36
   4   5 -16    0.03    0.11
   5   5 -16    0.71    0.16
   6   5 -16    0.12    0.11
   7   5 -16    2.36    0.26
   8   5 -16    0.28    0.10
   9   5 -16    0.51    0.11
  10   5 -16    0.51    0.10
  11   5 -16   -0.03    0.04
  12   5 -16    2.69    2.15
  13   5 -16    0.21    1.74
 -10   6 -16    0.08    0.04
  -9   6 -16    0.66    0.10
  -8   6 -16    0.78    0.11
  -7   6 -16    0.38    0.09
  -6   6 -16    1.32    0.16
  -5   6 -16    0.00    0.06
  -4   6 -16    2.56    0.27
  -3   6 -16    1.04    0.15
   3   6 -16    0.64    0.15
   4   6 -16    0.53    0.15
   5   6 -16    0.20    0.10
   6   6 -16    0.54    0.14
   7   6 -16    0.09    0.09
   8   6 -16    0.64    0.14
   9   6 -16    0.55    0.10
  10   6 -16    0.18    0.07
  11   6 -16    0.57    0.09
  -9   7 -16    0.02    0.04
  -8   7 -16   -0.02    0.04
  -7   7 -16    0.03    0.05
  -6   7 -16   -0.10    0.05
  -5   7 -16   -0.07    0.05
  -4   7 -16    0.40    0.09
  -3   7 -16    0.19    0.07
   4   7 -16    0.04    0.07
   5   7 -16    0.00    0.07
   6   7 -16   -0.08    0.06
   7   7 -16    0.15    0.08
   8   7 -16   -0.01    0.05
   9   7 -16    0.05    0.05
  10   7 -16    0.07    0.05
  11   7 -16    0.05    0.04
  -9   8 -16    0.09    0.04
  -8   8 -16    0.18    0.05
  -7   8 -16    0.09    0.05
  -6   8 -16    0.22    0.05
  -5   8 -16   -0.02    0.04
  -4   8 -16    0.60    0.09
   4   8 -16    0.90    0.13
   5   8 -16    0.17    0.07
   6   8 -16    0.35    0.09
   7   8 -16    0.10    0.06
   8   8 -16    0.59    0.09
   9   8 -16    0.05    0.05
  10   8 -16    0.22    0.06
  -8   9 -16   -0.01    0.03
  -7   9 -16    0.13    0.04
  -6   9 -16    0.02    0.03
  -5   9 -16    0.67    0.09
  -4   9 -16    0.14    0.05
   5   9 -16    0.24    0.06
   6   9 -16    0.32    0.07
   7   9 -16    0.60    0.09
   8   9 -16    0.08    0.04
   9   9 -16    0.24    0.05
  -7  10 -16   -0.02    0.02
  -6  10 -16    0.01    0.03
  -5  10 -16    0.09    0.03
   6  10 -16   -0.03    0.03
   7  10 -16    0.00    0.03
   8  10 -16    0.01    0.03
   6  11 -16    0.05    0.02
   7  11 -16    0.19    0.04
  -2 -12 -15    0.19    0.04
  -1 -12 -15    0.02    0.03
   0 -12 -15    0.22    0.05
   1 -12 -15    0.10    0.04
   2 -12 -15    0.18    0.04
   3 -12 -15    0.10    0.04
   4 -12 -15    0.07    0.03
   5 -12 -15    0.34    0.05
  -5 -11 -15    0.00    0.03
  -4 -11 -15    0.22    0.05
  -3 -11 -15    0.17    0.05
  -2 -11 -15   -0.03    0.03
  -1 -11 -15    0.06    0.04
   0 -11 -15    0.05    0.04
   1 -11 -15    0.25    0.05
   2 -11 -15    0.41    0.07
   3 -11 -15   -0.02    0.03
   4 -11 -15    0.05    0.03
   5 -11 -15    0.00    0.03
   6 -11 -15    0.08    0.05
  -7 -10 -15    0.44    0.07
  -6 -10 -15   -0.06    0.03
  -5 -10 -15    0.74    0.10
  -4 -10 -15    0.36    0.07
  -3 -10 -15    0.12    0.05
  -2 -10 -15    0.26    0.06
  -1 -10 -15    0.00    0.04
   0 -10 -15    0.30    0.07
   1 -10 -15    0.01    0.05
   2 -10 -15    0.44    0.09
   3 -10 -15    0.45    0.08
   4 -10 -15   -0.02    0.03
   5 -10 -15    0.53    0.10
   6 -10 -15    0.02    0.06
   7 -10 -15    0.61    0.10
   8 -10 -15    0.49    0.09
   9 -10 -15    0.05    0.04
  -8  -9 -15    0.10    0.04
  -7  -9 -15   -0.03    0.04
  -6  -9 -15    0.22    0.06
  -5  -9 -15    0.03    0.05
  -4  -9 -15    0.32    0.07
  -3  -9 -15    0.15    0.06
  -2  -9 -15    0.01    0.05
  -1  -9 -15    0.39    0.08
   0  -9 -15    0.31    0.08
   1  -9 -15    0.35    0.09
   2  -9 -15    0.27    0.07
   3  -9 -15    0.00    0.04
   4  -9 -15    0.64    0.08
   5  -9 -15    0.10    0.08
   6  -9 -15    0.16    0.07
   7  -9 -15    0.18    0.08
   8  -9 -15    0.01    0.06
   9  -9 -15    0.16    0.06
  10  -9 -15   -0.05    0.04
  -9  -8 -15    0.29    0.06
  -8  -8 -15    0.01    0.04
  -7  -8 -15    0.12    0.05
  -6  -8 -15   -0.04    0.04
  -5  -8 -15    0.54    0.10
  -4  -8 -15    1.27    0.16
  -3  -8 -15   -0.02    0.05
  -2  -8 -15    0.56    0.11
  -1  -8 -15    0.09    0.08
   0  -8 -15    1.90    0.21
   1  -8 -15    0.67    0.12
   2  -8 -15    0.78    0.10
   3  -8 -15    2.32    0.19
   4  -8 -15   -0.05    0.05
   5  -8 -15    0.59    0.13
   6  -8 -15   -0.02    0.07
   7  -8 -15    0.46    0.11
   8  -8 -15    0.27    0.09
   9  -8 -15    0.05    0.06
  10  -8 -15    0.02    0.05
  11  -8 -15    0.03    0.04
 -10  -7 -15    0.42    0.07
  -9  -7 -15    0.02    0.04
  -8  -7 -15    0.77    0.10
  -7  -7 -15    0.04    0.06
  -6  -7 -15    1.53    0.19
  -5  -7 -15    0.73    0.12
  -4  -7 -15    1.23    0.18
  -3  -7 -15    5.20    0.44
  -2  -7 -15    0.09    0.08
  -1  -7 -15    1.14    0.18
   0  -7 -15   -0.09    0.06
   1  -7 -15    3.46    0.27
   2  -7 -15    4.15    0.27
   3  -7 -15    0.51    0.09
   4  -7 -15    2.45    0.21
   5  -7 -15    0.22    0.11
   6  -7 -15    2.10    0.28
   7  -7 -15    0.51    0.12
   8  -7 -15    1.46    0.19
   9  -7 -15    1.23    0.17
  10  -7 -15   -0.01    0.06
  11  -7 -15    0.40    0.08
  12  -7 -15    0.00    0.04
 -11  -6 -15   -0.02    0.03
 -10  -6 -15    0.12    0.05
  -9  -6 -15    0.21    0.06
  -8  -6 -15    0.00    0.06
  -7  -6 -15    0.01    0.07
  -6  -6 -15   -0.05    0.06
  -5  -6 -15    0.91    0.15
  -4  -6 -15    0.68    0.14
  -3  -6 -15   -0.14    0.07
  -2  -6 -15    0.05    0.09
  -1  -6 -15    0.13    0.09
   0  -6 -15    0.12    0.08
   1  -6 -15    0.02    0.07
   2  -6 -15    0.37    0.09
   3  -6 -15    0.71    0.12
   4  -6 -15    0.03    0.12
   5  -6 -15   -0.01    0.10
   6  -6 -15    0.29    0.13
   7  -6 -15    0.59    0.14
   8  -6 -15    0.18    0.10
   9  -6 -15   -0.03    0.07
  10  -6 -15    0.01    0.06
  13  -6 -15    0.02    0.04
 -12  -5 -15    0.00    0.03
 -11  -5 -15    0.15    0.05
 -10  -5 -15    0.15    0.06
  -9  -5 -15    0.13    0.07
  -8  -5 -15    1.03    0.15
  -7  -5 -15    0.16    0.08
  -6  -5 -15    1.54    0.21
  -5  -5 -15    0.15    0.10
  -4  -5 -15    0.54    0.14
  -3  -5 -15    0.47    0.14
  -2  -5 -15    0.30    0.10
  -1  -5 -15    1.89    0.19
   0  -5 -15    0.06    0.09
   1  -5 -15    0.35    0.11
   2  -5 -15    0.19    0.09
   3  -5 -15    1.07    0.15
   4  -5 -15    1.64    0.27
   5  -5 -15    0.04    0.12
   6  -5 -15    1.01    0.21
   7  -5 -15    0.49    0.15
   8  -5 -15    0.10    0.10
   9  -5 -15    0.35    0.12
  10  -5 -15    0.06    0.08
  11  -5 -15    0.54    0.11
 -12  -4 -15    0.47    0.08
 -11  -4 -15    0.09    0.05
 -10  -4 -15    0.38    0.08
  -9  -4 -15    1.19    0.17
  -8  -4 -15    0.13    0.09
  -7  -4 -15    1.03    0.18
  -6  -4 -15    0.12    0.11
  -5  -4 -15    3.78    0.37
  -4  -4 -15    2.22    0.28
  -3  -4 -15    0.46    0.11
  -2  -4 -15    3.52    0.30
  -1  -4 -15    0.03    0.10
   0  -4 -15    6.30    0.43
   1  -4 -15    1.54    0.18
   2  -4 -15    2.31    0.24
   3  -4 -15    7.78    0.73
   4  -4 -15    0.01    0.14
   5  -4 -15    3.41    0.43
   6  -4 -15   -0.01    0.13
   7  -4 -15    3.21    0.38
   8  -4 -15    0.67    0.17
   9  -4 -15    0.33    0.12
  10  -4 -15    0.69    0.15
  11  -4 -15    0.27    0.08
  12  -4 -15    0.75    0.12
  13  -4 -15    0.05    0.05
 -12  -3 -15   -0.01    0.04
 -11  -3 -15    0.40    0.08
 -10  -3 -15    0.36    0.08
  -9  -3 -15   -0.01    0.07
  -8  -3 -15   -0.06    0.07
  -7  -3 -15    0.11    0.10
  -6  -3 -15    0.65    0.15
  -5  -3 -15   -0.13    0.12
  -4  -3 -15    0.31    0.14
  -3  -3 -15    1.14    0.21
  -2  -3 -15    0.07    0.10
  -1  -3 -15    1.10    0.16
   0  -3 -15    0.42    0.13
   1  -3 -15    1.11    0.17
   2  -3 -15    0.12    0.11
   3  -3 -15    0.73    0.25
   4  -3 -15    0.19    0.17
   5  -3 -15    0.41    0.18
   6  -3 -15    0.71    0.19
   7  -3 -15   -0.07    0.12
   8  -3 -15    0.13    0.12
   9  -3 -15    0.67    0.15
  10  -3 -15    0.45    0.12
  11  -3 -15   -0.06    0.07
  12  -3 -15   -0.04    0.06
  13  -3 -15    0.22    0.07
  14  -3 -15    0.11    0.05
 -13  -2 -15    0.09    0.04
 -12  -2 -15    0.52    0.09
 -11  -2 -15    0.16    0.07
 -10  -2 -15    0.15    0.07
  -9  -2 -15    1.01    0.16
  -8  -2 -15    0.76    0.15
  -7  -2 -15    5.46    0.53
  -6  -2 -15    2.35    0.28
  -5  -2 -15    0.55    0.18
  -4  -2 -15    0.67    0.20
  -3  -2 -15    1.86    0.29
  -2  -2 -15    5.54    0.42
  -1  -2 -15    0.16    0.12
   0  -2 -15    3.25    0.32
   1  -2 -15    1.27    0.18
   2  -2 -15    1.84    0.23
   3  -2 -15    2.37    0.38
   4  -2 -15    3.05    0.44
   5  -2 -15    8.05    0.80
   6  -2 -15    2.31    0.35
   7  -2 -15    1.66    0.27
   8  -2 -15    0.55    0.18
  10  -2 -15    2.12    0.28
  11  -2 -15    0.04    0.08
  12  -2 -15    0.68    0.12
  13  -2 -15    0.40    0.09
  14  -2 -15    0.10    0.05
 -13  -1 -15    0.54    0.08
 -12  -1 -15    0.37    0.08
 -11  -1 -15    0.22    0.07
 -10  -1 -15    0.44    0.10
  -9  -1 -15    0.50    0.12
  -8  -1 -15    1.73    0.24
  -7  -1 -15   -0.02    0.10
  -6  -1 -15    2.41    0.34
  -5  -1 -15    1.71    0.27
  -4  -1 -15    1.47    0.27
  -3  -1 -15    1.67    0.31
  -2  -1 -15    1.33    0.27
  -1  -1 -15   10.31    0.63
   0  -1 -15    2.85    0.27
   1  -1 -15    3.73    0.34
   2  -1 -15    1.76    0.33
   3  -1 -15    1.65    0.33
   4  -1 -15    8.23    0.86
   5  -1 -15    0.25    0.19
   6  -1 -15    3.19    0.45
   7  -1 -15    0.91    0.22
   8  -1 -15    0.99    0.22
   9  -1 -15    0.24    0.13
  10  -1 -15    0.58    0.15
  11  -1 -15    1.19    0.20
  12  -1 -15    0.05    0.07
  13  -1 -15    0.24    0.08
  14  -1 -15    0.08    0.05
 -13   0 -15   -0.01    0.03
 -12   0 -15    0.00    0.04
 -11   0 -15    0.05    0.06
 -10   0 -15   -0.04    0.07
  -9   0 -15    0.06    0.08
  -8   0 -15    0.10    0.10
  -7   0 -15   -0.02    0.10
  -6   0 -15   -0.02    0.12
  -5   0 -15    0.01    0.13
  -4   0 -15   -0.23    0.16
  -3   0 -15   -0.01    0.15
  -2   0 -15    0.03    0.15
  -1   0 -15   -0.05    0.12
   0   0 -15   -0.05    0.13
   1   0 -15    0.05    0.13
   2   0 -15    0.13    0.19
   3   0 -15    0.06    0.20
   4   0 -15   -0.40    0.15
   5   0 -15   -0.15    0.16
   6   0 -15   -0.18    0.18
   7   0 -15    0.19    0.15
   8   0 -15    0.11    0.14
   9   0 -15   -0.34    0.11
  10   0 -15   -0.02    0.09
  11   0 -15   -0.09    0.07
  12   0 -15   -0.01    0.07
  13   0 -15    0.02    0.07
  14   0 -15    2.32    2.32
 -13   1 -15    0.61    0.08
 -12   1 -15    0.47    0.08
 -11   1 -15    0.28    0.08
 -10   1 -15    0.14    0.08
  -9   1 -15    0.48    0.13
  -8   1 -15    1.96    0.26
  -7   1 -15    0.12    0.13
  -6   1 -15    2.85    0.36
  -5   1 -15    1.32    0.26
  -4   1 -15    1.54    0.27
  -3   1 -15    1.94    0.31
  -2   1 -15    1.37    0.27
  -1   1 -15    8.57    0.85
   0   1 -15    2.41    0.26
   1   1 -15    3.12    0.49
   2   1 -15    1.44    0.31
   3   1 -15    1.53    0.33
   4   1 -15    9.15    0.90
   5   1 -15   -0.15    0.16
   6   1 -15    3.69    0.49
   7   1 -15    1.24    0.25
   8   1 -15    1.26    0.24
   9   1 -15    0.09    0.12
  10   1 -15    0.64    0.16
  11   1 -15    1.71    0.22
  12   1 -15   -0.03    0.06
  13   1 -15    0.17    0.07
  14   1 -15   -0.01    0.04
 -13   2 -15    0.04    0.04
 -12   2 -15    0.53    0.09
 -11   2 -15    0.39    0.08
 -10   2 -15    0.19    0.08
  -9   2 -15    1.15    0.17
  -8   2 -15    0.68    0.15
  -7   2 -15    6.83    0.56
  -6   2 -15    2.07    0.29
  -5   2 -15    0.79    0.19
  -4   2 -15    0.49    0.18
  -3   2 -15    1.09    0.27
  -2   2 -15    5.18    0.58
  -1   2 -15   -0.14    0.15
   0   2 -15    3.44    0.32
   1   2 -15    1.34    0.32
   2   2 -15    1.80    0.37
   3   2 -15    1.75    0.38
   4   2 -15    2.51    0.43
   5   2 -15    8.32    0.82
   6   2 -15    2.33    0.37
   7   2 -15    1.63    0.28
   8   2 -15    0.07    0.14
   9   2 -15    1.54    0.24
  10   2 -15    2.04    0.29
  11   2 -15    0.01    0.08
  12   2 -15    0.53    0.11
  13   2 -15    0.29    0.07
  14   2 -15    0.12    0.05
 -12   3 -15    0.00    0.04
 -11   3 -15    0.47    0.09
 -10   3 -15    0.14    0.07
  -9   3 -15   -0.11    0.06
  -8   3 -15    0.11    0.11
  -7   3 -15    0.18    0.11
  -6   3 -15    0.66    0.16
  -5   3 -15   -0.04    0.11
  -4   3 -15    0.15    0.14
  -3   3 -15    1.22    0.24
  -2   3 -15    0.04    0.13
  -1   3 -15    0.82    0.21
   1   3 -15    0.79    0.25
   2   3 -15    0.26    0.23
   3   3 -15    0.70    0.26
   4   3 -15    0.05    0.17
   5   3 -15   -0.05    0.16
   6   3 -15    0.38    0.21
   7   3 -15    0.00    0.16
   8   3 -15    0.22    0.14
   9   3 -15    0.66    0.16
  10   3 -15    0.34    0.13
  11   3 -15    0.10    0.07
  12   3 -15   -0.04    0.05
  13   3 -15    0.18    0.07
  14   3 -15    0.06    0.05
 -12   4 -15    0.53    0.08
 -11   4 -15    0.15    0.06
 -10   4 -15    0.21    0.08
  -9   4 -15    1.72    0.20
  -8   4 -15    0.20    0.09
  -7   4 -15    1.11    0.20
  -6   4 -15    0.36    0.12
  -5   4 -15    3.14    0.39
  -4   4 -15    2.15    0.29
  -3   4 -15    0.85    0.18
  -2   4 -15    4.95    0.41
  -1   4 -15    0.15    0.12
   1   4 -15    1.40    0.26
   2   4 -15    2.40    0.37
   3   4 -15    7.25    0.72
   4   4 -15    0.07    0.16
   5   4 -15    3.29    0.44
   6   4 -15    0.11    0.16
   7   4 -15    2.90    0.39
   8   4 -15    1.06    0.21
   9   4 -15    0.16    0.13
  10   4 -15    0.65    0.14
  11   4 -15    0.25    0.09
  12   4 -15    0.50    0.11
  13   4 -15    0.10    0.05
  14   4 -15    2.26    1.91
 -12   5 -15    0.14    0.04
 -11   5 -15    0.24    0.06
 -10   5 -15    0.06    0.06
  -9   5 -15    0.11    0.07
  -8   5 -15    0.98    0.16
  -7   5 -15   -0.12    0.07
  -6   5 -15    1.48    0.20
  -5   5 -15    0.29    0.12
  -4   5 -15    0.95    0.17
  -3   5 -15    0.52    0.14
  -2   5 -15    0.14    0.11
  -1   5 -15    1.67    0.23
   2   5 -15    0.55    0.17
   3   5 -15    1.11    0.24
   4   5 -15    1.33    0.26
   5   5 -15    0.12    0.14
   6   5 -15    1.35    0.23
   7   5 -15    0.38    0.15
   8   5 -15    0.17    0.12
   9   5 -15    0.47    0.13
  10   5 -15    0.03    0.08
  11   5 -15    0.63    0.11
  12   5 -15    2.38    2.30
  13   5 -15    1.11    1.95
  14   5 -15   -0.97    1.27
 -11   6 -15    0.01    0.03
 -10   6 -15    0.10    0.05
  -9   6 -15    0.23    0.07
  -8   6 -15   -0.02    0.06
  -7   6 -15   -0.02    0.06
  -6   6 -15    0.00    0.08
  -5   6 -15    0.82    0.14
  -4   6 -15    0.45    0.13
  -3   6 -15   -0.06    0.08
  -2   6 -15    0.07    0.08
   2   6 -15    0.33    0.15
   3   6 -15    0.74    0.18
   4   6 -15    0.05    0.13
   5   6 -15   -0.07    0.10
   6   6 -15    0.27    0.13
   7   6 -15    0.35    0.13
   8   6 -15    0.36    0.12
   9   6 -15    0.02    0.08
  10   6 -15    0.01    0.06
  11   6 -15    2.52    1.94
  12   6 -15    1.14    1.64
  13   6 -15   -0.54    1.71
 -10   7 -15    0.45    0.07
  -9   7 -15    0.02    0.05
  -8   7 -15    0.53    0.10
  -7   7 -15    0.02    0.05
  -6   7 -15    1.71    0.20
  -5   7 -15    0.65    0.11
  -4   7 -15    1.47    0.18
  -3   7 -15    4.88    0.42
  -2   7 -15    0.19    0.08
   3   7 -15    0.65    0.14
   4   7 -15    2.45    0.29
   5   7 -15    0.17    0.12
   6   7 -15    2.30    0.27
   7   7 -15    0.35    0.11
   8   7 -15    0.94    0.16
   9   7 -15    1.25    0.17
  10   7 -15    0.12    0.06
  11   7 -15    0.16    0.06
  12   7 -15   -0.01    0.04
 -10   8 -15    0.04    0.04
  -9   8 -15    0.23    0.06
  -8   8 -15    0.07    0.05
  -7   8 -15    0.17    0.06
  -6   8 -15    0.04    0.05
  -5   8 -15    0.71    0.11
  -4   8 -15    1.25    0.15
  -3   8 -15    0.23    0.07
   4   8 -15   -0.01    0.08
   5   8 -15    0.38    0.11
   6   8 -15    0.03    0.07
   7   8 -15    0.53    0.11
   8   8 -15    0.45    0.10
   9   8 -15   -0.05    0.06
  10   8 -15    0.01    0.04
  11   8 -15    0.13    0.05
  -9   9 -15    0.04    0.04
  -8   9 -15    0.03    0.04
  -7   9 -15   -0.05    0.03
  -6   9 -15    0.26    0.06
  -5   9 -15    0.10    0.05
  -4   9 -15    0.32    0.07
  -3   9 -15    0.38    0.07
   4   9 -15    0.61    0.10
   5   9 -15    0.18    0.07
   6   9 -15    0.13    0.07
   7   9 -15    0.11    0.06
   8   9 -15    0.00    0.04
   9   9 -15    0.06    0.04
  10   9 -15    0.00    0.03
  -8  10 -15    0.04    0.03
  -7  10 -15    0.53    0.07
  -6  10 -15   -0.02    0.03
  -5  10 -15    0.65    0.08
  -4  10 -15    0.50    0.07
   5  10 -15    0.30    0.06
   6  10 -15    0.01    0.04
   7  10 -15    0.54    0.08
   8  10 -15    0.53    0.07
   9  10 -15    0.05    0.03
  -6  11 -15    0.08    0.03
  -5  11 -15    0.02    0.02
   5  11 -15    0.03    0.04
   6  11 -15    0.15    0.04
   7  11 -15   -0.01    0.03
   8  11 -15    0.03    0.02
  -5  12 -15    0.02    0.02
   6  12 -15    0.02    0.02
   1 -13 -14   -0.02    0.03
   2 -13 -14   -0.02    0.03
   3 -13 -14   -0.02    0.03
   4 -13 -14   -0.03    0.02
   5 -13 -14    0.03    0.02
  -4 -12 -14   -0.02    0.03
  -3 -12 -14    0.70    0.08
  -2 -12 -14    0.04    0.03
  -1 -12 -14    0.21    0.06
   0 -12 -14    0.20    0.05
   1 -12 -14    0.11    0.04
   2 -12 -14    0.47    0.07
   3 -12 -14    0.04    0.04
   4 -12 -14    0.06    0.03
   5 -12 -14    0.03    0.03
   6 -12 -14    0.09    0.03
  -6 -11 -14    0.26    0.05
  -5 -11 -14    0.20    0.05
  -4 -11 -14    0.40    0.07
  -3 -11 -14   -0.01    0.04
  -2 -11 -14    0.61    0.09
  -1 -11 -14    0.14    0.06
   0 -11 -14    0.16    0.05
   1 -11 -14    0.39    0.07
   2 -11 -14    0.09    0.05
   3 -11 -14    0.86    0.12
   4 -11 -14   -0.01    0.04
   5 -11 -14    0.52    0.06
   6 -11 -14    0.41    0.09
   7 -11 -14    0.06    0.06
   8 -11 -14    0.46    0.09
  -8 -10 -14    0.00    0.03
  -7 -10 -14    0.05    0.04
  -6 -10 -14    0.05    0.04
  -5 -10 -14    0.04    0.04
  -4 -10 -14    0.12    0.05
  -3 -10 -14   -0.04    0.04
  -2 -10 -14    0.04    0.05
  -1 -10 -14   -0.03    0.05
   0 -10 -14    0.06    0.06
   1 -10 -14    0.30    0.08
   2 -10 -14    0.35    0.09
   3 -10 -14   -0.08    0.05
   4 -10 -14    0.05    0.06
   5 -10 -14    0.02    0.04
   6 -10 -14    0.20    0.09
   7 -10 -14   -0.08    0.07
   8 -10 -14    0.05    0.06
   9 -10 -14   -0.02    0.05
  10 -10 -14   -0.03    0.04
  -9  -9 -14    0.33    0.06
  -8  -9 -14    0.13    0.05
  -7  -9 -14    0.32    0.07
  -6  -9 -14    0.47    0.08
  -5  -9 -14    1.09    0.13
  -4  -9 -14    2.61    0.24
  -3  -9 -14    0.08    0.06
  -2  -9 -14    0.48    0.11
  -1  -9 -14    0.32    0.09
   0  -9 -14    2.29    0.25
   1  -9 -14    2.49    0.25
   2  -9 -14    0.05    0.07
   3  -9 -14    1.58    0.19
   4  -9 -14    0.05    0.05
   5  -9 -14    0.89    0.10
   6  -9 -14    0.27    0.11
   7  -9 -14    1.04    0.16
   8  -9 -14    1.82    0.21
   9  -9 -14    0.05    0.06
  10  -9 -14    0.25    0.07
  11  -9 -14   -0.10    0.04
 -10  -8 -14    0.38    0.07
  -9  -8 -14    0.14    0.06
  -8  -8 -14    0.38    0.08
  -7  -8 -14    0.16    0.07
  -6  -8 -14    0.71    0.12
  -5  -8 -14    1.99    0.22
  -4  -8 -14    0.01    0.08
  -3  -8 -14    1.76    0.22
  -2  -8 -14    0.48    0.11
  -1  -8 -14    1.13    0.17
   0  -8 -14    1.57    0.21
   1  -8 -14    0.91    0.16
   2  -8 -14    3.18    0.32
   3  -8 -14    0.38    0.08
   4  -8 -14    0.41    0.08
   5  -8 -14    0.01    0.05
   6  -8 -14    1.03    0.18
   7  -8 -14    1.49    0.20
   8  -8 -14    0.26    0.10
   9  -8 -14    0.39    0.10
  10  -8 -14   -0.04    0.06
  11  -8 -14    0.07    0.06
  12  -8 -14   -0.06    0.03
  13  -8 -14    3.67    2.74
 -11  -7 -14   -0.06    0.03
 -10  -7 -14    0.00    0.04
  -9  -7 -14    0.03    0.05
  -8  -7 -14    0.03    0.05
  -7  -7 -14    0.20    0.08
  -6  -7 -14    0.10    0.07
  -5  -7 -14   -0.10    0.06
  -4  -7 -14    0.12    0.09
  -3  -7 -14    0.20    0.11
  -2  -7 -14    0.13    0.09
  -1  -7 -14    0.10    0.09
   0  -7 -14    0.02    0.09
   1  -7 -14   -0.04    0.08
   2  -7 -14   -0.02    0.07
   3  -7 -14   -0.01    0.07
   4  -7 -14    0.16    0.07
   5  -7 -14    0.03    0.11
   6  -7 -14   -0.15    0.09
   7  -7 -14    0.27    0.13
   8  -7 -14   -0.11    0.07
   9  -7 -14   -0.04    0.07
  10  -7 -14   -0.05    0.07
  11  -7 -14   -0.07    0.06
  12  -7 -14    0.00    0.05
  13  -7 -14    2.07    2.34
 -12  -6 -14    0.30    0.06
 -11  -6 -14    0.48    0.08
 -10  -6 -14    1.62    0.18
  -9  -6 -14   -0.02    0.06
  -8  -6 -14    1.43    0.19
  -7  -6 -14    0.11    0.09
  -6  -6 -14    3.11    0.34
  -5  -6 -14    1.87    0.25
  -4  -6 -14    0.03    0.10
  -3  -6 -14    2.90    0.35
  -2  -6 -14    0.07    0.10
  -1  -6 -14    2.81    0.33
   0  -6 -14    0.60    0.15
   1  -6 -14    1.67    0.19
   2  -6 -14    9.35    0.57
   3  -6 -14    0.12    0.08
   4  -6 -14    3.46    0.28
   5  -6 -14    1.19    0.23
   6  -6 -14    3.02    0.37
   7  -6 -14    6.74    0.61
   8  -6 -14   -0.09    0.09
   9  -6 -14    2.98    0.34
  10  -6 -14    0.19    0.09
  11  -6 -14    0.45    0.12
  13  -6 -14    4.67    3.05
  14  -6 -14    0.52    0.08
 -13  -5 -14    0.01    0.03
 -12  -5 -14    0.29    0.06
 -11  -5 -14    0.72    0.11
 -10  -5 -14    0.06    0.06
  -9  -5 -14    1.25    0.16
  -8  -5 -14    0.00    0.07
  -7  -5 -14    0.68    0.14
  -6  -5 -14    0.59    0.14
  -5  -5 -14    3.54    0.39
  -4  -5 -14    5.69    0.53
  -3  -5 -14    0.26    0.13
  -2  -5 -14    1.52    0.24
  -1  -5 -14    0.12    0.14
   0  -5 -14    1.53    0.19
   1  -5 -14    6.09    0.41
   2  -5 -14    0.01    0.09
   3  -5 -14    1.69    0.19
   4  -5 -14    0.71    0.13
   5  -5 -14    0.34    0.17
   6  -5 -14    0.33    0.17
   7  -5 -14    1.27    0.23
   8  -5 -14    3.88    0.42
   9  -5 -14    0.05    0.12
  10  -5 -14    0.37    0.12
  11  -5 -14    0.18    0.09
  12  -5 -14    0.43    0.10
  13  -5 -14    0.41    0.09
  14  -5 -14    0.02    0.05
 -13  -4 -14    0.10    0.04
 -12  -4 -14    0.08    0.05
 -11  -4 -14    0.01    0.05
 -10  -4 -14   -0.02    0.07
  -9  -4 -14    0.06    0.07
  -8  -4 -14    1.49    0.21
  -7  -4 -14    1.24    0.20
  -6  -4 -14   -0.02    0.10
  -5  -4 -14    0.29    0.13
  -4  -4 -14    0.14    0.13
  -3  -4 -14    3.19    0.40
  -2  -4 -14    0.20    0.12
  -1  -4 -14    6.63    0.47
   0  -4 -14    4.86    0.39
   1  -4 -14   -0.09    0.10
   2  -4 -14    0.19    0.11
   3  -4 -14    1.14    0.17
   4  -4 -14    5.23    0.59
   5  -4 -14    0.85    0.23
   6  -4 -14    0.34    0.19
   7  -4 -14    0.14    0.15
   8  -4 -14    0.59    0.18
   9  -4 -14    0.28    0.14
  10  -4 -14   -0.04    0.10
  11  -4 -14    0.33    0.11
  12  -4 -14    0.35    0.10
  14  -4 -14    0.00    0.04
  15  -4 -14    0.01    0.04
 -12  -3 -14    0.04    0.05
 -11  -3 -14    0.58    0.11
 -10  -3 -14   -0.16    0.05
  -9  -3 -14    2.16    0.28
  -8  -3 -14    0.51    0.13
  -7  -3 -14    2.69    0.35
  -6  -3 -14    5.49    0.52
  -5  -3 -14    0.35    0.17
  -4  -3 -14    5.29    0.55
  -3  -3 -14    0.11    0.13
  -2  -3 -14   14.68    0.91
  -1  -3 -14    4.59    0.38
   0  -3 -14    1.79    0.24
   1  -3 -14    7.34    0.52
   2  -3 -14    1.03    0.19
   3  -3 -14    8.50    0.56
   4  -3 -14    0.64    0.22
   5  -3 -14   11.34    1.03
   6  -3 -14    2.89    0.42
   7  -3 -14    0.97    0.24
   8  -3 -14    3.14    0.40
   9  -3 -14    0.06    0.15
  10  -3 -14    2.96    0.34
  11  -3 -14    0.18    0.11
  12  -3 -14    0.48    0.11
  13  -3 -14    0.20    0.08
  14  -3 -14    0.05    0.05
  15  -3 -14    0.21    0.05
 -14  -2 -14    0.03    0.03
 -13  -2 -14    0.04    0.04
 -12  -2 -14    0.18    0.07
 -11  -2 -14    0.39    0.09
 -10  -2 -14    0.82    0.15
  -9  -2 -14    0.13    0.09
  -8  -2 -14    1.11    0.19
  -7  -2 -14    0.38    0.14
  -6  -2 -14    0.32    0.16
  -5  -2 -14    4.15    0.47
  -4  -2 -14    0.16    0.18
  -3  -2 -14    5.09    0.56
  -2  -2 -14    0.34    0.15
  -1  -2 -14    2.81    0.31
   0  -2 -14    2.33    0.28
   1  -2 -14    1.51    0.22
   2  -2 -14    5.22    0.43
   3  -2 -14    0.62    0.26
   4  -2 -14    5.27    0.59
   5  -2 -14    0.36    0.22
   6  -2 -14    2.55    0.40
   7  -2 -14    2.10    0.33
   8  -2 -14    0.56    0.19
   9  -2 -14    1.17    0.23
  10  -2 -14    0.06    0.11
  11  -2 -14    0.33    0.14
  12  -2 -14   -0.01    0.08
  13  -2 -14    0.09    0.07
  14  -2 -14    0.14    0.06
 -14  -1 -14    0.34    0.06
 -13  -1 -14    0.23    0.06
 -12  -1 -14    0.12    0.06
 -11  -1 -14    0.34    0.10
 -10  -1 -14    0.11    0.09
  -9  -1 -14    0.33    0.13
  -8  -1 -14    0.07    0.12
  -7  -1 -14    2.02    0.31
  -6  -1 -14    0.96    0.22
  -5  -1 -14    0.02    0.18
  -4  -1 -14    0.49    0.22
  -3  -1 -14    0.44    0.21
  -2  -1 -14    1.85    0.25
  -1  -1 -14   -0.14    0.14
   0  -1 -14    0.43    0.16
   1  -1 -14    0.18    0.14
   2  -1 -14    0.92    0.19
   3  -1 -14    0.58    0.29
   4  -1 -14    0.83    0.28
   5  -1 -14    4.37    0.54
   6  -1 -14    7.28    0.71
   7  -1 -14    0.02    0.16
   8  -1 -14    0.66    0.21
   9  -1 -14   -0.12    0.12
  10  -1 -14    1.48    0.25
  11  -1 -14    1.21    0.20
  12  -1 -14    0.20    0.10
  14  -1 -14    1.14    2.02
  15  -1 -14    0.08    1.87
 -14   0 -14    0.02    0.04
 -13   0 -14    0.96    0.12
 -12   0 -14    0.96    0.13
 -11   0 -14    0.00    0.06
 -10   0 -14    0.78    0.15
  -9   0 -14    0.60    0.15
  -8   0 -14    9.04    0.75
  -7   0 -14    1.77    0.27
  -6   0 -14    3.36    0.43
  -5   0 -14    2.89    0.39
  -4   0 -14    6.25    0.72
  -3   0 -14   11.50    1.07
  -2   0 -14   -0.03    0.17
  -1   0 -14   23.05    1.30
   0   0 -14    9.69    0.63
   1   0 -14    2.80    0.32
   2   0 -14    3.39    0.50
   3   0 -14    1.08    0.31
   4   0 -14   23.09    2.03
   5   0 -14   11.88    1.11
   6   0 -14    2.74    0.46
   7   0 -14    3.50    0.48
   8   0 -14    0.97    0.24
   9   0 -14    4.67    0.51
  10   0 -14    0.51    0.17
  11   0 -14    4.34    0.44
  12   0 -14    1.75    0.24
  13   0 -14    0.20    0.08
  14   0 -14    0.61    0.10
  15   0 -14    0.05    0.05
 -15   1 -14    0.00    0.03
 -14   1 -14    0.30    0.04
 -13   1 -14    0.35    0.07
 -12   1 -14    0.22    0.07
 -11   1 -14    0.18    0.09
 -10   1 -14    0.50    0.11
  -9   1 -14    0.75    0.16
  -8   1 -14    0.06    0.11
  -7   1 -14    1.66    0.30
  -6   1 -14    0.32    0.17
  -5   1 -14    0.17    0.18
  -4   1 -14    0.40    0.23
  -3   1 -14    0.16    0.21
  -2   1 -14    1.11    0.31
  -1   1 -14    0.03    0.16
   0   1 -14    0.34    0.16
   1   1 -14    0.29    0.15
   2   1 -14    1.01    0.32
   3   1 -14    0.42    0.27
   4   1 -14    1.08    0.36
   5   1 -14    3.59    0.53
   6   1 -14    7.00    0.76
   7   1 -14    0.07    0.18
   8   1 -14    1.03    0.25
   9   1 -14    0.01    0.15
  10   1 -14    1.38    0.23
  11   1 -14    1.03    0.19
  12   1 -14    0.06    0.10
  13   1 -14    3.17    2.72
  14   1 -14    0.61    2.36
  15   1 -14    1.72    1.90
 -15   2 -14    0.02    0.03
 -14   2 -14    0.04    0.04
 -13   2 -14    0.00    0.03
 -12   2 -14    0.17    0.04
 -11   2 -14    0.25    0.08
 -10   2 -14    1.02    0.16
  -9   2 -14    0.18    0.11
  -8   2 -14    1.08    0.20
  -7   2 -14    0.15    0.14
  -6   2 -14    0.93    0.22
  -5   2 -14    4.18    0.49
  -4   2 -14    0.00    0.19
  -3   2 -14    5.01    0.57
  -2   2 -14    0.57    0.24
  -1   2 -14    3.19    0.44
   0   2 -14    2.68    0.29
   1   2 -14    0.89    0.20
   2   2 -14    5.21    0.66
   3   2 -14    0.69    0.32
   4   2 -14    4.46    0.61
   5   2 -14    0.53    0.26
   6   2 -14    2.40    0.40
   7   2 -14    1.93    0.34
   8   2 -14    0.79    0.23
   9   2 -14    1.16    0.24
  10   2 -14   -0.01    0.11
  11   2 -14    0.52    0.14
  12   2 -14   -0.07    0.07
  13   2 -14    0.22    0.08
  14   2 -14    0.14    0.06
  15   2 -14    2.26    2.35
 -14   3 -14    0.32    0.06
 -13   3 -14    0.19    0.04
 -12   3 -14    0.08    0.04
 -11   3 -14    0.75    0.08
 -10   3 -14   -0.05    0.04
  -9   3 -14    2.53    0.30
  -8   3 -14    0.40    0.14
  -7   3 -14    3.00    0.37
  -6   3 -14    4.78    0.55
  -5   3 -14    0.11    0.15
  -4   3 -14    4.07    0.58
  -3   3 -14    0.01    0.15
  -2   3 -14   15.09    1.28
  -1   3 -14    4.85    0.50
   0   3 -14    1.85    0.23
   1   3 -14    7.28    0.79
   2   3 -14    0.76    0.29
   3   3 -14    7.94    0.88
   4   3 -14    0.55    0.25
   5   3 -14   10.35    1.06
   6   3 -14    2.38    0.43
   7   3 -14    0.98    0.26
   8   3 -14    2.73    0.41
   9   3 -14    0.18    0.14
  10   3 -14    2.52    0.33
  11   3 -14    0.46    0.12
  12   3 -14    0.29    0.10
  13   3 -14    0.25    0.08
  14   3 -14    0.10    0.05
  15   3 -14    0.16    0.05
 -14   4 -14    0.00    0.03
 -13   4 -14    0.10    0.04
 -12   4 -14    0.17    0.06
 -11   4 -14    0.20    0.07
 -10   4 -14    0.02    0.07
  -9   4 -14    0.09    0.09
  -8   4 -14    1.39    0.21
  -7   4 -14    1.56    0.23
  -6   4 -14    0.02    0.14
  -5   4 -14    0.31    0.18
  -4   4 -14    0.47    0.18
  -3   4 -14    3.32    0.41
  -2   4 -14   -0.04    0.15
  -1   4 -14    7.30    0.63
   0   4 -14    4.69    0.47
   1   4 -14    0.23    0.19
   2   4 -14   -0.37    0.21
   3   4 -14    0.74    0.27
   4   4 -14    5.26    0.61
   5   4 -14    0.84    0.26
   6   4 -14    0.42    0.20
   7   4 -14    0.18    0.19
   8   4 -14    0.49    0.20
   9   4 -14    0.41    0.15
  10   4 -14    0.13    0.11
  11   4 -14    0.32    0.11
  12   4 -14    0.24    0.08
  13   4 -14    1.92    1.80
  14   4 -14   -0.05    0.04
 -12   5 -14    0.27    0.06
 -11   5 -14    0.87    0.11
 -10   5 -14    0.04    0.06
  -9   5 -14    0.99    0.16
  -8   5 -14    0.02    0.10
  -7   5 -14    0.83    0.16
  -6   5 -14    0.48    0.14
  -5   5 -14    2.82    0.37
  -4   5 -14    5.89    0.53
  -3   5 -14    0.27    0.13
  -2   5 -14    1.54    0.22
  -1   5 -14    0.05    0.12
   1   5 -14    7.54    0.60
   2   5 -14   -0.06    0.18
   3   5 -14    1.31    0.30
   4   5 -14    0.66    0.21
   5   5 -14    0.10    0.17
   6   5 -14    0.22    0.16
   7   5 -14    1.01    0.22
   8   5 -14    3.09    0.39
   9   5 -14    0.11    0.11
  10   5 -14    0.29    0.11
  11   5 -14    0.09    0.08
  12   5 -14    0.62    0.11
  13   5 -14    0.58    0.09
  14   5 -14    0.03    0.04
 -12   6 -14    0.24    0.05
 -11   6 -14    0.50    0.08
 -10   6 -14    1.43    0.17
  -9   6 -14   -0.08    0.07
  -8   6 -14    1.54    0.20
  -7   6 -14    0.07    0.09
  -6   6 -14    2.65    0.33
  -5   6 -14    1.81    0.25
  -4   6 -14    0.08    0.10
  -3   6 -14    3.72    0.33
  -2   6 -14    0.24    0.12
  -1   6 -14    2.77    0.30
   2   6 -14    9.03    0.78
   3   6 -14    0.11    0.13
   4   6 -14    3.69    0.43
   5   6 -14    1.49    0.26
   6   6 -14    3.15    0.38
   7   6 -14    6.16    0.61
   8   6 -14    0.10    0.11
   9   6 -14    2.97    0.33
  10   6 -14    0.09    0.08
  11   6 -14    0.70    0.12
  12   6 -14    2.01    2.05
  13   6 -14    2.01    1.83
  14   6 -14   -0.12    1.20
 -11   7 -14    0.05    0.04
 -10   7 -14    0.01    0.05
  -9   7 -14    0.03    0.05
  -8   7 -14    0.03    0.07
  -7   7 -14    0.04    0.09
  -6   7 -14    0.04    0.08
  -5   7 -14   -0.02    0.09
  -4   7 -14    0.12    0.09
  -3   7 -14    0.17    0.10
  -2   7 -14    0.23    0.10
  -1   7 -14    0.02    0.08
   2   7 -14    0.08    0.11
   3   7 -14    0.07    0.10
   4   7 -14    0.03    0.12
   5   7 -14    0.10    0.11
   6   7 -14   -0.11    0.11
   7   7 -14   -0.05    0.11
   8   7 -14    0.03    0.10
   9   7 -14   -0.08    0.07
  10   7 -14    0.02    0.07
  11   7 -14    0.01    0.05
  12   7 -14   -0.03    0.04
 -10   8 -14    0.40    0.07
  -9   8 -14    0.14    0.05
  -8   8 -14    0.41    0.08
  -7   8 -14    0.17    0.07
  -6   8 -14    0.58    0.11
  -5   8 -14    1.67    0.20
  -4   8 -14    0.07    0.08
  -3   8 -14    1.89    0.21
  -2   8 -14    0.44    0.10
   3   8 -14    0.35    0.12
   4   8 -14    0.45    0.12
   5   8 -14   -0.03    0.08
   6   8 -14    0.69    0.15
   7   8 -14    0.88    0.15
   8   8 -14    0.08    0.08
   9   8 -14    0.40    0.09
  10   8 -14    0.02    0.06
  11   8 -14    0.11    0.05
  12   8 -14    0.01    0.04
 -10   9 -14   -0.01    0.03
  -9   9 -14    0.45    0.07
  -8   9 -14    0.15    0.05
  -7   9 -14    0.28    0.07
  -6   9 -14    0.28    0.07
  -5   9 -14    0.81    0.12
  -4   9 -14    2.69    0.23
  -3   9 -14    0.07    0.05
  -2   9 -14    0.45    0.08
   3   9 -14    1.48    0.18
   4   9 -14    0.04    0.08
   5   9 -14    0.57    0.11
   6   9 -14    0.26    0.08
   7   9 -14    0.88    0.13
   8   9 -14    1.48    0.18
   9   9 -14   -0.01    0.05
  10   9 -14    0.17    0.06
  11   9 -14   -0.04    0.03
  -9  10 -14    0.06    0.03
  -8  10 -14    0.09    0.04
  -7  10 -14   -0.02    0.04
  -6  10 -14    0.00    0.04
  -5  10 -14    0.08    0.05
  -4  10 -14    0.00    0.04
  -3  10 -14    0.00    0.05
   4  10 -14   -0.02    0.04
   5  10 -14    0.04    0.04
   6  10 -14    0.24    0.06
   7  10 -14    0.02    0.04
   8  10 -14   -0.02    0.04
   9  10 -14    0.01    0.04
  10  10 -14    0.01    0.03
  -7  11 -14    0.34    0.06
  -6  11 -14    0.19    0.05
  -5  11 -14    0.12    0.04
  -4  11 -14    0.38    0.06
   5  11 -14    0.58    0.08
   6  11 -14    0.50    0.07
   7  11 -14    0.18    0.04
   8  11 -14    0.49    0.07
   9  11 -14   -0.03    0.02
  -6  12 -14    0.21    0.04
  -5  12 -14    0.30    0.05
  -4  12 -14    0.02    0.03
   5  12 -14    0.05    0.03
   6  12 -14    0.15    0.03
   7  12 -14    0.05    0.03
  -3 -13 -13    0.57    0.07
  -2 -13 -13    0.34    0.06
  -1 -13 -13    0.11    0.04
   0 -13 -13    0.77    0.09
   1 -13 -13    0.03    0.03
   2 -13 -13    0.56    0.08
   3 -13 -13    0.07    0.04
   4 -13 -13    0.53    0.07
   5 -13 -13    0.29    0.05
   6 -13 -13    0.05    0.03
   7 -13 -13    0.20    0.04
  -6 -12 -13    0.17    0.04
  -5 -12 -13    0.00    0.03
  -4 -12 -13    0.18    0.05
  -3 -12 -13    0.06    0.04
  -2 -12 -13    0.40    0.07
  -1 -12 -13    0.42    0.08
   0 -12 -13    0.01    0.04
   1 -12 -13    0.16    0.05
   2 -12 -13    0.13    0.05
   3 -12 -13    0.39    0.07
   4 -12 -13    0.13    0.04
   5 -12 -13    0.05    0.04
   6 -12 -13    0.16    0.05
   7 -12 -13   -0.01    0.05
   8 -12 -13    0.07    0.05
  -8 -11 -13   -0.03    0.02
  -7 -11 -13    0.10    0.04
  -6 -11 -13    0.30    0.06
  -5 -11 -13    0.52    0.08
  -4 -11 -13    0.21    0.06
  -3 -11 -13    0.02    0.04
  -2 -11 -13   -0.02    0.04
  -1 -11 -13    0.11    0.06
   0 -11 -13    0.06    0.05
   1 -11 -13    0.09    0.05
   2 -11 -13    0.12    0.06
   3 -11 -13    0.15    0.07
   4 -11 -13   -0.08    0.04
   5 -11 -13    0.01    0.05
   6 -11 -13    0.16    0.04
   7 -11 -13    0.40    0.09
   8 -11 -13    0.35    0.08
   9 -11 -13    0.16    0.06
  10 -11 -13    0.06    0.04
  -9 -10 -13    0.40    0.06
  -8 -10 -13    0.30    0.06
  -7 -10 -13    0.37    0.07
  -6 -10 -13    0.98    0.12
  -5 -10 -13    0.09    0.05
  -4 -10 -13    1.26    0.16
  -3 -10 -13    0.82    0.12
  -2 -10 -13    0.62    0.11
  -1 -10 -13    1.41    0.17
   0 -10 -13    0.50    0.10
   1 -10 -13    2.97    0.28
   2 -10 -13    1.12    0.16
   3 -10 -13    0.91    0.15
   4 -10 -13    1.29    0.17
   5 -10 -13    0.13    0.07
   6 -10 -13    1.94    0.16
   7 -10 -13    0.15    0.09
   8 -10 -13    1.32    0.17
   9 -10 -13    0.65    0.11
  10 -10 -13    0.30    0.08
  11 -10 -13    0.24    0.06
 -11  -9 -13   -0.03    0.02
 -10  -9 -13    0.13    0.05
  -9  -9 -13    0.15    0.05
  -8  -9 -13    0.48    0.08
  -7  -9 -13    0.10    0.06
  -6  -9 -13    0.29    0.09
  -5  -9 -13    0.54    0.10
  -4  -9 -13    0.03    0.06
  -3  -9 -13    0.91    0.15
  -2  -9 -13    0.10    0.08
  -1  -9 -13    0.29    0.10
   0  -9 -13   -0.03    0.08
   1  -9 -13    0.12    0.08
   2  -9 -13    0.22    0.10
   3  -9 -13   -0.07    0.06
   4  -9 -13   -0.07    0.07
   5  -9 -13    0.14    0.07
   6  -9 -13    0.02    0.05
   7  -9 -13    0.17    0.10
   8  -9 -13    0.08    0.08
   9  -9 -13    0.33    0.09
  10  -9 -13    0.35    0.08
  11  -9 -13    0.10    0.05
  12  -9 -13    0.21    0.06
  13  -9 -13    0.04    0.04
 -12  -8 -13    0.04    0.03
 -11  -8 -13    0.22    0.05
 -10  -8 -13    0.31    0.06
  -9  -8 -13    0.14    0.06
  -8  -8 -13    0.02    0.06
  -7  -8 -13    0.16    0.07
  -6  -8 -13    1.65    0.20
  -5  -8 -13    0.00    0.07
  -4  -8 -13    1.81    0.22
  -3  -8 -13    0.52    0.14
  -2  -8 -13    0.08    0.10
  -1  -8 -13    0.75    0.16
   0  -8 -13    0.75    0.15
   1  -8 -13    4.01    0.40
   2  -8 -13    0.12    0.10
   3  -8 -13    0.31    0.11
   4  -8 -13    0.03    0.07
   5  -8 -13    0.81    0.12
   6  -8 -13    1.34    0.23
   7  -8 -13   -0.08    0.09
   8  -8 -13    0.96    0.18
   9  -8 -13    0.22    0.11
  10  -8 -13    0.34    0.10
  11  -8 -13    0.07    0.07
  12  -8 -13    2.31    2.34
  13  -8 -13    0.46    0.08
  14  -8 -13   -0.05    0.03
 -12  -7 -13    0.30    0.06
 -11  -7 -13    0.03    0.04
 -10  -7 -13    0.81    0.12
  -9  -7 -13    0.72    0.12
  -8  -7 -13    0.29    0.08
  -7  -7 -13    0.68    0.13
  -6  -7 -13    1.56    0.22
  -5  -7 -13    8.65    0.75
  -4  -7 -13    1.62    0.22
  -3  -7 -13    2.46    0.30
  -2  -7 -13    2.71    0.32
  -1  -7 -13    4.08    0.44
   0  -7 -13    5.92    0.58
   1  -7 -13    0.23    0.12
   2  -7 -13   11.01    0.92
   3  -7 -13    2.29    0.21
   4  -7 -13    1.73    0.18
   5  -7 -13    1.17    0.15
   6  -7 -13    1.05    0.22
   7  -7 -13    6.16    0.57
   8  -7 -13    0.56    0.15
   9  -7 -13    0.36    0.13
  10  -7 -13    0.09    0.08
  11  -7 -13    0.34    0.10
  12  -7 -13    0.38    0.09
  13  -7 -13    0.14    0.05
  14  -7 -13    3.08    2.40
 -13  -6 -13   -0.04    0.03
 -12  -6 -13    0.01    0.04
 -11  -6 -13    0.25    0.07
 -10  -6 -13    0.25    0.07
  -9  -6 -13    0.11    0.07
  -8  -6 -13   -0.06    0.08
  -7  -6 -13    0.38    0.11
  -6  -6 -13    0.33    0.12
  -5  -6 -13   -0.01    0.09
  -4  -6 -13    1.76    0.27
  -3  -6 -13    1.45    0.23
  -2  -6 -13    0.15    0.12
  -1  -6 -13    0.02    0.11
   0  -6 -13    1.20    0.23
   1  -6 -13    4.90    0.44
   2  -6 -13    1.32    0.17
   3  -6 -13   -0.02    0.08
   4  -6 -13    0.16    0.10
   5  -6 -13    0.97    0.13
   6  -6 -13    0.28    0.16
   7  -6 -13   -0.02    0.12
   8  -6 -13    0.57    0.17
   9  -6 -13    0.20    0.13
  10  -6 -13   -0.04    0.08
  11  -6 -13    0.02    0.07
  12  -6 -13    0.19    0.08
  13  -6 -13    0.20    0.07
  14  -6 -13    1.83    2.01
  15  -6 -13    0.02    0.04
 -14  -5 -13    0.22    0.05
 -13  -5 -13    0.08    0.05
 -12  -5 -13    0.34    0.08
 -11  -5 -13    0.00    0.05
 -10  -5 -13    0.81    0.13
  -9  -5 -13    0.03    0.07
  -8  -5 -13    0.67    0.15
  -7  -5 -13    1.65    0.25
  -6  -5 -13    0.16    0.12
  -5  -5 -13    1.40    0.24
  -4  -5 -13    0.37    0.15
  -3  -5 -13    1.88    0.30
  -2  -5 -13    2.62    0.35
  -1  -5 -13    0.13    0.13
   0  -5 -13    3.20    0.42
   1  -5 -13    0.66    0.15
   2  -5 -13    4.25    0.36
   3  -5 -13    0.75    0.15
   4  -5 -13    1.97    0.21
   5  -5 -13    6.27    0.66
   6  -5 -13   -0.14    0.15
   7  -5 -13    3.24    0.43
   8  -5 -13    0.28    0.16
   9  -5 -13    2.06    0.29
  10  -5 -13    0.95    0.18
  12  -5 -13    0.91    0.14
  13  -5 -13    0.11    0.07
  14  -5 -13    0.20    0.06
  15  -5 -13    1.05    1.81
 -14  -4 -13    0.06    0.04
 -13  -4 -13    0.71    0.10
 -12  -4 -13    0.25    0.07
 -11  -4 -13    2.24    0.26
 -10  -4 -13    0.24    0.09
  -9  -4 -13    1.75    0.24
  -8  -4 -13    2.68    0.31
  -7  -4 -13    2.91    0.36
  -6  -4 -13    9.02    0.79
  -5  -4 -13    0.19    0.16
  -4  -4 -13   15.34    1.28
  -3  -4 -13    2.84    0.38
  -2  -4 -13    4.53    0.55
  -1  -4 -13    4.41    0.38
   0  -4 -13    1.97    0.25
   1  -4 -13   13.64    0.83
   2  -4 -13    0.41    0.13
   3  -4 -13    1.28    0.20
   4  -4 -13    2.20    0.23
   5  -4 -13    2.98    0.43
   6  -4 -13    6.02    0.65
   7  -4 -13   -0.21    0.14
   8  -4 -13    6.81    0.63
   9  -4 -13    0.66    0.20
  10  -4 -13    0.85    0.19
  11  -4 -13    2.03    0.28
  13  -4 -13    2.07    0.23
  14  -4 -13    1.37    2.02
  15  -4 -13    0.25    0.07
  16  -4 -13    0.03    0.03
 -14  -3 -13    0.02    0.04
 -13  -3 -13    0.01    0.05
 -12  -3 -13    0.09    0.06
 -11  -3 -13   -0.11    0.05
 -10  -3 -13    0.05    0.08
  -9  -3 -13   -0.14    0.08
  -8  -3 -13    0.33    0.14
  -7  -3 -13   -0.05    0.11
  -6  -3 -13    1.26    0.23
  -5  -3 -13    2.11    0.32
  -4  -3 -13    0.12    0.15
  -3  -3 -13    2.76    0.28
  -2  -3 -13    0.22    0.15
  -1  -3 -13    3.02    0.30
   0  -3 -13    0.48    0.18
   1  -3 -13    0.01    0.12
   2  -3 -13    2.98    0.29
   3  -3 -13    1.74    0.23
   4  -3 -13   -0.05    0.26
   5  -3 -13    0.67    0.26
   6  -3 -13    0.81    0.26
   7  -3 -13    2.93    0.41
   8  -3 -13    0.44    0.20
   9  -3 -13    0.30    0.16
  10  -3 -13   -0.05    0.14
  11  -3 -13    0.40    0.13
  12  -3 -13   -0.22    0.07
  13  -3 -13    0.07    0.07
  14  -3 -13    1.82    2.58
  15  -3 -13    2.79    2.12
  16  -3 -13   -0.01    0.03
 -15  -2 -13    0.03    0.03
 -14  -2 -13    0.66    0.06
 -13  -2 -13    0.77    0.08
 -12  -2 -13    0.04    0.06
 -11  -2 -13    0.71    0.13
 -10  -2 -13   -0.05    0.10
  -9  -2 -13    3.22    0.40
  -8  -2 -13    2.88    0.36
  -7  -2 -13   -0.13    0.12
  -6  -2 -13    4.17    0.51
  -5  -2 -13   -0.14    0.15
  -4  -2 -13    4.09    0.55
  -3  -2 -13    0.49    0.17
  -2  -2 -13   18.82    1.20
  -1  -2 -13   12.43    0.76
   0  -2 -13   -0.16    0.13
   1  -2 -13    3.74    0.37
   2  -2 -13    1.28    0.22
   3  -2 -13   25.84    1.45
   4  -2 -13    6.77    0.76
   5  -2 -13    5.09    0.62
   6  -2 -13    6.26    0.73
   7  -2 -13   -0.02    0.21
   8  -2 -13    4.15    0.52
   9  -2 -13    0.04    0.14
  10  -2 -13    3.46    0.43
  11  -2 -13    1.99    0.28
  12  -2 -13    0.11    0.10
  13  -2 -13    0.11    0.08
  14  -2 -13    0.02    0.07
  15  -2 -13    0.58    0.09
  16  -2 -13    0.19    0.05
 -15  -1 -13    0.22    0.03
 -14  -1 -13    0.55    0.06
 -13  -1 -13    0.01    0.04
 -12  -1 -13    1.43    0.12
 -11  -1 -13    0.08    0.06
 -10  -1 -13    1.09    0.20
  -9  -1 -13    0.43    0.15
  -8  -1 -13    3.47    0.44
  -7  -1 -13    6.22    0.65
  -6  -1 -13    0.54    0.20
  -5  -1 -13   10.24    0.94
  -4  -1 -13    0.07    0.20
  -3  -1 -13   15.29    1.37
  -2  -1 -13   14.25    0.85
  -1  -1 -13    2.63    0.32
   0  -1 -13    6.62    0.56
   1  -1 -13    0.29    0.17
   2  -1 -13    5.38    0.46
   3  -1 -13    0.17    0.15
   4  -1 -13    5.87    0.84
   5  -1 -13   10.72    1.08
   6  -1 -13   -0.13    0.24
   7  -1 -13    2.30    0.40
   8  -1 -13    0.03    0.18
   9  -1 -13    3.22    0.45
  10  -1 -13    2.75    0.37
  11  -1 -13    0.66    0.18
  12  -1 -13    1.34    0.21
  13  -1 -13    0.06    0.08
  14  -1 -13    0.84    0.12
  15  -1 -13    0.00    0.06
  16  -1 -13    0.26    0.06
 -15   0 -13    0.02    0.02
 -14   0 -13    0.03    0.03
 -13   0 -13   -0.06    0.03
 -12   0 -13   -0.05    0.05
 -11   0 -13   -0.02    0.05
 -10   0 -13   -0.04    0.05
  -9   0 -13    0.07    0.07
  -8   0 -13    0.09    0.14
  -7   0 -13    0.00    0.15
  -6   0 -13    0.01    0.17
  -5   0 -13   -0.29    0.15
  -4   0 -13   -0.12    0.21
  -3   0 -13   -0.11    0.19
  -2   0 -13    0.28    0.19
  -1   0 -13   -0.10    0.14
   0   0 -13   -0.28    0.15
   1   0 -13    0.01    0.16
   2   0 -13    0.02    0.15
   3   0 -13   -0.54    0.27
   4   0 -13    0.22    0.27
   5   0 -13    0.19    0.30
   6   0 -13    0.16    0.25
   7   0 -13   -0.12    0.20
   8   0 -13   -0.19    0.16
   9   0 -13    0.05    0.19
  10   0 -13    0.20    0.15
  11   0 -13   -0.24    0.09
  12   0 -13    0.05    0.10
  13   0 -13    0.95    2.01
  14   0 -13    2.59    2.19
  15   0 -13    1.77    1.91
  16   0 -13    0.06    0.04
 -15   1 -13    0.22    0.05
 -14   1 -13    0.64    0.06
 -13   1 -13    0.02    0.04
 -12   1 -13    1.15    0.11
 -11   1 -13    0.21    0.06
 -10   1 -13    1.27    0.14
  -9   1 -13    0.65    0.10
  -8   1 -13    3.98    0.29
  -7   1 -13    6.24    0.65
  -6   1 -13    0.69    0.22
  -5   1 -13   10.71    0.95
  -4   1 -13    0.10    0.24
  -3   1 -13   15.24    1.40
  -2   1 -13   13.29    1.21
  -1   1 -13    2.77    0.34
   0   1 -13    6.82    0.57
   1   1 -13    0.64    0.20
   2   1 -13    4.77    0.44
   3   1 -13    0.47    0.30
   4   1 -13    6.89    0.87
   5   1 -13   12.38    1.12
   6   1 -13    0.03    0.23
   7   1 -13    2.63    0.43
   8   1 -13    0.45    0.22
   9   1 -13    4.00    0.48
  10   1 -13    3.35    0.39
  11   1 -13    0.28    0.14
  12   1 -13    1.56    0.23
  13   1 -13    0.03    0.08
  14   1 -13    0.89    0.12
  15   1 -13    0.03    0.05
  16   1 -13    0.22    0.05
 -15   2 -13   -0.05    0.03
 -14   2 -13    0.54    0.06
 -13   2 -13    0.68    0.07
 -12   2 -13    0.13    0.05
 -11   2 -13    0.91    0.10
 -10   2 -13    0.05    0.05
  -9   2 -13    4.03    0.27
  -8   2 -13    3.06    0.24
  -7   2 -13    0.11    0.08
  -6   2 -13    3.99    0.52
  -5   2 -13   -0.41    0.18
  -4   2 -13    4.68    0.58
  -3   2 -13    0.42    0.23
  -2   2 -13   20.04    1.70
  -1   2 -13   10.99    0.75
   0   2 -13    0.26    0.17
   1   2 -13    3.91    0.38
   2   2 -13    1.88    0.42
   3   2 -13   24.53    2.10
   4   2 -13    7.42    0.81
   5   2 -13    4.03    0.62
   6   2 -13    6.07    0.74
   7   2 -13    0.04    0.22
   8   2 -13    4.43    0.55
   9   2 -13   -0.23    0.13
  10   2 -13    3.56    0.43
  11   2 -13    2.22    0.29
  12   2 -13   -0.06    0.08
  13   2 -13    0.11    0.10
  14   2 -13    0.09    0.06
  15   2 -13    0.61    0.09
  16   2 -13    0.13    0.04
 -15   3 -13    0.01    0.03
 -14   3 -13   -0.04    0.03
 -13   3 -13    0.03    0.04
 -12   3 -13    0.11    0.05
 -11   3 -13    0.01    0.04
 -10   3 -13    0.11    0.06
  -9   3 -13    0.04    0.06
  -8   3 -13    0.46    0.09
  -7   3 -13    0.05    0.14
  -6   3 -13    0.93    0.24
  -5   3 -13    1.07    0.29
  -4   3 -13   -0.19    0.15
  -3   3 -13    2.01    0.37
  -2   3 -13   -0.02    0.17
  -1   3 -13    3.29    0.42
   0   3 -13    0.96    0.19
   1   3 -13    0.13    0.13
   2   3 -13    2.47    0.45
   3   3 -13    1.87    0.42
   4   3 -13    1.23    0.38
   5   3 -13    0.22    0.27
   6   3 -13    0.88    0.29
   7   3 -13    2.96    0.45
   8   3 -13    0.10    0.18
   9   3 -13    1.04    0.22
  10   3 -13   -0.12    0.11
  11   3 -13    0.03    0.13
  12   3 -13   -0.04    0.08
  13   3 -13    0.00    0.07
  14   3 -13    1.66    1.87
  15   3 -13    2.87    1.93
  16   3 -13   -0.02    0.03
 -15   4 -13    0.11    0.04
 -14   4 -13    0.13    0.03
 -13   4 -13    0.59    0.06
 -12   4 -13    0.23    0.05
 -11   4 -13    2.56    0.17
 -10   4 -13    0.47    0.12
  -9   4 -13    2.12    0.26
  -8   4 -13    2.59    0.32
  -7   4 -13    3.21    0.38
  -6   4 -13    8.65    0.81
  -5   4 -13   -0.10    0.15
  -4   4 -13   16.43    1.30
  -3   4 -13    2.94    0.41
  -2   4 -13    4.70    0.56
  -1   4 -13    4.93    0.52
   0   4 -13    1.98    0.23
   1   4 -13   13.14    1.19
   2   4 -13    0.56    0.29
   3   4 -13    2.04    0.39
   4   4 -13    1.69    0.37
   5   4 -13    3.30    0.48
   6   4 -13    5.98    0.68
   7   4 -13    0.27    0.21
   8   4 -13    6.68    0.64
   9   4 -13    1.20    0.23
  10   4 -13    1.05    0.21
  11   4 -13    2.32    0.28
  12   4 -13    3.72    2.33
  13   4 -13    1.98    0.22
  14   4 -13    0.82    1.71
  15   4 -13    0.23    0.06
 -13   5 -13    0.13    0.05
 -12   5 -13    0.62    0.09
 -11   5 -13    0.04    0.06
 -10   5 -13    0.59    0.13
  -9   5 -13    0.12    0.10
  -8   5 -13    0.66    0.17
  -7   5 -13    2.24    0.29
  -6   5 -13   -0.13    0.11
  -5   5 -13    0.94    0.23
  -4   5 -13    0.17    0.18
  -3   5 -13    1.94    0.31
  -2   5 -13    2.94    0.36
  -1   5 -13    0.10    0.12
   0   5 -13    4.29    0.39
   1   5 -13    0.58    0.24
   2   5 -13    4.47    0.54
   3   5 -13    0.86    0.26
   4   5 -13    2.13    0.38
   5   5 -13    6.35    0.68
   6   5 -13   -0.02    0.17
   7   5 -13    3.24    0.43
   8   5 -13    0.22    0.16
   9   5 -13    1.80    0.28
  10   5 -13    0.64    0.16
  11   5 -13    3.80    2.38
  12   5 -13    0.80    0.13
  13   5 -13   -0.13    0.06
  14   5 -13    0.30    0.06
  15   5 -13    0.82    1.24
 -13   6 -13   -0.05    0.03
 -12   6 -13    0.03    0.04
 -11   6 -13    0.22    0.07
 -10   6 -13    0.10    0.07
  -9   6 -13   -0.02    0.07
  -8   6 -13    0.03    0.09
  -7   6 -13    0.23    0.11
  -6   6 -13    0.24    0.12
  -5   6 -13    0.04    0.13
  -4   6 -13    2.69    0.31
  -3   6 -13    1.31    0.23
  -2   6 -13    0.16    0.11
  -1   6 -13    0.09    0.10
   0   6 -13    1.60    0.22
   1   6 -13    5.00    0.49
   2   6 -13    1.42    0.24
   3   6 -13    0.26    0.19
   4   6 -13    0.79    0.23
   5   6 -13    0.84    0.22
   6   6 -13   -0.02    0.15
   7   6 -13    0.16    0.15
   8   6 -13    0.51    0.19
   9   6 -13    0.20    0.12
  10   6 -13    0.00    0.08
  11   6 -13   -0.15    0.06
  12   6 -13    0.08    0.06
  13   6 -13    0.15    0.06
  14   6 -13    1.26    1.26
  15   6 -13    0.14    1.21
 -12   7 -13    0.34    0.06
 -11   7 -13   -0.05    0.04
 -10   7 -13    0.92    0.13
  -9   7 -13    0.43    0.10
  -8   7 -13   -0.06    0.07
  -7   7 -13    0.73    0.14
  -6   7 -13    1.71    0.23
  -5   7 -13    9.25    0.75
  -4   7 -13    1.47    0.20
  -3   7 -13    2.66    0.29
  -2   7 -13    2.90    0.30
  -1   7 -13    4.34    0.39
   2   7 -13   10.35    0.92
   3   7 -13    2.01    0.29
   4   7 -13    1.40    0.26
   5   7 -13    1.40    0.24
   6   7 -13    0.90    0.21
   7   7 -13    5.60    0.54
   8   7 -13    0.37    0.13
   9   7 -13    0.62    0.14
  10   7 -13    0.28    0.10
  11   7 -13    0.57    0.10
  12   7 -13    0.27    0.08
  13   7 -13    0.06    0.05
 -11   8 -13    0.37    0.07
 -10   8 -13    0.05    0.06
  -9   8 -13    0.08    0.06
  -8   8 -13    0.22    0.07
  -7   8 -13    0.14    0.09
  -6   8 -13    1.71    0.20
  -5   8 -13    0.03    0.08
  -4   8 -13    1.59    0.21
  -3   8 -13    1.23    0.16
  -2   8 -13    0.29    0.10
  -1   8 -13    0.91    0.14
   2   8 -13    0.23    0.11
   3   8 -13    0.44    0.14
   4   8 -13   -0.05    0.09
   5   8 -13    0.82    0.17
   6   8 -13    1.13    0.19
   7   8 -13    0.09    0.09
   8   8 -13    1.12    0.17
   9   8 -13    0.25    0.09
  10   8 -13    0.23    0.08
  11   8 -13    0.10    0.06
  13   8 -13    0.40    0.07
 -10   9 -13    0.09    0.05
  -9   9 -13    0.07    0.05
  -8   9 -13    0.55    0.09
  -7   9 -13    0.11    0.06
  -6   9 -13    0.21    0.08
  -5   9 -13    0.32    0.09
  -4   9 -13    0.05    0.06
  -3   9 -13    1.06    0.14
  -2   9 -13    0.13    0.06
   3   9 -13    0.10    0.07
   4   9 -13    0.10    0.09
   5   9 -13    0.18    0.09
   6   9 -13    0.08    0.07
   7   9 -13    0.29    0.10
   8   9 -13    0.09    0.07
   9   9 -13    0.36    0.08
  10   9 -13    0.23    0.07
  11   9 -13    0.17    0.05
  12   9 -13    0.13    0.04
  -9  10 -13    0.35    0.06
  -8  10 -13    0.21    0.06
  -7  10 -13    0.47    0.07
  -6  10 -13    0.97    0.12
  -5  10 -13    0.05    0.05
  -4  10 -13    1.31    0.15
  -3  10 -13    0.98    0.12
  -2  10 -13    0.48    0.08
   3  10 -13    1.13    0.13
   4  10 -13    1.32    0.16
   5  10 -13    0.29    0.07
   6  10 -13    2.13    0.20
   7  10 -13    0.10    0.06
   8  10 -13    1.02    0.14
   9  10 -13    0.50    0.09
  10  10 -13    0.32    0.06
  11  10 -13    0.22    0.05
  -8  11 -13    0.09    0.04
  -7  11 -13    0.03    0.03
  -6  11 -13    0.31    0.06
  -5  11 -13    0.40    0.07
  -4  11 -13    0.12    0.04
  -3  11 -13    0.07    0.04
   4  11 -13    0.07    0.05
   5  11 -13    0.08    0.04
   6  11 -13    0.03    0.04
   7  11 -13    0.32    0.06
   8  11 -13    0.15    0.05
   9  11 -13    0.00    0.03
  -7  12 -13    0.00    0.02
  -6  12 -13    0.25    0.04
  -5  12 -13    0.04    0.03
  -4  12 -13    0.14    0.04
  -3  12 -13    0.01    0.03
   4  12 -13    0.17    0.04
   5  12 -13    0.10    0.04
   6  12 -13    0.10    0.04
   7  12 -13    0.06    0.03
   8  12 -13    0.08    0.03
  -5  13 -13    0.34    0.05
  -4  13 -13    0.03    0.02
   5  13 -13    0.36    0.05
   6  13 -13    0.09    0.03
   0 -14 -12    0.30    0.05
   1 -14 -12    0.06    0.03
   2 -14 -12    0.35    0.06
   3 -14 -12    0.28    0.05
  -5 -13 -12    0.03    0.03
  -4 -13 -12    0.04    0.03
  -3 -13 -12    0.02    0.03
  -2 -13 -12    0.06    0.04
  -1 -13 -12    0.04    0.04
   0 -13 -12    0.00    0.03
   1 -13 -12    0.00    0.03
   2 -13 -12    0.08    0.04
   3 -13 -12    0.04    0.04
   4 -13 -12    0.13    0.04
   5 -13 -12    0.05    0.04
   6 -13 -12   -0.01    0.03
   7 -13 -12   -0.03    0.02
  -7 -12 -12    0.15    0.04
  -6 -12 -12    0.01    0.03
  -5 -12 -12    0.59    0.08
  -4 -12 -12    0.27    0.06
  -3 -12 -12    0.22    0.06
  -2 -12 -12    0.39    0.07
  -1 -12 -12    0.05    0.05
   0 -12 -12    1.19    0.14
   1 -12 -12    0.27    0.07
   2 -12 -12    0.36    0.08
   3 -12 -12    0.79    0.11
   4 -12 -12    0.11    0.05
   5 -12 -12    0.48    0.08
   6 -12 -12    0.03    0.04
   7 -12 -12    0.90    0.08
   8 -12 -12    0.35    0.08
   9 -12 -12    0.01    0.05
  -9 -11 -12    0.13    0.04
  -8 -11 -12    0.30    0.05
  -7 -11 -12    0.04    0.04
  -6 -11 -12    0.44    0.08
  -5 -11 -12    0.09    0.05
  -4 -11 -12    0.85    0.11
  -3 -11 -12    0.69    0.11
  -2 -11 -12    0.16    0.07
  -1 -11 -12    0.94    0.14
   0 -11 -12    0.01    0.06
   1 -11 -12    1.14    0.16
   2 -11 -12    0.13    0.07
   3 -11 -12    0.64    0.11
   4 -11 -12    0.66    0.11
   5 -11 -12   -0.09    0.05
   6 -11 -12    0.37    0.08
   7 -11 -12    0.11    0.04
   8 -11 -12    0.46    0.10
   9 -11 -12    0.36    0.08
  10 -11 -12    0.17    0.06
  11 -11 -12    0.25    0.06
 -11 -10 -12    0.06    0.03
 -10 -10 -12    0.03    0.04
  -9 -10 -12    0.00    0.04
  -8 -10 -12    0.00    0.04
  -7 -10 -12   -0.05    0.04
  -6 -10 -12    0.05    0.05
  -5 -10 -12    0.07    0.06
  -4 -10 -12    0.17    0.08
  -3 -10 -12    0.24    0.08
  -2 -10 -12    0.00    0.06
  -1 -10 -12    0.07    0.07
   0 -10 -12    0.64    0.12
   1 -10 -12   -0.06    0.07
   2 -10 -12    0.27    0.09
   3 -10 -12    0.22    0.09
   4 -10 -12    0.22    0.08
   5 -10 -12    0.02    0.06
   6 -10 -12    0.29    0.06
   7 -10 -12    0.14    0.05
   8 -10 -12    0.09    0.08
   9 -10 -12   -0.01    0.06
  10 -10 -12    0.00    0.05
  11 -10 -12    0.04    0.05
  12 -10 -12    0.00    0.04
  13 -10 -12    0.01    0.03
 -12  -9 -12    0.00    0.03
 -11  -9 -12    0.32    0.06
 -10  -9 -12    0.80    0.10
  -9  -9 -12   -0.08    0.03
  -8  -9 -12    0.49    0.10
  -7  -9 -12    0.17    0.07
  -6  -9 -12    3.46    0.33
  -5  -9 -12    1.50    0.19
  -4  -9 -12    0.81    0.14
  -3  -9 -12    3.85    0.37
  -2  -9 -12    0.09    0.09
  -1  -9 -12    4.13    0.40
   0  -9 -12   -0.05    0.08
   1  -9 -12    6.63    0.59
   2  -9 -12    2.70    0.30
   3  -9 -12    0.23    0.11
   4  -9 -12    1.26    0.18
   5  -9 -12    0.93    0.15
   6  -9 -12    3.62    0.27
   7  -9 -12    0.60    0.09
   8  -9 -12    0.49    0.14
   9  -9 -12    0.29    0.10
  10  -9 -12   -0.01    0.06
  11  -9 -12    0.33    0.08
  12  -9 -12    0.09    0.05
  13  -9 -12    0.15    0.05
  14  -9 -12    0.17    0.04
 -13  -8 -12    0.03    0.03
 -12  -8 -12    0.48    0.07
 -11  -8 -12    0.43    0.08
 -10  -8 -12    0.18    0.06
  -9  -8 -12    1.11    0.14
  -8  -8 -12    0.14    0.07
  -7  -8 -12    1.66    0.20
  -6  -8 -12    0.20    0.10
  -5  -8 -12    3.55    0.35
  -4  -8 -12    4.32    0.40
  -3  -8 -12    0.44    0.14
  -2  -8 -12    3.18    0.34
  -1  -8 -12    0.66    0.16
   0  -8 -12    9.36    0.75
   1  -8 -12    2.33    0.28
   2  -8 -12    2.20    0.29
   3  -8 -12    2.89    0.31
   4  -8 -12    0.14    0.10
   5  -8 -12    3.48    0.27
   6  -8 -12    0.11    0.07
   7  -8 -12    2.58    0.33
   8  -8 -12    2.85    0.31
   9  -8 -12    0.05    0.09
  10  -8 -12    0.27    0.12
  11  -8 -12   -0.05    0.06
  12  -8 -12    0.99    0.13
  13  -8 -12    0.06    0.05
  14  -8 -12    0.66    1.82
  15  -8 -12    0.11    0.04
 -13  -7 -12    0.02    0.04
 -12  -7 -12    0.00    0.03
 -11  -7 -12    0.27    0.07
 -10  -7 -12    0.11    0.06
  -9  -7 -12    0.04    0.07
  -8  -7 -12    0.53    0.12
  -7  -7 -12   -0.04    0.08
  -6  -7 -12   -0.03    0.09
  -5  -7 -12    0.11    0.11
  -4  -7 -12    0.10    0.11
  -3  -7 -12   -0.02    0.11
  -2  -7 -12    0.27    0.13
  -1  -7 -12    0.07    0.12
   0  -7 -12    0.26    0.14
   1  -7 -12    0.03    0.12
   2  -7 -12   -0.05    0.12
   3  -7 -12    0.01    0.10
   4  -7 -12    0.71    0.13
   5  -7 -12    0.48    0.11
   6  -7 -12    0.58    0.12
   7  -7 -12    0.52    0.20
   8  -7 -12    0.02    0.12
   9  -7 -12    0.87    0.18
  10  -7 -12    0.16    0.10
  11  -7 -12    0.33    0.11
  12  -7 -12    0.07    0.07
  13  -7 -12   -0.08    0.05
  14  -7 -12   -0.01    0.04
  15  -7 -12    0.66    1.54
 -14  -6 -12    0.37    0.06
 -13  -6 -12    0.06    0.05
 -12  -6 -12    0.86    0.13
 -11  -6 -12    0.42    0.10
 -10  -6 -12    0.58    0.11
  -9  -6 -12    1.38    0.20
  -8  -6 -12    0.40    0.13
  -7  -6 -12    3.25    0.36
  -6  -6 -12   -0.06    0.10
  -5  -6 -12    6.39    0.61
  -4  -6 -12    4.56    0.46
  -3  -6 -12    2.87    0.35
  -2  -6 -12    8.75    0.79
  -1  -6 -12    0.60    0.19
   0  -6 -12   24.04    1.85
   1  -6 -12    5.06    0.51
   2  -6 -12    2.40    0.33
   3  -6 -12    6.36    0.44
   4  -6 -12    0.80    0.15
   5  -6 -12    4.02    0.34
   6  -6 -12    0.19    0.17
   7  -6 -12    5.00    0.62
   8  -6 -12    2.15    0.34
   9  -6 -12    0.67    0.18
  10  -6 -12    1.90    0.27
  11  -6 -12    0.17    0.10
  12  -6 -12    2.37    0.26
  13  -6 -12    0.17    0.08
  14  -6 -12    2.35    1.93
  15  -6 -12    0.28    0.06
  16  -6 -12    0.08    0.04
 -15  -5 -12    0.12    0.03
 -14  -5 -12    0.00    0.02
 -13  -5 -12    0.52    0.06
 -12  -5 -12   -0.08    0.04
 -11  -5 -12    2.02    0.24
 -10  -5 -12    1.28    0.18
  -9  -5 -12   -0.06    0.10
  -8  -5 -12    0.73    0.15
  -7  -5 -12    1.82    0.27
  -6  -5 -12    2.85    0.35
  -5  -5 -12    2.22    0.31
  -4  -5 -12    0.59    0.19
  -3  -5 -12    0.75    0.20
  -2  -5 -12    0.69    0.20
  -1  -5 -12    1.30    0.28
   0  -5 -12    0.79    0.23
   1  -5 -12    5.44    0.54
   2  -5 -12    5.42    0.42
   3  -5 -12    0.20    0.12
   4  -5 -12    0.40    0.14
   5  -5 -12    0.48    0.13
   6  -5 -12   10.85    0.96
   7  -5 -12    2.48    0.39
   8  -5 -12    0.65    0.21
   9  -5 -12    2.20    0.32
  10  -5 -12    0.18    0.13
  11  -5 -12    2.51    0.30
  12  -5 -12   -0.01    0.08
  13  -5 -12    1.26    0.16
  14  -5 -12    0.45    0.10
  15  -5 -12    0.07    0.05
  16  -5 -12    0.03    0.04
 -15  -4 -12    0.14    0.03
 -14  -4 -12    0.13    0.03
 -13  -4 -12    0.11    0.04
 -12  -4 -12   -0.05    0.04
 -11  -4 -12    0.04    0.05
 -10  -4 -12    0.06    0.06
  -9  -4 -12    1.25    0.20
  -8  -4 -12    0.32    0.15
  -7  -4 -12    1.78    0.29
  -6  -4 -12    1.19    0.23
  -5  -4 -12    0.18    0.15
  -4  -4 -12   -0.18    0.14
  -3  -4 -12    7.98    0.79
  -2  -4 -12    4.33    0.60
  -1  -4 -12    1.45    0.29
   0  -4 -12    0.88    0.25
   1  -4 -12    0.69    0.17
   2  -4 -12    6.52    0.48
   3  -4 -12    0.88    0.18
   4  -4 -12    4.13    0.37
   5  -4 -12    0.50    0.15
   6  -4 -12    0.87    0.28
   7  -4 -12    0.07    0.19
   8  -4 -12    0.03    0.19
   9  -4 -12    1.99    0.33
  10  -4 -12    1.13    0.23
  11  -4 -12    0.13    0.12
  12  -4 -12    0.00    0.09
  13  -4 -12    0.02    0.08
  14  -4 -12    0.07    0.06
  15  -4 -12    0.05    0.05
  17  -4 -12    0.02    0.03
 -16  -3 -12    0.12    0.03
 -15  -3 -12    0.39    0.04
 -14  -3 -12    0.10    0.03
 -13  -3 -12    1.11    0.10
 -12  -3 -12    0.57    0.07
 -11  -3 -12    1.37    0.13
 -10  -3 -12    1.19    0.13
  -9  -3 -12    1.36    0.16
  -8  -3 -12   13.72    1.18
  -7  -3 -12    0.81    0.20
  -6  -3 -12    6.92    0.72
  -5  -3 -12    8.99    0.77
  -4  -3 -12   14.96    1.30
  -3  -3 -12   15.96    1.34
  -2  -3 -12    1.32    0.31
  -1  -3 -12   36.82    2.10
   0  -3 -12    1.98    0.25
   1  -3 -12   14.32    0.97
   2  -3 -12    5.54    0.46
   3  -3 -12   12.30    0.81
   4  -3 -12   24.29    1.37
   5  -3 -12    0.16    0.25
   6  -3 -12    6.65    0.77
   7  -3 -12    1.77    0.36
   8  -3 -12    6.03    0.73
   9  -3 -12    4.28    0.52
  10  -3 -12    0.11    0.14
  11  -3 -12    4.13    0.45
  12  -3 -12    0.53    0.14
  13  -3 -12    1.05    0.16
  14  -3 -12    0.30    0.09
  15  -3 -12    4.20    2.18
  16  -3 -12    0.56    0.08
  17  -3 -12    0.02    0.03
 -16  -2 -12    0.06    0.03
 -15  -2 -12    0.01    0.02
 -14  -2 -12    0.12    0.04
 -13  -2 -12    0.00    0.03
 -12  -2 -12    0.47    0.07
 -11  -2 -12    0.37    0.08
 -10  -2 -12    0.53    0.10
  -9  -2 -12    0.51    0.11
  -8  -2 -12   -0.07    0.08
  -7  -2 -12    2.55    0.40
  -6  -2 -12    0.31    0.20
  -5  -2 -12    8.13    0.87
  -4  -2 -12    6.13    0.48
  -3  -2 -12    2.81    0.46
  -2  -2 -12   17.73    1.05
  -1  -2 -12    1.18    0.23
   0  -2 -12   26.63    1.52
   1  -2 -12    2.41    0.29
   2  -2 -12   10.42    0.70
   3  -2 -12    8.66    0.62
   4  -2 -12    1.50    0.22
   5  -2 -12    8.55    0.93
   6  -2 -12   -0.03    0.25
   7  -2 -12    2.32    0.41
   8  -2 -12    1.17    0.30
   9  -2 -12    0.28    0.20
  10  -2 -12    0.29    0.18
  11  -2 -12   -0.05    0.14
  12  -2 -12    0.42    0.16
  13  -2 -12    2.44    2.14
  14  -2 -12    0.06    0.07
  15  -2 -12    0.14    0.06
  16  -2 -12   -0.05    0.04
  17  -2 -12    0.05    0.03
 -16  -1 -12    0.01    0.03
 -15  -1 -12    0.26    0.04
 -14  -1 -12    0.05    0.03
 -13  -1 -12    0.43    0.07
 -12  -1 -12   -0.07    0.05
 -11  -1 -12    0.27    0.07
 -10  -1 -12   -0.13    0.06
  -9  -1 -12    1.84    0.19
  -8  -1 -12    3.63    0.30
  -7  -1 -12    0.43    0.12
  -6  -1 -12   -0.26    0.16
  -5  -1 -12   -0.05    0.23
  -4  -1 -12    4.75    0.61
  -3  -1 -12    3.64    0.36
  -2  -1 -12   -0.19    0.14
  -1  -1 -12   14.10    0.88
   0  -1 -12    4.68    0.44
   1  -1 -12    0.21    0.19
   2  -1 -12    1.52    0.25
   3  -1 -12    3.40    0.35
   4  -1 -12    8.88    0.97
   5  -1 -12    1.18    0.38
   6  -1 -12   -0.02    0.26
   7  -1 -12    0.57    0.28
   8  -1 -12    4.61    0.55
   9  -1 -12    2.06    0.34
  10  -1 -12   -0.03    0.16
  11  -1 -12    2.15    0.32
  12  -1 -12    0.34    0.14
  13  -1 -12    2.89    2.19
  14  -1 -12   -0.01    0.07
  15  -1 -12    0.62    0.10
  16  -1 -12    0.33    0.07
  17  -1 -12   -0.01    0.03
 -16   0 -12    0.02    0.03
 -15   0 -12    0.53    0.06
 -14   0 -12    2.34    0.15
 -13   0 -12    0.09    0.04
 -12   0 -12    2.46    0.19
 -11   0 -12    0.20    0.07
 -10   0 -12    7.44    0.48
  -9   0 -12    5.47    0.38
  -8   0 -12    0.39    0.11
  -7   0 -12   14.83    0.91
  -6   0 -12    0.36    0.11
  -5   0 -12    1.78    0.37
  -4   0 -12   -0.19    0.20
  -3   0 -12   23.74    2.03
  -2   0 -12   23.37    1.43
  -1   0 -12    0.36    0.23
   0   0 -12    2.16    0.32
   1   0 -12    1.57    0.25
   2   0 -12   13.20    0.83
   3   0 -12    6.25    0.52
   4   0 -12    0.36    0.31
   5   0 -12   16.11    1.59
   6   0 -12    0.35    0.29
   7   0 -12    7.18    0.81
   8   0 -12    3.95    0.54
   9   0 -12   11.62    1.06
  10   0 -12   19.94    1.67
  11   0 -12    0.64    0.19
  12   0 -12    2.63    0.34
  13   0 -12    0.17    0.12
  14   0 -12    1.80    0.23
  15   0 -12    3.58    1.99
  16   0 -12    0.36    0.07
  17   0 -12    0.28    0.05
 -16   1 -12    0.07    0.04
 -15   1 -12    0.19    0.04
 -14   1 -12    0.05    0.04
 -13   1 -12    0.42    0.06
 -12   1 -12   -0.01    0.05
 -11   1 -12    0.14    0.07
 -10   1 -12    0.15    0.08
  -9   1 -12    2.23    0.20
  -8   1 -12    3.62    0.30
  -7   1 -12    0.58    0.13
  -6   1 -12    0.31    0.11
  -5   1 -12   -0.01    0.09
  -4   1 -12    4.83    0.63
  -3   1 -12    4.40    0.59
  -2   1 -12   -0.08    0.18
  -1   1 -12   12.28    0.88
   0   1 -12    5.13    0.46
   1   1 -12    0.15    0.18
   2   1 -12    1.75    0.25
   3   1 -12    3.18    0.57
   4   1 -12    9.86    1.03
   5   1 -12    1.98    0.44
   6   1 -12   -0.40    0.23
   7   1 -12    0.14    0.25
   8   1 -12    4.64    0.57
   9   1 -12    1.90    0.35
  10   1 -12    0.02    0.16
  11   1 -12    2.08    0.33
  12   1 -12    0.28    0.13
  13   1 -12    1.68    2.02
  14   1 -12    0.01    0.07
  15   1 -12    0.49    0.09
  16   1 -12    0.25    0.06
  17   1 -12    0.03    0.03
 -16   2 -12    0.02    0.03
 -15   2 -12    0.00    0.02
 -14   2 -12    0.12    0.04
 -13   2 -12   -0.05    0.04
 -12   2 -12    0.43    0.07
 -11   2 -12    0.37    0.08
 -10   2 -12    0.41    0.09
  -9   2 -12    0.65    0.12
  -8   2 -12   -0.04    0.08
  -7   2 -12    2.59    0.24
  -6   2 -12    0.59    0.13
  -5   2 -12   10.48    0.93
  -4   2 -12    5.56    0.68
  -3   2 -12    3.44    0.53
  -2   2 -12   16.22    1.48
  -1   2 -12    0.81    0.23
   0   2 -12   24.41    1.51
   1   2 -12    1.84    0.28
   2   2 -12    9.28    0.69
   3   2 -12    9.13    1.02
   4   2 -12    1.82    0.44
   5   2 -12    9.24    0.98
   6   2 -12    0.01    0.26
   7   2 -12    1.75    0.40
   8   2 -12    0.95    0.30
   9   2 -12    0.41    0.21
  10   2 -12    0.70    0.21
  11   2 -12   -0.10    0.12
  12   2 -12    0.69    0.16
  13   2 -12    0.63    1.75
  14   2 -12    0.13    0.07
  15   2 -12    0.14    0.07
  16   2 -12   -0.04    0.03
  17   2 -12    0.05    0.03
 -15   3 -12    0.39    0.05
 -14   3 -12   -0.01    0.03
 -13   3 -12    1.35    0.11
 -12   3 -12    0.48    0.07
 -11   3 -12    1.58    0.14
 -10   3 -12    1.33    0.14
  -9   3 -12    1.56    0.16
  -8   3 -12   14.46    0.83
  -7   3 -12    0.97    0.13
  -6   3 -12    6.05    0.76
  -5   3 -12    8.79    0.82
  -4   3 -12   14.68    1.32
  -3   3 -12   14.07    1.33
  -2   3 -12    1.55    0.33
  -1   3 -12   34.83    2.09
   0   3 -12    2.24    0.27
   1   3 -12   15.24    0.98
   2   3 -12    5.87    0.45
   3   3 -12   12.79    1.24
   4   3 -12   21.48    1.99
   5   3 -12    0.96    0.40
   6   3 -12    8.01    0.83
   7   3 -12    2.34    0.42
   8   3 -12    7.67    0.74
   9   3 -12    4.60    0.54
  10   3 -12    0.26    0.17
  11   3 -12    3.75    0.44
  12   3 -12    0.62    0.15
  13   3 -12    0.85    0.14
  14   3 -12    0.27    0.08
  15   3 -12    4.11    1.86
  16   3 -12    0.53    0.07
 -15   4 -12    0.06    0.04
 -14   4 -12    0.11    0.03
 -13   4 -12    0.12    0.04
 -12   4 -12    0.00    0.04
 -11   4 -12    0.17    0.06
 -10   4 -12    0.29    0.07
  -9   4 -12    1.16    0.21
  -8   4 -12    0.29    0.16
  -7   4 -12    2.11    0.33
  -6   4 -12    0.55    0.23
  -5   4 -12    0.19    0.22
  -4   4 -12   -0.14    0.21
  -3   4 -12    9.97    0.84
  -2   4 -12    5.77    0.65
  -1   4 -12    1.53    0.20
   0   4 -12    0.90    0.18
   1   4 -12    0.24    0.14
   2   4 -12    6.24    0.75
   3   4 -12    0.89    0.38
   4   4 -12    3.70    0.59
   5   4 -12    0.18    0.27
   6   4 -12    0.68    0.33
   7   4 -12    0.24    0.24
   8   4 -12    0.19    0.20
   9   4 -12    2.06    0.36
  10   4 -12    1.03    0.22
  11   4 -12    0.08    0.12
  12   4 -12    0.31    0.11
  13   4 -12   -0.02    0.08
  14   4 -12    0.10    0.05
  15   4 -12    0.06    0.04
  16   4 -12    0.31    1.31
 -15   5 -12    0.18    0.04
 -14   5 -12    0.03    0.04
 -13   5 -12    0.61    0.09
 -12   5 -12    0.04    0.06
 -11   5 -12    2.15    0.25
 -10   5 -12    1.22    0.20
  -9   5 -12   -0.09    0.09
  -8   5 -12    0.51    0.16
  -7   5 -12    2.90    0.33
  -6   5 -12    2.77    0.39
  -5   5 -12    2.28    0.35
  -4   5 -12    0.81    0.22
  -3   5 -12    0.44    0.20
  -2   5 -12    0.53    0.19
  -1   5 -12    1.12    0.24
   0   5 -12    1.03    0.16
   1   5 -12    4.90    0.36
   2   5 -12    5.89    0.66
   3   5 -12    0.20    0.23
   4   5 -12    0.85    0.29
   5   5 -12    0.67    0.27
   6   5 -12   10.81    0.97
   7   5 -12    2.79    0.40
   8   5 -12    0.49    0.20
   9   5 -12    2.55    0.34
  10   5 -12   -0.07    0.11
  11   5 -12    2.62    0.30
  12   5 -12   -0.03    0.07
  13   5 -12    0.90    0.14
  14   5 -12    0.59    0.09
  15   5 -12    0.04    0.04
 -13   6 -12    0.06    0.04
 -12   6 -12    1.18    0.14
 -11   6 -12    0.37    0.09
 -10   6 -12    0.44    0.12
  -9   6 -12    1.39    0.21
  -8   6 -12    0.41    0.14
  -7   6 -12    2.87    0.36
  -6   6 -12   -0.20    0.11
  -5   6 -12    6.25    0.61
  -4   6 -12    4.06    0.45
  -3   6 -12    2.67    0.34
  -2   6 -12    9.74    0.78
  -1   6 -12    0.67    0.17
   0   6 -12   22.71    1.28
   1   6 -12    4.86    0.54
   2   6 -12    2.07    0.35
   3   6 -12    6.27    0.66
   4   6 -12    1.27    0.30
   5   6 -12    4.41    0.54
   6   6 -12   -0.16    0.16
   7   6 -12    6.19    0.61
   8   6 -12    2.72    0.36
   9   6 -12    0.75    0.17
  10   6 -12    2.17    0.26
  11   6 -12    0.10    0.08
  12   6 -12    2.58    0.26
  13   6 -12    0.33    0.08
  14   6 -12    1.08    1.26
  15   6 -12    0.35    0.06
 -13   7 -12    0.08    0.04
 -12   7 -12    0.02    0.05
 -11   7 -12   -0.01    0.06
 -10   7 -12    0.06    0.07
  -9   7 -12   -0.02    0.07
  -8   7 -12    0.67    0.15
  -7   7 -12    0.01    0.11
  -6   7 -12    0.35    0.12
  -5   7 -12    0.29    0.14
  -4   7 -12    0.26    0.14
  -3   7 -12   -0.01    0.10
  -2   7 -12    0.07    0.10
  -1   7 -12    0.14    0.12
   0   7 -12    0.40    0.12
   1   7 -12    0.01    0.11
   2   7 -12    0.08    0.16
   3   7 -12   -0.04    0.13
   4   7 -12    0.97    0.23
   5   7 -12    0.01    0.16
   6   7 -12    0.73    0.20
   7   7 -12    0.44    0.17
   8   7 -12    0.31    0.14
   9   7 -12    1.07    0.20
  10   7 -12    0.09    0.09
  11   7 -12    0.70    0.12
  12   7 -12    0.02    0.06
  13   7 -12   -0.03    0.05
  14   7 -12    0.05    0.04
 -12   8 -12    0.45    0.07
 -11   8 -12    0.48    0.08
 -10   8 -12    0.20    0.07
  -9   8 -12    0.83    0.14
  -8   8 -12    0.07    0.07
  -7   8 -12    1.33    0.19
  -6   8 -12    0.02    0.08
  -5   8 -12    3.74    0.35
  -4   8 -12    4.38    0.39
  -3   8 -12    0.52    0.13
  -2   8 -12    2.90    0.29
  -1   8 -12    0.67    0.13
   0   8 -12    8.60    0.71
   1   8 -12    2.63    0.27
   2   8 -12    2.40    0.29
   3   8 -12    2.18    0.29
   4   8 -12    0.30    0.14
   5   8 -12    2.90    0.35
   6   8 -12   -0.07    0.11
   7   8 -12    2.61    0.31
   8   8 -12    2.32    0.28
   9   8 -12    0.06    0.09
  10   8 -12    0.33    0.10
  11   8 -12    0.00    0.06
  12   8 -12    1.10    0.13
  13   8 -12    0.00    0.04
 -11   9 -12    0.31    0.06
 -10   9 -12    0.58    0.09
  -9   9 -12   -0.05    0.04
  -8   9 -12    0.54    0.10
  -7   9 -12    0.13    0.07
  -6   9 -12    3.78    0.33
  -5   9 -12    1.35    0.18
  -4   9 -12    0.56    0.12
  -3   9 -12    4.02    0.35
  -2   9 -12    0.28    0.09
  -1   9 -12    4.26    0.37
   2   9 -12    2.69    0.29
   3   9 -12    0.22    0.09
   4   9 -12    1.05    0.17
   5   9 -12    0.98    0.16
   6   9 -12    4.16    0.36
   7   9 -12    0.20    0.11
   8   9 -12    0.65    0.12
   9   9 -12    0.54    0.10
  10   9 -12    0.11    0.06
  11   9 -12    0.35    0.07
  12   9 -12    0.04    0.04
 -10  10 -12    0.02    0.03
  -9  10 -12    0.05    0.04
  -8  10 -12    0.06    0.05
  -7  10 -12   -0.08    0.04
  -6  10 -12    0.08    0.06
  -5  10 -12    0.15    0.06
  -4  10 -12    0.18    0.07
  -3  10 -12    0.12    0.07
  -2  10 -12    0.07    0.06
  -1  10 -12    0.22    0.07
   2  10 -12    0.15    0.07
   3  10 -12   -0.10    0.06
   4  10 -12    0.20    0.09
   5  10 -12    0.05    0.06
   6  10 -12    0.05    0.07
   7  10 -12   -0.04    0.06
   8  10 -12   -0.01    0.06
   9  10 -12    0.08    0.05
  10  10 -12    0.08    0.05
  11  10 -12    0.15    0.05
  -9  11 -12    0.06    0.04
  -8  11 -12    0.16    0.05
  -7  11 -12    0.05    0.04
  -6  11 -12    0.69    0.09
  -5  11 -12    0.07    0.05
  -4  11 -12    0.75    0.10
  -3  11 -12    0.77    0.10
  -2  11 -12    0.08    0.06
   3  11 -12    0.66    0.10
   4  11 -12    0.65    0.10
   5  11 -12    0.01    0.04
   6  11 -12    0.44    0.08
   7  11 -12    0.13    0.05
   8  11 -12    0.53    0.09
   9  11 -12    0.35    0.06
  10  11 -12    0.07    0.04
  -8  12 -12    0.04    0.03
  -7  12 -12    0.18    0.04
  -6  12 -12    0.03    0.03
  -5  12 -12    0.42    0.07
  -4  12 -12    0.48    0.06
  -3  12 -12    0.15    0.05
  -2  12 -12    0.23    0.06
   4  12 -12    0.04    0.04
   5  12 -12    0.50    0.08
   6  12 -12    0.12    0.04
   7  12 -12    0.65    0.09
   8  12 -12    0.35    0.06
   9  12 -12    0.06    0.03
  -6  13 -12    0.02    0.02
  -5  13 -12    0.05    0.03
  -4  13 -12    0.00    0.02
  -3  13 -12    0.02    0.03
   4  13 -12    0.07    0.03
   5  13 -12    0.07    0.03
   6  13 -12    0.04    0.02
   7  13 -12    0.00    0.02
  -4  14 -12    0.10    0.03
   5  14 -12    0.18    0.03
  -3 -14 -11    0.11    0.03
  -2 -14 -11   -0.03    0.03
  -1 -14 -11    0.10    0.04
   0 -14 -11    0.06    0.03
   1 -14 -11    0.13    0.04
   2 -14 -11    0.08    0.03
   3 -14 -11   -0.05    0.02
   4 -14 -11    0.07    0.03
   5 -14 -11   -0.02    0.03
   6 -14 -11    0.02    0.03
  -6 -13 -11    0.33    0.05
  -5 -13 -11    0.19    0.05
  -4 -13 -11    0.52    0.08
  -3 -13 -11    0.11    0.05
  -2 -13 -11    1.68    0.15
  -1 -13 -11    0.18    0.05
   0 -13 -11    0.62    0.09
   1 -13 -11    0.43    0.08
   2 -13 -11    0.45    0.08
   3 -13 -11    1.12    0.13
   4 -13 -11    0.07    0.04
   5 -13 -11    0.37    0.07
   6 -13 -11    0.13    0.04
   7 -13 -11    0.15    0.05
   8 -13 -11    0.20    0.04
   9 -13 -11    0.01    0.04
  -9 -12 -11   -0.04    0.02
  -8 -12 -11    0.48    0.07
  -7 -12 -11    0.28    0.06
  -6 -12 -11    0.05    0.04
  -5 -12 -11    0.04    0.04
  -4 -12 -11    0.07    0.05
  -3 -12 -11    1.23    0.15
  -2 -12 -11    0.32    0.07
  -1 -12 -11    0.73    0.11
   0 -12 -11    0.44    0.09
   1 -12 -11    0.43    0.09
   2 -12 -11    0.41    0.09
   3 -12 -11    0.08    0.06
   4 -12 -11    1.09    0.14
   5 -12 -11    0.19    0.07
   6 -12 -11    0.08    0.05
   7 -12 -11    0.01    0.04
   8 -12 -11    0.19    0.04
   9 -12 -11    0.29    0.08
  10 -12 -11   -0.06    0.04
  11 -12 -11    0.12    0.04
 -10 -11 -11   -0.04    0.02
  -9 -11 -11    0.01    0.04
  -8 -11 -11    0.03    0.04
  -7 -11 -11    0.19    0.05
  -6 -11 -11    0.02    0.05
  -5 -11 -11    0.34    0.08
  -4 -11 -11    0.21    0.07
  -3 -11 -11    0.05    0.06
  -2 -11 -11    0.01    0.06
  -1 -11 -11    0.05    0.07
   0 -11 -11    0.46    0.10
   1 -11 -11    2.28    0.26
   2 -11 -11    0.17    0.08
   3 -11 -11    0.36    0.09
   4 -11 -11    0.11    0.07
   5 -11 -11    0.72    0.12
   6 -11 -11    1.60    0.17
   7 -11 -11    0.01    0.06
   8 -11 -11    0.94    0.09
   9 -11 -11    0.08    0.06
  10 -11 -11    0.21    0.07
  11 -11 -11   -0.03    0.04
  12 -11 -11    0.12    0.05
 -12 -10 -11    0.18    0.04
 -11 -10 -11    0.23    0.05
 -10 -10 -11    0.91    0.10
  -9 -10 -11   -0.07    0.03
  -8 -10 -11    0.99    0.13
  -7 -10 -11    0.04    0.06
  -6 -10 -11    2.55    0.24
  -5 -10 -11    3.22    0.29
  -4 -10 -11    0.22    0.10
  -3 -10 -11    2.79    0.29
  -2 -10 -11    0.12    0.09
  -1 -10 -11    4.16    0.37
   0 -10 -11    2.88    0.31
   1 -10 -11    1.36    0.19
   2 -10 -11    3.06    0.34
   3 -10 -11   -0.04    0.07
   4 -10 -11    1.88    0.24
   5 -10 -11   -0.01    0.08
   6 -10 -11    2.43    0.28
   7 -10 -11    3.52    0.25
   8 -10 -11    0.05    0.05
   9 -10 -11    1.72    0.22
  10 -10 -11   -0.02    0.07
  11 -10 -11    0.93    0.14
  12 -10 -11    0.46    0.08
  13 -10 -11    0.15    0.05
 -13  -9 -11   -0.02    0.02
 -12  -9 -11    0.11    0.04
 -11  -9 -11    0.09    0.05
 -10  -9 -11    0.15    0.06
  -9  -9 -11   -0.01    0.05
  -8  -9 -11    0.22    0.07
  -7  -9 -11    0.04    0.07
  -6  -9 -11    0.18    0.09
  -5  -9 -11    0.02    0.07
  -4  -9 -11    0.16    0.10
  -3  -9 -11    0.04    0.09
  -2  -9 -11    0.40    0.14
  -1  -9 -11    0.12    0.11
   0  -9 -11    0.48    0.14
   1  -9 -11    1.57    0.22
   2  -9 -11    0.19    0.11
   3  -9 -11    1.14    0.20
   4  -9 -11    0.78    0.16
   5  -9 -11    0.36    0.11
   6  -9 -11    0.82    0.14
   7  -9 -11    0.20    0.07
   8  -9 -11    0.61    0.16
   9  -9 -11    0.01    0.09
  10  -9 -11    0.13    0.09
  11  -9 -11    0.06    0.07
  12  -9 -11    0.06    0.06
  13  -9 -11   -0.01    0.05
  14  -9 -11    0.09    0.04
 -14  -8 -11    0.00    0.02
 -13  -8 -11    0.12    0.04
 -12  -8 -11    0.55    0.08
 -11  -8 -11    0.07    0.05
 -10  -8 -11    0.62    0.11
  -9  -8 -11    0.14    0.08
  -8  -8 -11    0.46    0.11
  -7  -8 -11    0.15    0.10
  -6  -8 -11    1.11    0.18
  -5  -8 -11    1.88    0.25
  -4  -8 -11    0.21    0.12
  -3  -8 -11    1.54    0.23
  -2  -8 -11    0.58    0.16
  -1  -8 -11    3.24    0.38
   0  -8 -11    2.08    0.29
   1  -8 -11    1.64    0.26
   2  -8 -11    2.26    0.32
   3  -8 -11   -0.07    0.10
   4  -8 -11    2.31    0.29
   5  -8 -11    0.09    0.11
   6  -8 -11    1.36    0.16
   7  -8 -11    1.90    0.19
   8  -8 -11    0.00    0.11
   9  -8 -11    0.02    0.10
  10  -8 -11    0.08    0.09
  11  -8 -11    5.51    2.87
  12  -8 -11    0.03    0.06
  13  -8 -11   -0.08    0.04
  14  -8 -11    1.13    1.44
 -15  -7 -11    0.03    0.02
 -14  -7 -11    0.13    0.03
 -13  -7 -11    0.03    0.03
 -12  -7 -11    0.55    0.06
 -11  -7 -11    2.73    0.18
 -10  -7 -11    0.23    0.06
  -9  -7 -11    1.70    0.21
  -8  -7 -11   -0.15    0.06
  -7  -7 -11    3.98    0.40
  -6  -7 -11    4.10    0.44
  -5  -7 -11    1.86    0.25
  -4  -7 -11   14.04    1.14
  -3  -7 -11    0.09    0.13
  -2  -7 -11    5.76    0.56
  -1  -7 -11   -0.02    0.13
   0  -7 -11   15.66    1.33
   1  -7 -11   17.33    1.45
   2  -7 -11    0.26    0.15
   3  -7 -11    6.62    0.61
   4  -7 -11    0.87    0.20
   5  -7 -11    9.04    0.56
   6  -7 -11    2.46    0.23
   7  -7 -11    1.29    0.16
   8  -7 -11    5.41    0.49
   9  -7 -11   -0.02    0.12
  10  -7 -11    1.02    0.19
  11  -7 -11    0.07    0.09
  12  -7 -11    1.49    0.18
  13  -7 -11    1.03    0.15
  14  -7 -11   -0.08    0.05
  15  -7 -11    0.19    0.05
 -15  -6 -11    0.01    0.02
 -14  -6 -11   -0.06    0.02
 -13  -6 -11    0.15    0.04
 -12  -6 -11    0.13    0.04
 -11  -6 -11    0.01    0.04
 -10  -6 -11    1.43    0.13
  -9  -6 -11    0.35    0.08
  -8  -6 -11    0.03    0.11
  -7  -6 -11    0.07    0.11
  -6  -6 -11    1.27    0.22
  -5  -6 -11    8.68    0.71
  -4  -6 -11    0.31    0.16
  -3  -6 -11    0.89    0.22
  -2  -6 -11    0.48    0.18
  -1  -6 -11    7.77    0.70
   0  -6 -11    1.79    0.29
   1  -6 -11    1.66    0.30
   2  -6 -11    8.90    0.79
   3  -6 -11    0.69    0.19
   4  -6 -11    0.20    0.11
   5  -6 -11    1.21    0.18
   6  -6 -11    3.74    0.32
   7  -6 -11    2.27    0.35
   8  -6 -11    0.05    0.15
   9  -6 -11   -0.24    0.12
  10  -6 -11    0.20    0.13
  11  -6 -11    0.40    0.13
  12  -6 -11    3.12    2.30
  13  -6 -11    1.99    1.92
  14  -6 -11    0.16    0.06
  15  -6 -11   -0.04    0.04
 -15  -5 -11   -0.01    0.02
 -14  -5 -11    0.55    0.06
 -13  -5 -11    0.10    0.04
 -12  -5 -11    0.32    0.06
 -11  -5 -11    0.46    0.08
 -10  -5 -11    0.26    0.08
  -9  -5 -11    4.78    0.31
  -8  -5 -11    0.03    0.08
  -7  -5 -11    5.40    0.37
  -6  -5 -11    3.13    0.37
  -5  -5 -11    3.16    0.41
  -4  -5 -11   11.81    1.00
  -3  -5 -11    0.03    0.15
  -2  -5 -11   17.88    1.39
  -1  -5 -11    8.09    0.74
   0  -5 -11    4.00    0.53
   1  -5 -11    5.28    0.59
   2  -5 -11    2.16    0.34
   3  -5 -11   10.50    0.71
   4  -5 -11    2.17    0.25
   5  -5 -11    4.10    0.36
   6  -5 -11    1.91    0.23
   7  -5 -11    0.79    0.27
   8  -5 -11    2.35    0.37
   9  -5 -11    0.17    0.19
  10  -5 -11    4.19    0.46
  11  -5 -11    0.88    0.18
  12  -5 -11    1.02    0.18
  13  -5 -11    0.64    0.14
  14  -5 -11    0.18    0.07
  15  -5 -11    0.83    0.10
  16  -5 -11    0.05    0.04
 -16  -4 -11    0.05    0.02
 -15  -4 -11    0.49    0.05
 -14  -4 -11    0.04    0.03
 -13  -4 -11    1.92    0.14
 -12  -4 -11    1.43    0.12
 -11  -4 -11    0.62    0.09
 -10  -4 -11    4.36    0.29
  -9  -4 -11   -0.02    0.07
  -8  -4 -11    3.72    0.30
  -7  -4 -11    0.31    0.11
  -6  -4 -11    4.95    0.42
  -5  -4 -11    4.98    0.65
  -4  -4 -11    0.28    0.19
  -3  -4 -11   12.44    1.08
  -2  -4 -11    0.19    0.22
  -1  -4 -11   27.25    2.22
   0  -4 -11    9.60    0.86
   1  -4 -11    2.70    0.41
   2  -4 -11   39.91    2.26
   3  -4 -11    0.39    0.16
   4  -4 -11   18.30    1.15
   5  -4 -11    4.25    0.36
   6  -4 -11   14.29    1.36
   7  -4 -11   10.95    0.94
   8  -4 -11   -0.06    0.18
   9  -4 -11    5.21    0.61
  10  -4 -11   -0.21    0.13
  11  -4 -11    4.07    0.46
  12  -4 -11    0.89    0.17
  13  -4 -11    0.85    0.14
  14  -4 -11    1.06    0.15
  15  -4 -11   -0.09    0.06
  16  -4 -11    0.26    0.06
 -16  -3 -11   -0.03    0.02
 -15  -3 -11    0.08    0.03
 -14  -3 -11    0.03    0.03
 -13  -3 -11    0.14    0.05
 -12  -3 -11    0.26    0.07
 -11  -3 -11    0.47    0.09
 -10  -3 -11    0.31    0.09
  -9  -3 -11    0.10    0.09
  -8  -3 -11    0.71    0.14
  -7  -3 -11    1.62    0.20
  -6  -3 -11    0.46    0.14
  -5  -3 -11    0.18    0.12
  -4  -3 -11    5.34    0.56
  -3  -3 -11    0.35    0.22
  -2  -3 -11   -0.12    0.20
  -1  -3 -11    0.56    0.23
   0  -3 -11    5.72    0.46
   1  -3 -11    1.59    0.24
   2  -3 -11    7.30    0.56
   3  -3 -11    2.52    0.28
   4  -3 -11    3.69    0.34
   5  -3 -11    2.51    0.26
   6  -3 -11    0.95    0.32
   7  -3 -11    0.56    0.27
   8  -3 -11    0.36    0.23
   9  -3 -11    0.69    0.25
  10  -3 -11    0.14    0.17
  11  -3 -11    0.23    0.16
  12  -3 -11    3.18    2.31
  13  -3 -11    0.40    0.13
  14  -3 -11    0.21    0.08
  15  -3 -11   -0.02    0.06
  16  -3 -11    0.02    0.05
  17  -3 -11    0.00    0.03
 -16  -2 -11    0.11    0.03
 -15  -2 -11    0.70    0.07
 -14  -2 -11    0.39    0.06
 -13  -2 -11    0.48    0.07
 -12  -2 -11    0.60    0.09
 -11  -2 -11    0.29    0.08
 -10  -2 -11    2.87    0.25
  -9  -2 -11    0.32    0.11
  -8  -2 -11    9.43    0.68
  -7  -2 -11   13.25    0.78
  -6  -2 -11    1.33    0.19
  -5  -2 -11    7.88    0.51
  -4  -2 -11    7.73    0.87
  -3  -2 -11   29.31    2.39
  -2  -2 -11   17.89    1.03
  -1  -2 -11    7.45    0.61
   0  -2 -11    6.63    0.53
   1  -2 -11    7.27    0.58
   2  -2 -11    2.86    0.32
   3  -2 -11    5.93    0.52
   4  -2 -11   11.47    0.79
   5  -2 -11    3.53    0.59
   6  -2 -11    1.14    0.35
   7  -2 -11    0.89    0.32
   8  -2 -11    8.08    0.88
   9  -2 -11    7.34    0.78
  10  -2 -11    0.82    0.24
  11  -2 -11    1.65    0.28
  12  -2 -11    1.81    0.26
  13  -2 -11    0.35    0.13
  14  -2 -11    1.17    0.17
  15  -2 -11   -0.02    0.06
  16  -2 -11    0.59    0.09
  17  -2 -11    0.11    0.05
 -16  -1 -11    0.30    0.04
 -15  -1 -11   -0.05    0.03
 -14  -1 -11    1.15    0.10
 -13  -1 -11    1.62    0.13
 -12  -1 -11    0.42    0.08
 -11  -1 -11    1.63    0.16
 -10  -1 -11    1.77    0.19
  -9  -1 -11    5.42    0.41
  -8  -1 -11    4.19    0.35
  -7  -1 -11    9.33    0.62
  -6  -1 -11    5.57    0.41
  -5  -1 -11    2.41    0.25
  -4  -1 -11   18.00    0.85
  -3  -1 -11    1.31    0.25
  -2  -1 -11   34.95    2.04
  -1  -1 -11   24.32    1.29
   0  -1 -11   19.99    1.20
   1  -1 -11   11.74    0.82
   2  -1 -11   13.86    0.91
   3  -1 -11   56.13    3.18
   4  -1 -11    5.36    0.43
   5  -1 -11   19.10    1.78
   6  -1 -11    6.54    0.78
   7  -1 -11    3.40    0.55
   8  -1 -11    5.59    0.67
   9  -1 -11    1.22    0.32
  10  -1 -11    6.21    0.69
  11  -1 -11    1.73    0.31
  12  -1 -11    1.47    0.23
  13  -1 -11    0.82    0.16
  14  -1 -11    0.51    0.11
  15  -1 -11    1.37    0.16
  16  -1 -11    0.07    0.05
  17  -1 -11    0.18    0.05
  18  -1 -11   -0.01    0.03
 -16   0 -11   -0.03    0.02
 -15   0 -11   -0.04    0.03
 -14   0 -11   -0.03    0.03
 -13   0 -11   -0.03    0.05
 -12   0 -11   -0.05    0.06
 -11   0 -11   -0.14    0.06
 -10   0 -11   -0.01    0.08
  -9   0 -11    0.08    0.09
  -8   0 -11   -0.05    0.10
  -7   0 -11    0.04    0.12
  -6   0 -11   -0.11    0.11
  -5   0 -11   -0.02    0.11
  -4   0 -11   -0.02    0.09
  -3   0 -11    0.02    0.10
  -2   0 -11    0.06    0.19
  -1   0 -11   -0.13    0.19
   0   0 -11   -0.05    0.15
   1   0 -11    0.13    0.19
   2   0 -11    0.12    0.18
   3   0 -11    0.12    0.16
   4   0 -11    0.21    0.33
   5   0 -11    0.10    0.31
   6   0 -11    0.29    0.32
   7   0 -11    0.30    0.27
   8   0 -11   -0.28    0.23
   9   0 -11    0.44    0.25
  10   0 -11    0.06    0.18
  11   0 -11    0.50    0.19
  12   0 -11   -0.20    0.10
  13   0 -11    0.01    0.10
  14   0 -11   -0.10    0.07
  15   0 -11    0.07    0.07
  16   0 -11    0.49    1.57
  17   0 -11   -0.01    0.03
  18   0 -11   -0.01    0.02
 -16   1 -11    0.24    0.04
 -15   1 -11   -0.04    0.03
 -14   1 -11    1.08    0.10
 -13   1 -11    1.39    0.13
 -12   1 -11    0.27    0.11
 -11   1 -11    1.29    0.15
 -10   1 -11    2.05    0.20
  -9   1 -11    5.71    0.41
  -8   1 -11    4.72    0.35
  -7   1 -11    9.59    0.62
  -6   1 -11    4.93    0.39
  -5   1 -11    1.98    0.24
  -4   1 -11   17.56    1.03
  -3   1 -11    0.87    0.24
  -2   1 -11   34.14    2.04
  -1   1 -11   20.30    1.28
   0   1 -11   18.03    1.20
   1   1 -11   11.48    0.81
   2   1 -11   13.26    0.91
   3   1 -11   55.18    3.18
   4   1 -11    5.39    0.78
   5   1 -11   19.72    1.81
   6   1 -11    4.92    0.75
   7   1 -11    4.30    0.61
   8   1 -11    5.09    0.67
   9   1 -11    1.17    0.32
  10   1 -11    6.62    0.70
  11   1 -11    1.59    0.29
  12   1 -11    1.29    0.22
  13   1 -11    0.75    0.16
  14   1 -11    0.67    0.13
  15   1 -11    1.27    0.16
  16   1 -11   -0.05    0.05
  17   1 -11    0.19    0.05
  18   1 -11    0.04    0.02
 -16   2 -11    0.06    0.03
 -15   2 -11    0.53    0.06
 -14   2 -11    0.29    0.06
 -13   2 -11    0.43    0.07
 -12   2 -11    0.65    0.09
 -11   2 -11    0.34    0.08
 -10   2 -11    3.22    0.26
  -9   2 -11    0.23    0.11
  -8   2 -11   11.45    0.69
  -7   2 -11   12.92    0.78
  -6   2 -11    1.35    0.19
  -5   2 -11    7.55    0.53
  -4   2 -11    7.91    0.90
  -3   2 -11   26.49    2.41
  -2   2 -11   17.33    1.04
  -1   2 -11    7.41    0.62
   0   2 -11    4.77    0.50
   1   2 -11    8.59    0.60
   2   2 -11    2.87    0.33
   3   2 -11    6.24    0.86
   4   2 -11    9.91    1.25
   5   2 -11    4.16    0.67
   6   2 -11    1.10    0.39
   7   2 -11    1.02    0.35
   8   2 -11    7.97    0.90
   9   2 -11    6.94    0.78
  10   2 -11    1.01    0.26
  11   2 -11    1.45    0.27
  12   2 -11    1.45    0.23
  13   2 -11    0.60    0.15
  14   2 -11    0.77    0.15
  15   2 -11   -0.12    0.05
  16   2 -11    0.42    0.08
  17   2 -11    0.18    0.04
 -16   3 -11    0.01    0.03
 -15   3 -11    0.04    0.03
 -14   3 -11   -0.07    0.03
 -13   3 -11    0.30    0.06
 -12   3 -11    0.15    0.06
 -11   3 -11    0.32    0.09
 -10   3 -11    0.37    0.10
  -9   3 -11    0.06    0.08
  -8   3 -11    1.18    0.16
  -7   3 -11    2.33    0.22
  -6   3 -11    0.65    0.26
  -5   3 -11    0.08    0.22
  -4   3 -11    4.69    0.59
  -3   3 -11    0.26    0.23
  -2   3 -11    0.35    0.19
  -1   3 -11    0.69    0.20
   0   3 -11    5.23    0.46
   1   3 -11    1.57    0.25
   2   3 -11    7.34    0.55
   3   3 -11    2.63    0.53
   4   3 -11    3.30    0.62
   5   3 -11    2.28    0.49
   6   3 -11    1.49    0.42
   7   3 -11    0.24    0.27
   8   3 -11    0.54    0.27
   9   3 -11    0.85    0.26
  10   3 -11   -0.16    0.15
  11   3 -11   -0.11    0.13
  12   3 -11    2.15    1.98
  13   3 -11    0.66    0.15
  14   3 -11    0.09    0.08
  15   3 -11   -0.01    0.05
  16   3 -11    0.01    0.04
  17   3 -11    0.01    0.03
 -15   4 -11    0.41    0.05
 -14   4 -11    0.00    0.03
 -13   4 -11    1.60    0.13
 -12   4 -11    1.31    0.12
 -11   4 -11    0.91    0.11
 -10   4 -11    4.39    0.30
  -9   4 -11    0.06    0.09
  -8   4 -11    3.12    0.46
  -7   4 -11    0.12    0.19
  -6   4 -11    5.67    0.66
  -5   4 -11    6.61    0.73
  -4   4 -11    0.03    0.21
  -3   4 -11   12.86    1.12
  -2   4 -11    0.57    0.25
  -1   4 -11   25.52    1.56
   0   4 -11    9.09    0.61
   1   4 -11    2.89    0.30
   2   4 -11   40.60    2.24
   3   4 -11    0.02    0.35
   4   4 -11   19.36    1.73
   5   4 -11    4.21    0.62
   6   4 -11   16.71    1.41
   7   4 -11   10.03    0.96
   8   4 -11    0.13    0.23
   9   4 -11    5.22    0.62
  10   4 -11   -0.02    0.15
  11   4 -11    4.24    0.45
  12   4 -11    1.00    0.19
  13   4 -11    0.53    0.13
  14   4 -11    0.85    0.13
  15   4 -11   -0.04    0.04
  16   4 -11    0.35    0.06
  17   4 -11   -0.03    0.02
 -15   5 -11   -0.04    0.02
 -14   5 -11    0.54    0.06
 -13   5 -11    0.12    0.04
 -12   5 -11    0.18    0.05
 -11   5 -11    0.36    0.11
 -10   5 -11    0.24    0.12
  -9   5 -11    4.91    0.47
  -8   5 -11    0.14    0.14
  -7   5 -11    4.82    0.57
  -6   5 -11    2.99    0.39
  -5   5 -11    3.08    0.43
  -4   5 -11   12.48    1.02
  -3   5 -11   -0.14    0.20
  -2   5 -11   15.83    1.37
  -1   5 -11    8.12    0.50
   0   5 -11    4.72    0.38
   1   5 -11    5.58    0.41
   2   5 -11    2.11    0.40
   3   5 -11   10.93    1.05
   4   5 -11    2.01    0.42
   5   5 -11    4.01    0.57
   6   5 -11    2.46    0.43
   7   5 -11    1.38    0.32
   8   5 -11    2.39    0.39
   9   5 -11    0.09    0.17
  10   5 -11    4.15    0.44
  11   5 -11    1.13    0.19
  12   5 -11    1.35    0.18
  13   5 -11    0.88    0.13
  14   5 -11    0.24    0.07
  15   5 -11    0.74    0.10
  16   5 -11    0.00    0.04
 -14   6 -11   -0.03    0.04
 -13   6 -11    0.15    0.06
 -12   6 -11    0.17    0.07
 -11   6 -11    0.10    0.08
 -10   6 -11    1.38    0.20
  -9   6 -11    0.04    0.11
  -8   6 -11   -0.03    0.11
  -7   6 -11   -0.14    0.14
  -6   6 -11    1.11    0.23
  -5   6 -11    7.93    0.72
  -4   6 -11    0.04    0.15
  -3   6 -11    1.86    0.27
  -2   6 -11    0.52    0.18
  -1   6 -11    8.33    0.67
   0   6 -11    2.19    0.20
   1   6 -11    1.51    0.18
   2   6 -11    8.59    0.84
   3   6 -11    0.75    0.27
   4   6 -11    0.54    0.24
   5   6 -11    1.02    0.30
   6   6 -11    3.80    0.50
   7   6 -11    2.83    0.38
   8   6 -11    0.60    0.23
   9   6 -11   -0.01    0.13
  10   6 -11    0.26    0.14
  11   6 -11    0.19    0.11
  12   6 -11    1.14    1.52
  13   6 -11    1.69    1.50
  14   6 -11    0.04    0.06
  15   6 -11    0.00    0.04
  16   6 -11    0.20    0.88
 -14   7 -11    0.17    0.04
 -13   7 -11    0.02    0.04
 -12   7 -11    0.56    0.09
 -11   7 -11    2.80    0.27
 -10   7 -11    0.06    0.08
  -9   7 -11    1.29    0.21
  -8   7 -11   -0.04    0.10
  -7   7 -11    3.81    0.42
  -6   7 -11    4.65    0.45
  -5   7 -11    1.19    0.23
  -4   7 -11   14.39    1.13
  -3   7 -11    0.18    0.15
  -2   7 -11    6.01    0.54
  -1   7 -11    0.11    0.13
   0   7 -11   15.58    0.91
   1   7 -11   17.33    1.01
   2   7 -11    0.90    0.20
   3   7 -11    5.99    0.66
   4   7 -11    1.11    0.25
   5   7 -11    8.64    0.80
   6   7 -11    1.86    0.35
   7   7 -11    0.90    0.23
   8   7 -11    4.26    0.48
   9   7 -11    0.01    0.11
  10   7 -11    1.33    0.20
  11   7 -11    0.08    0.08
  12   7 -11    1.05    0.15
  13   7 -11    1.48    0.16
  14   7 -11    0.10    0.05
  15   7 -11    0.17    0.04
 -13   8 -11    0.07    0.04
 -12   8 -11    0.42    0.08
 -11   8 -11    0.08    0.06
 -10   8 -11    0.71    0.12
  -9   8 -11    0.24    0.09
  -8   8 -11    0.49    0.12
  -7   8 -11    0.07    0.09
  -6   8 -11    0.96    0.17
  -5   8 -11    1.91    0.26
  -4   8 -11    0.14    0.11
  -3   8 -11    1.38    0.21
  -2   8 -11    0.51    0.14
  -1   8 -11    2.95    0.34
   0   8 -11    2.20    0.25
   1   8 -11    1.69    0.24
   2   8 -11    3.08    0.34
   3   8 -11    0.34    0.15
   4   8 -11    2.17    0.30
   5   8 -11    0.21    0.17
   6   8 -11    1.28    0.23
   7   8 -11    2.29    0.29
   8   8 -11    0.07    0.11
   9   8 -11    0.10    0.10
  10   8 -11    0.04    0.08
  12   8 -11    0.02    0.06
  13   8 -11   -0.03    0.05
 -12   9 -11    0.12    0.05
 -11   9 -11    0.06    0.05
 -10   9 -11    0.11    0.06
  -9   9 -11    0.08    0.06
  -8   9 -11    0.02    0.06
  -7   9 -11    0.16    0.08
  -6   9 -11    0.31    0.11
  -5   9 -11    0.16    0.08
  -4   9 -11    0.12    0.10
  -3   9 -11    0.11    0.10
  -2   9 -11    0.07    0.09
  -1   9 -11    0.17    0.09
   0   9 -11    0.62    0.12
   1   9 -11    1.48    0.19
   2   9 -11    0.13    0.09
   3   9 -11    1.60    0.20
   4   9 -11    0.62    0.14
   5   9 -11    0.49    0.15
   6   9 -11    0.53    0.15
   7   9 -11    0.16    0.10
   8   9 -11    0.57    0.14
   9   9 -11    0.18    0.08
  10   9 -11    0.11    0.08
  11   9 -11    0.04    0.06
  12   9 -11    0.21    0.06
  13   9 -11    0.04    0.04
 -11  10 -11    0.37    0.06
 -10  10 -11    0.75    0.10
  -9  10 -11    0.00    0.04
  -8  10 -11    0.86    0.13
  -7  10 -11    0.17    0.07
  -6  10 -11    1.96    0.23
  -5  10 -11    2.75    0.29
  -4  10 -11    0.19    0.08
  -3  10 -11    2.45    0.26
  -2  10 -11    0.00    0.07
  -1  10 -11    4.18    0.35
   2  10 -11    3.30    0.31
   3  10 -11    0.03    0.07
   4  10 -11    2.07    0.24
   5  10 -11    0.04    0.07
   6  10 -11    2.64    0.28
   7  10 -11    3.67    0.33
   8  10 -11    0.09    0.07
   9  10 -11    1.78    0.20
  10  10 -11    0.11    0.06
  11  10 -11    1.14    0.13
  12  10 -11    0.43    0.07
 -10  11 -11   -0.01    0.03
  -9  11 -11   -0.05    0.03
  -8  11 -11    0.14    0.06
  -7  11 -11    0.18    0.06
  -6  11 -11    0.08    0.05
  -5  11 -11    0.09    0.06
  -4  11 -11    0.13    0.07
  -3  11 -11    0.03    0.06
  -2  11 -11    0.00    0.05
  -1  11 -11    0.04    0.05
   2  11 -11    0.36    0.07
   3  11 -11    0.22    0.07
   4  11 -11    0.21    0.07
   5  11 -11    0.72    0.12
   6  11 -11    1.04    0.14
   7  11 -11    0.09    0.06
   8  11 -11    1.04    0.13
   9  11 -11    0.02    0.04
  10  11 -11    0.05    0.04
  11  11 -11    0.05    0.03
  -8  12 -11    0.36    0.06
  -7  12 -11    0.34    0.06
  -6  12 -11    0.05    0.04
  -5  12 -11    0.15    0.05
  -4  12 -11    0.15    0.05
  -3  12 -11    1.32    0.14
  -2  12 -11    0.40    0.06
   3  12 -11    0.07    0.05
   4  12 -11    0.97    0.12
   5  12 -11    0.30    0.06
   6  12 -11    0.03    0.04
   7  12 -11    0.01    0.04
   8  12 -11    0.21    0.05
   9  12 -11    0.38    0.06
  -7  13 -11    0.15    0.04
  -6  13 -11    0.23    0.05
  -5  13 -11    0.16    0.04
  -4  13 -11    0.51    0.07
  -3  13 -11    0.01    0.03
  -2  13 -11    1.40    0.13
   3  13 -11    1.00    0.12
   4  13 -11    0.07    0.04
   5  13 -11    0.37    0.06
   6  13 -11    0.11    0.03
   7  13 -11    0.12    0.04
   8  13 -11    0.19    0.04
  -5  14 -11    0.17    0.03
  -4  14 -11    0.03    0.02
  -3  14 -11    0.07    0.03
   4  14 -11    0.04    0.02
   5  14 -11    0.05    0.02
   6  14 -11    0.05    0.02
  -5 -14 -10    0.08    0.03
  -4 -14 -10    0.70    0.08
  -3 -14 -10    0.15    0.05
  -2 -14 -10    0.49    0.07
  -1 -14 -10    0.55    0.08
   0 -14 -10    0.07    0.04
   1 -14 -10    0.46    0.08
   2 -14 -10   -0.01    0.03
   3 -14 -10    0.87    0.10
   4 -14 -10    0.46    0.08
   5 -14 -10    0.00    0.03
   6 -14 -10    0.15    0.04
   7 -14 -10   -0.03    0.03
   8 -14 -10    0.35    0.05
  -8 -13 -10    0.05    0.03
  -7 -13 -10    0.04    0.03
  -6 -13 -10    0.01    0.04
  -5 -13 -10   -0.04    0.03
  -4 -13 -10    0.01    0.04
  -3 -13 -10    0.20    0.06
  -2 -13 -10    0.33    0.07
  -1 -13 -10    0.11    0.06
   0 -13 -10    0.08    0.05
   1 -13 -10    0.12    0.05
   2 -13 -10    0.14    0.06
   3 -13 -10    0.05    0.05
   4 -13 -10    0.03    0.04
   5 -13 -10    0.06    0.04
   6 -13 -10   -0.01    0.03
   7 -13 -10    0.00    0.04
   8 -13 -10    0.10    0.04
   9 -13 -10    0.04    0.02
  10 -13 -10    0.03    0.03
 -10 -12 -10    0.01    0.02
  -9 -12 -10    0.07    0.03
  -8 -12 -10    0.16    0.04
  -7 -12 -10    0.22    0.05
  -6 -12 -10    1.01    0.11
  -5 -12 -10    0.04    0.05
  -4 -12 -10    0.54    0.09
  -3 -12 -10    0.46    0.09
  -2 -12 -10    1.30    0.15
  -1 -12 -10    1.00    0.13
   0 -12 -10    0.57    0.10
   1 -12 -10    2.93    0.28
   2 -12 -10    0.29    0.08
   3 -12 -10    0.66    0.12
   4 -12 -10    0.37    0.09
   5 -12 -10    0.59    0.11
   6 -12 -10    1.10    0.14
   7 -12 -10   -0.03    0.04
   8 -12 -10    0.66    0.07
   9 -12 -10    0.05    0.03
  10 -12 -10    0.29    0.07
  11 -12 -10    0.04    0.04
  12 -12 -10    0.03    0.03
 -11 -11 -10    0.02    0.02
 -10 -11 -10    0.40    0.07
  -9 -11 -10    0.24    0.06
  -8 -11 -10    0.69    0.10
  -7 -11 -10    0.92    0.13
  -6 -11 -10    0.11    0.06
  -5 -11 -10    1.00    0.14
  -4 -11 -10    0.31    0.09
  -3 -11 -10    0.56    0.11
  -2 -11 -10    1.28    0.18
  -1 -11 -10    0.01    0.07
   0 -11 -10    1.25    0.17
   1 -11 -10    0.25    0.09
   2 -11 -10    1.35    0.20
   3 -11 -10    0.57    0.12
   4 -11 -10    0.81    0.15
   5 -11 -10    1.40    0.18
   6 -11 -10    0.16    0.07
   7 -11 -10    1.26    0.16
   8 -11 -10    0.05    0.05
   9 -11 -10    0.97    0.10
  10 -11 -10    0.39    0.09
  11 -11 -10    0.08    0.05
  12 -11 -10    0.17    0.06
 -13 -10 -10    0.00    0.02
 -12 -10 -10    0.01    0.02
 -11 -10 -10    0.00    0.03
 -10 -10 -10    0.05    0.04
  -9 -10 -10   -0.01    0.04
  -8 -10 -10    0.17    0.07
  -7 -10 -10   -0.02    0.07
  -6 -10 -10    0.27    0.09
  -5 -10 -10    0.01    0.07
  -4 -10 -10    0.14    0.10
  -3 -10 -10   -0.16    0.07
  -2 -10 -10   -0.07    0.10
  -1 -10 -10    0.03    0.09
   0 -10 -10    0.35    0.11
   1 -10 -10    0.29    0.12
   2 -10 -10    0.00    0.08
   3 -10 -10    0.27    0.11
   4 -10 -10    0.15    0.12
   5 -10 -10    0.69    0.14
   6 -10 -10   -0.07    0.07
   7 -10 -10    0.07    0.07
   8 -10 -10    0.04    0.05
   9 -10 -10    0.08    0.08
  10 -10 -10   -0.01    0.06
  11 -10 -10   -0.02    0.05
  12 -10 -10   -0.02    0.04
  13 -10 -10   -0.06    0.04
 -14  -9 -10    0.03    0.02
 -13  -9 -10    0.21    0.03
 -12  -9 -10    0.97    0.08
 -11  -9 -10    0.06    0.03
 -10  -9 -10    0.78    0.08
  -9  -9 -10    0.80    0.08
  -8  -9 -10    1.18    0.16
  -7  -9 -10    2.75    0.27
  -6  -9 -10    0.34    0.11
  -5  -9 -10    6.29    0.57
  -4  -9 -10    0.78    0.16
  -3  -9 -10    0.85    0.18
  -2  -9 -10    0.58    0.15
  -1  -9 -10   12.02    0.99
   0  -9 -10   12.33    1.00
   1  -9 -10    0.04    0.12
   2  -9 -10    5.29    0.50
   3  -9 -10    0.39    0.14
   4  -9 -10    3.62    0.37
   5  -9 -10    1.49    0.24
   6  -9 -10    1.23    0.19
   7  -9 -10    5.48    0.36
   8  -9 -10    0.41    0.09
   9  -9 -10    0.59    0.16
  10  -9 -10    0.26    0.10
  11  -9 -10    0.96    0.15
  12  -9 -10    1.11    0.16
  13  -9 -10    0.23    0.07
 -14  -8 -10    0.08    0.02
 -13  -8 -10    0.32    0.04
 -12  -8 -10    0.07    0.03
 -11  -8 -10    0.94    0.09
 -10  -8 -10    0.73    0.08
  -9  -8 -10    0.39    0.07
  -8  -8 -10    0.55    0.08
  -7  -8 -10    1.59    0.15
  -6  -8 -10    5.06    0.50
  -5  -8 -10    0.11    0.13
  -4  -8 -10    3.93    0.45
  -3  -8 -10    0.18    0.13
  -2  -8 -10    6.97    0.64
  -1  -8 -10   10.16    0.90
   0  -8 -10    6.02    0.60
   1  -8 -10   19.21    1.51
   2  -8 -10    1.46    0.25
   3  -8 -10    6.10    0.53
   4  -8 -10    0.51    0.15
   5  -8 -10    7.85    0.68
   6  -8 -10    7.23    0.59
   7  -8 -10    0.11    0.09
   8  -8 -10    1.75    0.18
   9  -8 -10    0.02    0.12
  10  -8 -10    0.47    0.14
  11  -8 -10    0.28    0.11
  12  -8 -10    0.37    0.09
  13  -8 -10    0.58    0.10
  14  -8 -10    0.03    0.05
 -15  -7 -10    0.06    0.02
 -14  -7 -10   -0.01    0.02
 -13  -7 -10    0.00    0.03
 -12  -7 -10    0.03    0.03
 -11  -7 -10    0.16    0.05
 -10  -7 -10    0.10    0.05
  -9  -7 -10   -0.02    0.06
  -8  -7 -10    0.09    0.07
  -7  -7 -10    0.09    0.07
  -6  -7 -10    0.12    0.08
  -5  -7 -10    0.75    0.20
  -4  -7 -10    0.13    0.14
  -3  -7 -10    0.65    0.21
  -2  -7 -10    3.24    0.41
  -1  -7 -10    1.08    0.23
   0  -7 -10    1.63    0.31
   1  -7 -10    1.35    0.25
   2  -7 -10    5.71    0.58
   3  -7 -10    0.34    0.16
   4  -7 -10    0.38    0.18
   5  -7 -10    0.96    0.22
   6  -7 -10    0.33    0.11
   7  -7 -10    1.28    0.17
   8  -7 -10    0.28    0.19
   9  -7 -10    0.63    0.19
  10  -7 -10    0.17    0.13
  11  -7 -10    0.47    0.12
  12  -7 -10    0.04    0.08
  13  -7 -10   -0.08    0.06
  14  -7 -10    0.10    0.07
  15  -7 -10   -0.11    1.45
  16  -7 -10   -0.70    1.02
 -16  -6 -10    0.23    0.04
 -15  -6 -10    0.02    0.02
 -14  -6 -10    0.26    0.04
 -13  -6 -10    0.77    0.08
 -12  -6 -10    0.45    0.07
 -11  -6 -10    2.90    0.21
 -10  -6 -10    0.30    0.08
  -9  -6 -10    5.68    0.36
  -8  -6 -10    0.93    0.12
  -7  -6 -10    4.17    0.32
  -6  -6 -10   13.02    0.78
  -5  -6 -10    0.98    0.14
  -4  -6 -10    9.90    0.94
  -3  -6 -10    0.30    0.18
  -2  -6 -10    3.87    0.48
  -1  -6 -10    7.46    0.76
   0  -6 -10   -0.17    0.14
   1  -6 -10   20.84    1.82
   2  -6 -10    1.18    0.26
   3  -6 -10    4.70    0.56
   4  -6 -10    2.25    0.34
   5  -6 -10    5.27    0.42
   6  -6 -10   21.44    1.28
   7  -6 -10    0.30    0.12
   8  -6 -10    8.96    0.84
   9  -6 -10    1.29    0.27
  10  -6 -10    3.36    0.41
  11  -6 -10    2.62    0.32
  12  -6 -10    0.44    0.12
  13  -6 -10    2.50    0.26
  14  -6 -10   -0.07    0.06
  15  -6 -10    0.65    0.10
  16  -6 -10   -0.05    1.07
 -16  -5 -10    0.05    0.02
 -15  -5 -10    0.18    0.03
 -14  -5 -10    0.04    0.03
 -13  -5 -10    0.92    0.09
 -12  -5 -10    2.18    0.18
 -11  -5 -10    0.10    0.06
 -10  -5 -10    1.69    0.16
  -9  -5 -10    0.15    0.09
  -8  -5 -10    0.13    0.09
  -7  -5 -10    4.00    0.32
  -6  -5 -10    2.33    0.23
  -5  -5 -10    5.42    0.42
  -4  -5 -10    4.13    0.34
  -3  -5 -10    0.48    0.21
  -2  -5 -10    0.66    0.21
  -1  -5 -10   10.00    0.95
   0  -5 -10   28.56    2.24
   1  -5 -10    9.51    0.77
   2  -5 -10   17.28    1.47
   3  -5 -10    1.82    0.33
   4  -5 -10    2.63    0.28
   5  -5 -10    8.33    0.58
   6  -5 -10    1.91    0.24
   7  -5 -10   10.22    0.95
   8  -5 -10    1.63    0.32
   9  -5 -10    0.38    0.21
  10  -5 -10   -0.04    0.14
  11  -5 -10    3.02    0.38
  12  -5 -10    2.84    0.33
  13  -5 -10    0.03    0.08
  14  -5 -10    0.88    0.13
  15  -5 -10    0.10    0.05
  16  -5 -10   -0.77    1.11
 -16  -4 -10    0.05    0.02
 -15  -4 -10   -0.02    0.03
 -14  -4 -10    0.03    0.04
 -13  -4 -10    0.06    0.05
 -12  -4 -10    0.49    0.09
 -11  -4 -10    0.01    0.06
 -10  -4 -10   -0.10    0.07
  -9  -4 -10    3.47    0.28
  -8  -4 -10    3.36    0.28
  -7  -4 -10    2.13    0.23
  -6  -4 -10    0.00    0.11
  -5  -4 -10    1.92    0.23
  -4  -4 -10    4.77    0.42
  -3  -4 -10    4.10    0.35
  -2  -4 -10   12.85    1.22
  -1  -4 -10    8.00    0.77
   0  -4 -10    0.44    0.21
   1  -4 -10    3.00    0.41
   2  -4 -10    2.01    0.35
   3  -4 -10   10.92    0.79
   4  -4 -10    4.72    0.41
   5  -4 -10    1.80    0.23
   6  -4 -10    0.43    0.14
   7  -4 -10    2.15    0.42
   8  -4 -10    0.27    0.26
   9  -4 -10   -0.16    0.17
  10  -4 -10    0.07    0.16
  11  -4 -10    0.24    0.18
  12  -4 -10   -0.09    0.10
  13  -4 -10    0.01    0.09
  14  -4 -10    1.00    1.64
  15  -4 -10    0.15    0.07
  16  -4 -10    0.33    0.07
 -17  -3 -10    0.15    0.04
 -16  -3 -10    0.03    0.02
 -15  -3 -10    0.51    0.06
 -14  -3 -10    1.28    0.12
 -13  -3 -10    0.22    0.06
 -12  -3 -10    1.05    0.12
 -11  -3 -10   -0.07    0.07
 -10  -3 -10   10.53    0.69
  -9  -3 -10    2.45    0.24
  -8  -3 -10    8.97    0.59
  -7  -3 -10   17.33    1.07
  -6  -3 -10    0.90    0.17
  -5  -3 -10   24.40    1.49
  -4  -3 -10    0.11    0.13
  -3  -3 -10   52.87    3.05
  -2  -3 -10   21.91    1.82
  -1  -3 -10   17.88    1.54
   0  -3 -10   33.12    2.76
   1  -3 -10    6.06    0.51
   2  -3 -10   76.57    4.38
   3  -3 -10    3.57    0.36
   4  -3 -10   33.18    2.00
   5  -3 -10   17.09    1.10
   6  -3 -10    8.34    0.96
   7  -3 -10   10.40    1.06
   8  -3 -10    0.91    0.33
   9  -3 -10   15.01    1.36
  10  -3 -10    2.13    0.39
  11  -3 -10    0.88    0.22
  12  -3 -10    3.09    0.38
  13  -3 -10    0.12    0.12
  14  -3 -10    1.69    0.22
  15  -3 -10    0.27    0.10
  16  -3 -10    0.33    0.07
 -17  -2 -10   -0.02    0.03
 -16  -2 -10    0.07    0.03
 -15  -2 -10   -0.01    0.03
 -14  -2 -10    0.02    0.04
 -13  -2 -10    0.89    0.10
 -12  -2 -10    0.33    0.08
 -11  -2 -10    2.84    0.23
 -10  -2 -10    1.43    0.18
  -9  -2 -10    3.24    0.28
  -8  -2 -10    3.90    0.33
  -7  -2 -10    1.34    0.21
  -6  -2 -10   15.07    0.95
  -5  -2 -10    0.23    0.14
  -4  -2 -10   18.71    1.12
  -3  -2 -10    0.32    0.13
  -2  -2 -10    4.10    0.33
  -1  -2 -10    9.24    0.67
   0  -2 -10    9.45    0.69
   1  -2 -10    8.29    0.61
   2  -2 -10    1.99    0.28
   3  -2 -10   16.01    1.01
   4  -2 -10    0.21    0.15
   5  -2 -10    6.65    0.55
   6  -2 -10    5.13    0.69
   7  -2 -10    0.68    0.32
   8  -2 -10    5.60    0.69
   9  -2 -10    1.23    0.33
  10  -2 -10    1.51    0.32
  11  -2 -10    1.28    0.27
  12  -2 -10    0.07    0.15
  13  -2 -10    1.74    0.23
  14  -2 -10   -0.01    0.09
  15  -2 -10    0.23    0.09
  16  -2 -10    0.13    0.06
  17  -2 -10    1.11    1.46
 -17  -1 -10    0.00    0.03
 -16  -1 -10    0.00    0.03
 -15  -1 -10    0.52    0.06
 -14  -1 -10    0.76    0.08
 -13  -1 -10    0.18    0.06
 -12  -1 -10    0.00    0.07
 -11  -1 -10    0.90    0.14
 -10  -1 -10    4.93    0.38
  -9  -1 -10    1.41    0.19
  -8  -1 -10    8.41    0.58
  -7  -1 -10    2.75    0.29
  -6  -1 -10    0.51    0.16
  -5  -1 -10    1.99    0.25
  -4  -1 -10    0.23    0.12
  -3  -1 -10   10.98    0.59
  -2  -1 -10   10.81    0.58
  -1  -1 -10    2.36    0.19
   0  -1 -10    2.14    0.32
   1  -1 -10    4.52    0.42
   2  -1 -10    5.92    0.54
   3  -1 -10    3.57    0.38
   4  -1 -10    5.87    0.49
   5  -1 -10   19.78    1.75
   6  -1 -10    1.13    0.40
   7  -1 -10    2.35    0.48
   8  -1 -10    0.43    0.30
   9  -1 -10    8.78    0.98
  10  -1 -10    6.17    0.73
  11  -1 -10    0.04    0.18
  12  -1 -10    1.36    0.25
  13  -1 -10    0.83    0.18
  14  -1 -10    1.31    0.19
  15  -1 -10   -0.10    0.06
  16  -1 -10    2.09    1.56
  17  -1 -10    0.10    0.04
 -17   0 -10   -0.01    0.02
 -16   0 -10    1.35    0.10
 -15   0 -10    0.40    0.05
 -14   0 -10    1.01    0.10
 -13   0 -10    1.86    0.16
 -12   0 -10    0.22    0.08
 -11   0 -10    2.11    0.21
 -10   0 -10    0.43    0.12
  -9   0 -10   10.97    0.69
  -8   0 -10    9.85    0.64
  -7   0 -10    0.93    0.18
  -6   0 -10    2.02    0.26
  -5   0 -10   10.01    0.69
  -4   0 -10   33.82    1.61
  -3   0 -10   29.84    1.34
  -2   0 -10   32.45    1.57
  -1   0 -10   77.06    4.27
   0   0 -10    0.16    0.20
   1   0 -10   30.85    1.87
   2   0 -10   31.16    1.77
   3   0 -10   93.72    5.45
   4   0 -10   91.43    5.16
   5   0 -10    2.05    0.49
   6   0 -10   15.34    1.44
   7   0 -10    2.44    0.49
   8   0 -10    8.71    0.97
   9   0 -10    4.46    0.60
  10   0 -10    4.39    0.57
  11   0 -10    3.76    0.49
  12   0 -10    6.59    2.52
  13   0 -10    1.45    0.24
  14   0 -10    0.26    0.11
  15   0 -10    3.06    0.28
  16   0 -10    0.73    0.11
  17   0 -10    0.07    0.04
  18   0 -10    0.14    0.04
 -17   1 -10    0.04    0.03
 -16   1 -10    0.02    0.03
 -15   1 -10    0.52    0.06
 -14   1 -10    0.81    0.09
 -13   1 -10    0.35    0.08
 -12   1 -10   -0.06    0.06
 -11   1 -10    1.15    0.15
 -10   1 -10    4.91    0.36
  -9   1 -10    1.04    0.17
  -8   1 -10   10.24    0.60
  -7   1 -10    3.21    0.30
  -6   1 -10    0.20    0.13
  -5   1 -10    2.21    0.25
  -4   1 -10    0.46    0.15
  -3   1 -10   11.05    0.59
  -2   1 -10   11.21    0.78
  -1   1 -10    1.48    0.47
   0   1 -10    2.42    0.34
   1   1 -10    4.08    0.43
   2   1 -10    6.60    0.57
   3   1 -10    3.96    0.39
   4   1 -10    5.37    0.79
   5   1 -10   21.17    1.80
   6   1 -10    1.70    0.47
   7   1 -10    2.10    0.48
   8   1 -10    0.19    0.29
   9   1 -10    9.67    1.03
  10   1 -10    6.99    0.76
  11   1 -10    0.23    0.19
  12   1 -10    0.71    0.21
  13   1 -10    0.95    0.19
  14   1 -10    1.44    0.19
  15   1 -10    0.09    0.07
  16   1 -10    1.72    1.59
  17   1 -10    0.09    0.04
  18   1 -10    0.06    0.03
 -16   2 -10    0.01    0.03
 -15   2 -10    0.00    0.03
 -14   2 -10   -0.01    0.05
 -13   2 -10    0.90    0.11
 -12   2 -10    0.16    0.08
 -11   2 -10    2.37    0.22
 -10   2 -10    1.55    0.18
  -9   2 -10    3.49    0.29
  -8   2 -10    3.79    0.33
  -7   2 -10    1.68    0.22
  -6   2 -10   17.06    0.96
  -5   2 -10   -0.17    0.11
  -4   2 -10   19.14    1.13
  -3   2 -10    0.03    0.18
  -2   2 -10    3.66    0.42
  -1   2 -10    9.10    0.71
   0   2 -10    9.48    0.71
   1   2 -10    7.90    0.64
   2   2 -10    1.46    0.25
   3   2 -10   15.64    1.01
   4   2 -10    0.01    0.37
   5   2 -10   10.02    1.05
   6   2 -10    5.38    0.75
   7   2 -10    1.12    0.38
   8   2 -10    5.73    0.72
   9   2 -10    0.78    0.30
  10   2 -10    1.92    0.35
  11   2 -10    2.04    0.31
  12   2 -10   -0.29    0.11
  13   2 -10    1.60    0.24
  14   2 -10    0.36    0.11
  15   2 -10    0.21    0.08
  16   2 -10    0.04    0.04
  17   2 -10    0.82    1.11
  18   2 -10    0.12    0.03
 -16   3 -10   -0.01    0.02
 -15   3 -10    0.46    0.06
 -14   3 -10    1.02    0.10
 -13   3 -10    0.26    0.07
 -12   3 -10    1.19    0.13
 -11   3 -10   -0.04    0.07
 -10   3 -10   12.35    0.70
  -9   3 -10    2.42    0.24
  -8   3 -10    8.84    0.59
  -7   3 -10   18.52    1.07
  -6   3 -10    1.06    0.17
  -5   3 -10   25.14    2.18
  -4   3 -10    0.45    0.29
  -3   3 -10   56.66    4.43
  -2   3 -10   21.60    1.29
  -1   3 -10   17.85    1.11
   0   3 -10   34.89    1.98
   1   3 -10    6.27    0.52
   2   3 -10   78.68    4.37
   3   3 -10    4.40    0.35
   4   3 -10   31.70    2.92
   5   3 -10   19.77    1.70
   6   3 -10    7.91    0.98
   7   3 -10    9.45    1.05
   8   3 -10    1.36    0.37
   9   3 -10   15.47    1.38
  10   3 -10    3.01    0.43
  11   3 -10    0.38    0.19
  12   3 -10    3.49    0.39
  13   3 -10    0.14    0.13
  14   3 -10    2.08    0.23
  15   3 -10    0.33    0.08
  16   3 -10    0.29    0.06
  17   3 -10    0.50    0.07
  18   3 -10    0.03    0.02
 -16   4 -10    0.00    0.02
 -15   4 -10    0.00    0.03
 -14   4 -10    0.00    0.04
 -13   4 -10   -0.07    0.05
 -12   4 -10    0.46    0.08
 -11   4 -10    0.00    0.06
 -10   4 -10   -0.01    0.07
  -9   4 -10    3.15    0.28
  -8   4 -10    2.97    0.28
  -7   4 -10    2.07    0.38
  -6   4 -10   -0.36    0.19
  -5   4 -10    1.75    0.38
  -4   4 -10    5.19    0.66
  -3   4 -10    6.03    0.64
  -2   4 -10   14.25    0.86
  -1   4 -10    7.26    0.54
   0   4 -10    0.69    0.19
   1   4 -10    2.22    0.27
   2   4 -10    1.97    0.24
   3   4 -10   11.89    1.20
   4   4 -10    4.75    0.70
   5   4 -10    2.52    0.50
   6   4 -10    0.07    0.32
   7   4 -10    1.63    0.42
   8   4 -10    0.68    0.30
   9   4 -10    0.16    0.23
  10   4 -10    0.20    0.17
  11   4 -10    0.39    0.16
  12   4 -10    0.09    0.12
  13   4 -10   -0.01    0.10
  14   4 -10    1.77    1.36
  15   4 -10    0.27    0.07
  16   4 -10    0.37    0.07
  17   4 -10   -0.03    0.03
 -15   5 -10    0.07    0.03
 -14   5 -10   -0.04    0.03
 -13   5 -10    0.66    0.09
 -12   5 -10    2.72    0.18
 -11   5 -10    0.03    0.06
 -10   5 -10    1.87    0.26
  -9   5 -10    0.19    0.15
  -8   5 -10    0.35    0.20
  -7   5 -10    4.46    0.51
  -6   5 -10    1.90    0.35
  -5   5 -10    5.37    0.64
  -4   5 -10    4.92    0.56
  -3   5 -10    0.48    0.22
  -2   5 -10    0.43    0.23
  -1   5 -10   10.85    0.67
   0   5 -10   27.98    1.57
   1   5 -10    9.67    0.55
   2   5 -10   19.08    1.05
   3   5 -10    2.38    0.48
   4   5 -10    2.51    0.49
   5   5 -10    9.17    0.96
   6   5 -10    2.52    0.45
   7   5 -10   10.40    0.97
   8   5 -10    0.93    0.30
   9   5 -10    0.52    0.23
  10   5 -10   -0.28    0.14
  11   5 -10    3.41    0.38
  12   5 -10    2.57    0.32
  13   5 -10   -0.07    0.08
  14   5 -10    0.53    0.11
  15   5 -10   -0.04    0.04
  16   5 -10    0.20    0.05
  17   5 -10    0.08    0.03
 -15   6 -10    0.05    0.03
 -14   6 -10    0.29    0.07
 -13   6 -10    0.79    0.11
 -12   6 -10    0.39    0.10
 -11   6 -10    3.31    0.31
 -10   6 -10    0.21    0.13
  -9   6 -10    5.56    0.53
  -8   6 -10    0.62    0.19
  -7   6 -10    4.61    0.52
  -6   6 -10   14.02    1.15
  -5   6 -10    1.07    0.25
  -4   6 -10   10.95    0.95
  -3   6 -10    0.16    0.17
  -2   6 -10    3.36    0.44
  -1   6 -10    8.15    0.51
   0   6 -10    0.05    0.11
   1   6 -10   21.73    1.27
   2   6 -10    1.36    0.17
   3   6 -10    5.27    0.64
   4   6 -10    2.30    0.45
   5   6 -10    5.32    0.65
   6   6 -10   21.37    1.85
   7   6 -10    0.52    0.28
   8   6 -10    8.19    0.83
   9   6 -10    2.31    0.31
  10   6 -10    4.07    0.41
  11   6 -10    2.50    0.31
  12   6 -10    0.16    0.10
  13   6 -10    2.48    0.24
  14   6 -10   -0.04    0.06
  15   6 -10    0.53    0.08
  16   6 -10   -0.01    0.03
 -14   7 -10   -0.01    0.03
 -13   7 -10   -0.01    0.04
 -12   7 -10    0.07    0.06
 -11   7 -10    0.05    0.07
 -10   7 -10    0.21    0.09
  -9   7 -10    0.04    0.12
  -8   7 -10    0.43    0.15
  -7   7 -10    0.07    0.12
  -6   7 -10   -0.09    0.12
  -5   7 -10    0.62    0.19
  -4   7 -10    0.15    0.14
  -3   7 -10    1.43    0.23
  -2   7 -10    3.48    0.38
  -1   7 -10    0.76    0.17
   0   7 -10    1.82    0.18
   1   7 -10    0.92    0.14
   2   7 -10    5.64    0.58
   3   7 -10    0.46    0.21
   4   7 -10    0.47    0.22
   5   7 -10    1.08    0.28
   6   7 -10    0.37    0.20
   7   7 -10    1.22    0.27
   8   7 -10    0.18    0.16
   9   7 -10    0.43    0.16
  10   7 -10   -0.14    0.12
  12   7 -10    0.02    0.08
  13   7 -10    0.00    0.06
  14   7 -10    0.17    0.06
  15   7 -10   -0.01    0.04
 -13   8 -10    0.34    0.07
 -12   8 -10   -0.04    0.04
 -11   8 -10    1.03    0.14
 -10   8 -10    0.56    0.11
  -9   8 -10    0.21    0.10
  -8   8 -10    0.26    0.12
  -7   8 -10    2.43    0.27
  -6   8 -10    6.02    0.51
  -5   8 -10    0.00    0.11
  -4   8 -10    4.52    0.42
  -3   8 -10    0.27    0.15
  -2   8 -10    7.02    0.61
  -1   8 -10   11.54    0.87
   0   8 -10    6.29    0.39
   1   8 -10   18.34    1.04
   2   8 -10    2.27    0.28
   3   8 -10    5.09    0.52
   4   8 -10    0.45    0.19
   5   8 -10    7.38    0.69
   6   8 -10    5.99    0.60
   7   8 -10    0.15    0.13
   8   8 -10    1.50    0.24
   9   8 -10    0.10    0.13
  10   8 -10    0.74    0.15
  11   8 -10    0.49    0.11
  12   8 -10    0.12    0.07
  13   8 -10    0.61    0.09
  14   8 -10    0.13    0.05
  15   8 -10    0.05    0.03
 -13   9 -10    0.29    0.05
 -12   9 -10    0.96    0.12
 -11   9 -10    0.09    0.05
 -10   9 -10    0.77    0.12
  -9   9 -10    0.66    0.12
  -8   9 -10    0.95    0.15
  -7   9 -10    2.57    0.28
  -6   9 -10    0.22    0.10
  -5   9 -10    6.38    0.56
  -4   9 -10    0.91    0.16
  -3   9 -10    0.92    0.16
  -2   9 -10    0.40    0.13
  -1   9 -10   11.56    0.95
   0   9 -10   11.32    0.68
   1   9 -10    0.05    0.06
   2   9 -10    5.08    0.47
   3   9 -10    0.34    0.14
   4   9 -10    2.94    0.35
   5   9 -10    1.97    0.25
   6   9 -10    1.05    0.19
   7   9 -10    4.74    0.49
   8   9 -10    0.44    0.13
   9   9 -10    0.73    0.14
  10   9 -10    0.23    0.09
  11   9 -10    1.02    0.14
  12   9 -10    1.28    0.15
  13   9 -10    0.12    0.05
  14   9 -10    0.17    0.04
 -12  10 -10    0.01    0.03
 -11  10 -10    0.03    0.04
 -10  10 -10    0.05    0.05
  -9  10 -10   -0.01    0.05
  -8  10 -10    0.04    0.06
  -7  10 -10    0.12    0.08
  -6  10 -10    0.30    0.10
  -5  10 -10   -0.01    0.07
  -4  10 -10    0.06    0.09
  -3  10 -10    0.16    0.09
  -2  10 -10   -0.02    0.07
  -1  10 -10    0.09    0.08
   0  10 -10    0.14    0.07
   1  10 -10    0.42    0.10
   2  10 -10   -0.01    0.07
   3  10 -10    0.66    0.13
   4  10 -10    0.20    0.11
   5  10 -10    0.55    0.13
   6  10 -10   -0.05    0.08
   7  10 -10    0.04    0.08
   8  10 -10    0.09    0.08
   9  10 -10    0.16    0.08
  10  10 -10   -0.04    0.05
  11  10 -10    0.02    0.05
  12  10 -10   -0.02    0.04
  13  10 -10   -0.03    0.03
 -10  11 -10    0.61    0.08
  -9  11 -10    0.24    0.06
  -8  11 -10    0.76    0.11
  -7  11 -10    1.16    0.13
  -6  11 -10   -0.05    0.06
  -5  11 -10    1.01    0.13
  -4  11 -10    0.42    0.09
  -3  11 -10    0.49    0.09
  -2  11 -10    1.32    0.16
  -1  11 -10    0.09    0.06
   0  11 -10    1.30    0.14
   1  11 -10    0.17    0.07
   2  11 -10    1.80    0.19
   3  11 -10    0.45    0.09
   4  11 -10    1.01    0.14
   5  11 -10    1.10    0.16
   6  11 -10    0.15    0.07
   7  11 -10    1.26    0.15
   8  11 -10    0.05    0.05
   9  11 -10    0.84    0.12
  10  11 -10    0.59    0.09
  11  11 -10    0.13    0.05
  -9  12 -10    0.04    0.03
  -8  12 -10    0.06    0.04
  -7  12 -10    0.08    0.05
  -6  12 -10    0.72    0.10
  -5  12 -10   -0.03    0.04
  -4  12 -10    0.44    0.08
  -3  12 -10    0.39    0.07
  -2  12 -10    1.44    0.14
  -1  12 -10    0.79    0.11
   2  12 -10    0.18    0.06
   3  12 -10    0.81    0.11
   4  12 -10    0.45    0.08
   5  12 -10    0.73    0.10
   6  12 -10    0.84    0.12
   7  12 -10    0.07    0.04
   8  12 -10    0.50    0.08
   9  12 -10    0.05    0.04
  10  12 -10    0.25    0.05
  -8  13 -10   -0.03    0.02
  -7  13 -10   -0.01    0.03
  -6  13 -10   -0.02    0.03
  -5  13 -10    0.07    0.04
  -4  13 -10   -0.02    0.04
  -3  13 -10    0.21    0.05
  -2  13 -10    0.17    0.05
  -1  13 -10    0.06    0.04
   3  13 -10    0.04    0.03
   4  13 -10    0.07    0.04
   5  13 -10   -0.01    0.03
   6  13 -10    0.06    0.04
   7  13 -10    0.08    0.04
   8  13 -10    0.16    0.04
   9  13 -10    0.01    0.02
  -6  14 -10    0.12    0.03
  -5  14 -10    0.07    0.03
  -4  14 -10    0.66    0.07
  -3  14 -10    0.25    0.04
  -2  14 -10    0.47    0.06
   3  14 -10    0.73    0.08
   4  14 -10    0.68    0.07
   5  14 -10    0.05    0.03
   6  14 -10    0.12    0.03
   7  14 -10    0.04    0.02
  -3  15 -10    0.14    0.03
   4  15 -10    0.05    0.02
   5  15 -10    0.09    0.02
  -2 -15  -9    0.04    0.03
  -1 -15  -9    0.11    0.04
   0 -15  -9   -0.01    0.03
   1 -15  -9    0.23    0.05
   2 -15  -9    0.04    0.03
   3 -15  -9    0.11    0.04
  -6 -14  -9    0.03    0.03
  -5 -14  -9    0.12    0.04
  -4 -14  -9    0.13    0.04
  -3 -14  -9   -0.01    0.03
  -2 -14  -9   -0.02    0.04
  -1 -14  -9    0.08    0.04
   0 -14  -9    0.08    0.04
   1 -14  -9   -0.01    0.04
   2 -14  -9    0.15    0.05
   3 -14  -9    0.02    0.04
   4 -14  -9    0.17    0.05
   5 -14  -9    0.05    0.04
   6 -14  -9    0.04    0.04
   7 -14  -9   -0.04    0.02
   8 -14  -9    0.03    0.03
   9 -14  -9   -0.02    0.02
  -9 -13  -9    0.14    0.03
  -8 -13  -9    0.80    0.08
  -7 -13  -9   -0.07    0.03
  -6 -13  -9    1.03    0.11
  -5 -13  -9    0.24    0.06
  -4 -13  -9    1.42    0.15
  -3 -13  -9    1.40    0.16
  -2 -13  -9    0.13    0.06
  -1 -13  -9    1.84    0.20
   0 -13  -9    0.02    0.06
   1 -13  -9    1.65    0.18
   2 -13  -9    0.76    0.11
   3 -13  -9    0.63    0.10
   4 -13  -9    1.48    0.17
   5 -13  -9    0.05    0.05
   6 -13  -9    0.45    0.08
   7 -13  -9    0.19    0.05
   8 -13  -9    0.46    0.08
   9 -13  -9    0.40    0.05
  10 -13  -9    0.03    0.02
 -12 -12  -9    0.00    0.02
 -11 -12  -9    0.00    0.01
 -10 -12  -9    0.31    0.05
  -9 -12  -9    0.56    0.07
  -8 -12  -9   -0.05    0.03
  -7 -12  -9    0.40    0.08
  -6 -12  -9    0.02    0.05
  -5 -12  -9    0.93    0.13
  -4 -12  -9    0.73    0.12
  -3 -12  -9    1.00    0.14
  -2 -12  -9    1.94    0.23
  -1 -12  -9   -0.06    0.07
   0 -12  -9    0.46    0.10
   1 -12  -9    0.06    0.08
   2 -12  -9    2.19    0.25
   3 -12  -9    0.63    0.12
   4 -12  -9    0.18    0.07
   5 -12  -9   -0.05    0.06
   6 -12  -9    0.08    0.06
   7 -12  -9    0.37    0.09
   8 -12  -9    0.04    0.04
   9 -12  -9    0.12    0.04
  10 -12  -9    0.15    0.04
  11 -12  -9   -0.01    0.04
 -13 -11  -9    0.09    0.02
 -12 -11  -9    0.03    0.02
 -11 -11  -9    0.06    0.02
 -10 -11  -9    0.02    0.02
  -9 -11  -9    0.02    0.03
  -8 -11  -9    0.10    0.04
  -7 -11  -9    0.29    0.08
  -6 -11  -9    0.81    0.13
  -5 -11  -9    1.04    0.15
  -4 -11  -9   -0.07    0.06
  -3 -11  -9    0.11    0.08
  -2 -11  -9    0.24    0.10
  -1 -11  -9    1.93    0.24
   0 -11  -9    0.22    0.10
   1 -11  -9    0.87    0.16
   2 -11  -9    0.42    0.13
   3 -11  -9    0.02    0.07
   4 -11  -9    0.82    0.14
   5 -11  -9    0.21    0.09
   6 -11  -9    1.70    0.20
   7 -11  -9    1.15    0.15
   8 -11  -9    0.17    0.07
   9 -11  -9   -0.02    0.05
  10 -11  -9    0.26    0.09
  11 -11  -9    0.64    0.11
  12 -11  -9    0.02    0.05
 -13 -10  -9    0.02    0.02
 -12 -10  -9    0.89    0.07
 -11 -10  -9    0.29    0.04
 -10 -10  -9    0.39    0.05
  -9 -10  -9    0.83    0.08
  -8 -10  -9    0.81    0.08
  -7 -10  -9    2.68    0.18
  -6 -10  -9    0.02    0.04
  -5 -10  -9    1.87    0.23
  -4 -10  -9    1.69    0.22
  -3 -10  -9    0.04    0.09
  -2 -10  -9    1.31    0.20
  -1 -10  -9    0.69    0.15
   0 -10  -9    4.24    0.45
   1 -10  -9    2.02    0.27
   2 -10  -9    3.34    0.36
   3 -10  -9    2.11    0.29
   4 -10  -9    1.65    0.23
   5 -10  -9   10.13    0.86
   6 -10  -9    0.32    0.12
   7 -10  -9    5.50    0.50
   8 -10  -9    2.70    0.21
   9 -10  -9    1.45    0.14
  10 -10  -9    1.24    0.19
  11 -10  -9    0.41    0.10
  12 -10  -9    1.58    0.18
 -14  -9  -9   -0.01    0.02
 -13  -9  -9   -0.02    0.02
 -12  -9  -9   -0.02    0.02
 -11  -9  -9    0.08    0.03
 -10  -9  -9    0.32    0.06
  -9  -9  -9    0.12    0.05
  -8  -9  -9   -0.02    0.04
  -7  -9  -9    0.07    0.06
  -6  -9  -9    0.86    0.10
  -5  -9  -9    0.30    0.07
  -4  -9  -9    1.05    0.12
  -3  -9  -9    1.81    0.27
  -2  -9  -9    0.06    0.12
  -1  -9  -9    2.75    0.34
   0  -9  -9    0.28    0.14
   1  -9  -9    2.18    0.30
   2  -9  -9    4.08    0.48
   3  -9  -9    0.31    0.14
   4  -9  -9    1.62    0.26
   5  -9  -9    0.18    0.14
   6  -9  -9    1.05    0.20
   7  -9  -9    0.04    0.10
   8  -9  -9    0.92    0.13
   9  -9  -9    0.29    0.09
  10  -9  -9    0.33    0.11
  11  -9  -9    0.53    0.12
  12  -9  -9    0.05    0.07
  13  -9  -9    0.32    0.07
 -14  -8  -9    0.12    0.03
 -13  -8  -9    0.03    0.03
 -12  -8  -9    0.56    0.06
 -11  -8  -9    0.88    0.09
 -10  -8  -9   -0.02    0.04
  -9  -8  -9    0.38    0.07
  -8  -8  -9    0.47    0.09
  -7  -8  -9    4.80    0.32
  -6  -8  -9    0.32    0.08
  -5  -8  -9    6.96    0.44
  -4  -8  -9    1.66    0.17
  -3  -8  -9    0.25    0.09
  -2  -8  -9   10.28    0.85
  -1  -8  -9    1.22    0.24
   0  -8  -9   10.77    1.06
   1  -8  -9    2.36    0.34
   2  -8  -9    0.13    0.17
   3  -8  -9    0.03    0.13
   4  -8  -9    1.67    0.27
   5  -8  -9    2.71    0.35
   6  -8  -9    0.62    0.17
   7  -8  -9    0.92    0.15
   8  -8  -9    0.39    0.11
   9  -8  -9    0.24    0.15
  10  -8  -9    0.33    0.14
  11  -8  -9    0.06    0.09
  12  -8  -9    1.26    0.17
  13  -8  -9    0.54    0.10
  14  -8  -9   -0.25    1.11
 -15  -7  -9    0.10    0.02
 -14  -7  -9    0.12    0.03
 -13  -7  -9    1.46    0.11
 -12  -7  -9    0.08    0.04
 -11  -7  -9    1.38    0.13
 -10  -7  -9    2.07    0.17
  -9  -7  -9    0.75    0.10
  -8  -7  -9    5.42    0.36
  -7  -7  -9    1.21    0.14
  -6  -7  -9   27.29    1.52
  -5  -7  -9   12.48    0.74
  -4  -7  -9    2.60    0.23
  -3  -7  -9    6.72    0.44
  -2  -7  -9    4.48    0.32
  -1  -7  -9   23.58    2.10
   0  -7  -9    1.68    0.31
   1  -7  -9   28.22    2.37
   2  -7  -9    4.94    0.57
   3  -7  -9    5.64    0.60
   4  -7  -9    8.45    0.80
   5  -7  -9    1.12    0.24
   6  -7  -9   29.23    1.66
   7  -7  -9    4.52    0.35
   8  -7  -9    1.49    0.19
   9  -7  -9    0.52    0.20
  10  -7  -9    1.56    0.26
  11  -7  -9    3.15    0.35
  12  -7  -9    0.29    0.12
  13  -7  -9    1.15    0.16
  14  -7  -9    0.39    0.08
  15  -7  -9    0.39    1.19
  16  -7  -9   -0.85    1.21
 -16  -6  -9    0.03    0.03
 -15  -6  -9   -0.02    0.02
 -14  -6  -9    0.02    0.03
 -13  -6  -9    0.10    0.04
 -12  -6  -9    0.96    0.10
 -11  -6  -9    0.85    0.10
 -10  -6  -9    0.00    0.06
  -9  -6  -9   -0.03    0.07
  -8  -6  -9    0.65    0.11
  -7  -6  -9    4.25    0.30
  -6  -6  -9    0.24    0.11
  -5  -6  -9    2.74    0.25
  -4  -6  -9    1.27    0.17
  -3  -6  -9    1.02    0.15
  -2  -6  -9    0.52    0.12
  -1  -6  -9    1.68    0.33
   0  -6  -9   18.66    1.56
   1  -6  -9    1.16    0.26
   2  -6  -9    0.49    0.20
   3  -6  -9   -0.03    0.14
   4  -6  -9    7.29    0.67
   5  -6  -9    4.16    0.44
   6  -6  -9    0.60    0.16
   7  -6  -9    2.86    0.29
   8  -6  -9    0.18    0.11
   9  -6  -9   -0.01    0.17
  10  -6  -9    0.19    0.16
  11  -6  -9    0.19    0.14
  12  -6  -9    1.91    0.24
  13  -6  -9    0.34    0.10
  14  -6  -9    0.09    0.08
  15  -6  -9    0.97    1.52
  16  -6  -9    2.11    1.34
 -16  -5  -9    0.23    0.03
 -15  -5  -9    0.48    0.05
 -14  -5  -9   -0.03    0.03
 -13  -5  -9    0.76    0.09
 -12  -5  -9    0.16    0.06
 -11  -5  -9    2.14    0.19
 -10  -5  -9    0.77    0.12
  -9  -5  -9    1.59    0.18
  -8  -5  -9    4.91    0.37
  -7  -5  -9    0.64    0.14
  -6  -5  -9    1.75    0.21
  -5  -5  -9    0.16    0.12
  -4  -5  -9   10.06    0.64
  -3  -5  -9    4.38    0.35
  -2  -5  -9    1.04    0.15
  -1  -5  -9    4.17    0.36
   0  -5  -9    0.00    0.20
   1  -5  -9   21.53    1.90
   2  -5  -9    3.92    0.48
   3  -5  -9    7.61    0.81
   4  -5  -9   34.35    2.67
   5  -5  -9    0.19    0.15
   6  -5  -9   13.54    0.86
   7  -5  -9    1.52    0.21
   8  -5  -9    9.13    0.91
   9  -5  -9    4.84    0.63
  10  -5  -9    0.59    0.23
  11  -5  -9    3.11    0.38
  12  -5  -9    0.20    0.12
  13  -5  -9    1.07    0.18
  14  -5  -9   -0.07    0.07
  15  -5  -9    0.29    0.07
  16  -5  -9    0.29    1.16
  17  -5  -9    0.15    1.31
 -16  -4  -9    0.28    0.04
 -15  -4  -9    0.34    0.05
 -14  -4  -9    0.99    0.09
 -13  -4  -9    0.03    0.05
 -12  -4  -9    2.77    0.22
 -11  -4  -9    2.62    0.21
 -10  -4  -9    1.60    0.17
  -9  -4  -9    3.07    0.27
  -8  -4  -9    0.76    0.15
  -7  -4  -9   21.49    1.27
  -6  -4  -9    2.46    0.26
  -5  -4  -9   21.28    1.28
  -4  -4  -9   22.58    1.30
  -3  -4  -9    5.48    0.43
  -2  -4  -9   33.60    1.88
  -1  -4  -9    0.83    0.15
   0  -4  -9   62.75    5.10
   1  -4  -9   10.63    0.94
   2  -4  -9    6.52    0.69
   3  -4  -9   24.60    1.42
   4  -4  -9    8.69    0.65
   5  -4  -9   28.32    1.70
   6  -4  -9    0.69    0.17
   7  -4  -9   14.60    0.91
   8  -4  -9    1.51    0.37
   9  -4  -9    4.10    0.54
  10  -4  -9    3.69    0.49
  11  -4  -9    3.05    2.16
  12  -4  -9    7.67    0.65
  13  -4  -9    0.38    0.13
  14  -4  -9    0.88    0.15
  15  -4  -9    0.68    0.12
  16  -4  -9    0.27    1.45
  17  -4  -9    0.50    1.21
 -17  -3  -9    0.09    0.03
 -16  -3  -9    0.02    0.02
 -15  -3  -9    0.08    0.04
 -14  -3  -9    0.12    0.05
 -13  -3  -9    1.14    0.12
 -12  -3  -9   -0.10    0.06
 -11  -3  -9    0.09    0.08
 -10  -3  -9   -0.05    0.08
  -9  -3  -9    0.40    0.13
  -8  -3  -9    0.12    0.13
  -7  -3  -9    0.90    0.18
  -6  -3  -9    2.93    0.31
  -5  -3  -9    4.07    0.36
  -4  -3  -9   15.77    0.98
  -3  -3  -9    7.26    0.53
  -2  -3  -9    2.98    0.30
  -1  -3  -9    0.18    0.12
   0  -3  -9    1.50    0.31
   1  -3  -9    0.79    0.28
   2  -3  -9    1.26    0.23
   3  -3  -9    0.40    0.18
   4  -3  -9    3.88    0.35
   5  -3  -9    0.52    0.16
   6  -3  -9   35.67    2.03
   7  -3  -9    6.87    0.83
   8  -3  -9    0.20    0.27
   9  -3  -9    0.06    0.23
  10  -3  -9    0.92    0.27
  11  -3  -9    1.47    0.28
  12  -3  -9    0.14    0.16
  13  -3  -9    0.43    0.15
  14  -3  -9    0.06    0.10
  15  -3  -9   -0.17    0.06
  16  -3  -9    0.07    0.05
  17  -3  -9    0.11    1.17
 -17  -2  -9    0.19    0.03
 -16  -2  -9    0.17    0.04
 -15  -2  -9    0.56    0.06
 -14  -2  -9    1.96    0.15
 -13  -2  -9    0.86    0.11
 -12  -2  -9    1.33    0.15
 -11  -2  -9   -0.07    0.08
 -10  -2  -9    8.11    0.55
  -9  -2  -9   18.44    1.09
  -8  -2  -9    0.16    0.14
  -7  -2  -9   10.00    0.70
  -6  -2  -9    0.34    0.17
  -5  -2  -9    8.66    0.63
  -4  -2  -9   32.67    1.82
  -3  -2  -9   19.81    1.20
  -2  -2  -9   30.05    1.78
  -1  -2  -9   24.53    1.38
   0  -2  -9    2.19    0.31
   1  -2  -9    0.11    0.19
   2  -2  -9   46.54    2.82
   3  -2  -9   71.85    4.10
   4  -2  -9    0.33    0.17
   5  -2  -9   31.20    1.87
   6  -2  -9    1.27    0.19
   7  -2  -9   16.46    1.49
   8  -2  -9   15.14    1.22
   9  -2  -9    4.55    0.63
  10  -2  -9   11.70    1.06
  11  -2  -9    0.01    0.18
  12  -2  -9   -0.01    0.14
  13  -2  -9    0.10    0.13
  14  -2  -9    2.28    0.26
  15  -2  -9    1.50    0.20
  16  -2  -9   -0.01    0.05
  17  -2  -9   -0.04    1.14
 -17  -1  -9   -0.01    0.02
 -16  -1  -9    0.59    0.06
 -15  -1  -9    1.21    0.10
 -14  -1  -9    0.01    0.05
 -13  -1  -9    1.34    0.13
 -12  -1  -9   -0.06    0.06
 -11  -1  -9    2.10    0.21
 -10  -1  -9    2.50    0.25
  -9  -1  -9    6.48    0.50
  -8  -1  -9   13.29    0.92
  -7  -1  -9    0.62    0.18
  -6  -1  -9   25.67    1.45
  -5  -1  -9    0.33    0.16
  -4  -1  -9   51.45    2.85
  -3  -1  -9   68.91    3.66
  -2  -1  -9    7.79    0.46
  -1  -1  -9   52.09    2.42
   0  -1  -9   -0.35    0.16
   1  -1  -9   29.43    1.74
   2  -1  -9   33.99    1.91
   3  -1  -9   47.98    2.77
   4  -1  -9   51.14    2.94
   5  -1  -9    0.61    0.17
   6  -1  -9    6.44    0.94
   7  -1  -9   -0.13    0.28
   8  -1  -9   13.46    1.38
   9  -1  -9    9.00    0.93
  10  -1  -9    2.67    0.47
  11  -1  -9    3.07    0.40
  12  -1  -9    0.30    0.18
  13  -1  -9    2.92    0.36
  14  -1  -9    0.36    0.14
  15  -1  -9    1.10    0.15
  16  -1  -9    1.00    0.14
  17  -1  -9   -0.02    0.04
 -17   0  -9   -0.01    0.02
 -16   0  -9   -0.02    0.03
 -15   0  -9   -0.03    0.04
 -14   0  -9   -0.09    0.05
 -13   0  -9   -0.05    0.05
 -12   0  -9    0.12    0.08
 -11   0  -9    0.03    0.10
 -10   0  -9    0.04    0.10
  -9   0  -9   -0.10    0.11
  -8   0  -9   -0.11    0.13
  -7   0  -9    0.21    0.14
  -6   0  -9   -0.02    0.14
  -5   0  -9    0.10    0.14
  -4   0  -9   -0.22    0.11
  -3   0  -9    0.07    0.11
  -2   0  -9    0.22    0.11
  -1   0  -9    0.39    0.22
   0   0  -9   -0.03    0.21
   1   0  -9    0.07    0.21
   2   0  -9   -0.10    0.19
   3   0  -9    0.11    0.18
   4   0  -9   -0.09    0.15
   5   0  -9    0.45    0.39
   6   0  -9   -0.03    0.33
   7   0  -9    0.16    0.31
   8   0  -9   -0.05    0.29
   9   0  -9    0.02    0.27
  10   0  -9   -0.32    0.25
  11   0  -9   -0.09    0.23
  12   0  -9    0.11    0.16
  13   0  -9   -0.23    0.10
  14   0  -9    0.03    0.10
  15   0  -9   -0.01    0.07
  16   0  -9    0.94    1.22
  17   0  -9    0.39    1.31
 -17   1  -9    0.00    0.02
 -16   1  -9    0.53    0.06
 -15   1  -9    0.96    0.10
 -14   1  -9   -0.04    0.05
 -13   1  -9    1.22    0.13
 -12   1  -9   -0.15    0.07
 -11   1  -9    1.93    0.21
 -10   1  -9    2.67    0.26
  -9   1  -9    6.94    0.49
  -8   1  -9   15.02    0.92
  -7   1  -9    0.99    0.18
  -6   1  -9   23.38    1.44
  -5   1  -9   -0.10    0.12
  -4   1  -9   51.28    2.33
  -3   1  -9   67.77    3.00
  -2   1  -9    7.01    0.63
  -1   1  -9   52.49    3.04
   0   1  -9    0.38    0.27
   1   1  -9   25.88    1.74
   2   1  -9   32.92    1.92
   3   1  -9   43.93    2.76
   4   1  -9   49.06    2.94
   5   1  -9    0.91    0.45
   6   1  -9    6.99    0.99
   7   1  -9    0.22    0.35
   8   1  -9   13.21    1.39
   9   1  -9    8.18    0.93
  10   1  -9    3.24    0.48
  11   1  -9    2.37    0.37
  12   1  -9    0.22    0.16
  13   1  -9    3.23    0.38
  14   1  -9    0.60    0.13
  15   1  -9    0.78    0.13
  16   1  -9    1.19    0.15
  17   1  -9   -0.07    0.04
  18   1  -9    0.12    0.04
 -17   2  -9    0.18    0.03
 -16   2  -9    0.21    0.04
 -15   2  -9    0.46    0.07
 -14   2  -9    1.95    0.15
 -13   2  -9    0.29    0.08
 -12   2  -9    1.39    0.15
 -11   2  -9   -0.07    0.08
 -10   2  -9    8.74    0.56
  -9   2  -9   19.82    1.09
  -8   2  -9    0.49    0.15
  -7   2  -9   10.47    0.69
  -6   2  -9    0.18    0.14
  -5   2  -9    8.85    0.65
  -4   2  -9   33.69    1.83
  -3   2  -9   18.73    1.24
  -2   2  -9   27.49    1.84
  -1   2  -9   23.20    1.48
   0   2  -9    1.33    0.31
   1   2  -9    0.22    0.22
   2   2  -9   48.56    2.84
   3   2  -9   75.90    4.11
   4   2  -9    0.65    0.14
   5   2  -9   30.70    2.77
   6   2  -9    0.56    0.42
   7   2  -9   15.51    1.52
   8   2  -9   13.59    1.23
   9   2  -9    4.68    0.65
  10   2  -9   11.24    1.07
  11   2  -9    0.23    0.18
  12   2  -9    0.38    0.16
  13   2  -9    0.20    0.13
  14   2  -9    2.17    0.26
  15   2  -9    2.03    0.22
  16   2  -9    0.02    0.05
  17   2  -9    0.32    0.06
  18   2  -9    0.00    0.03
 -17   3  -9    0.08    0.03
 -16   3  -9   -0.01    0.03
 -15   3  -9    0.05    0.04
 -14   3  -9    0.08    0.05
 -13   3  -9    1.02    0.12
 -12   3  -9    0.01    0.08
 -11   3  -9   -0.09    0.07
 -10   3  -9    0.08    0.10
  -9   3  -9    0.16    0.12
  -8   3  -9    0.36    0.14
  -7   3  -9    1.02    0.18
  -6   3  -9    4.02    0.35
  -5   3  -9    3.65    0.35
  -4   3  -9   18.14    1.51
  -3   3  -9    8.52    0.56
  -2   3  -9    3.38    0.35
  -1   3  -9   -0.08    0.18
   0   3  -9    1.42    0.24
   1   3  -9    1.25    0.23
   2   3  -9    0.81    0.21
   3   3  -9    0.38    0.14
   4   3  -9    2.91    0.63
   5   3  -9    0.34    0.40
   6   3  -9   37.50    3.00
   7   3  -9    6.75    0.86
   8   3  -9    1.05    0.37
   9   3  -9    0.29    0.27
  10   3  -9    0.74    0.27
  11   3  -9    1.45    0.29
  12   3  -9    0.09    0.15
  13   3  -9   -0.05    0.10
  14   3  -9   -0.01    0.08
  15   3  -9   -0.02    0.06
  16   3  -9    0.05    0.06
  17   3  -9    0.01    0.04
  18   3  -9    0.05    0.03
 -16   4  -9    0.18    0.04
 -15   4  -9    0.33    0.06
 -14   4  -9    0.96    0.10
 -13   4  -9   -0.14    0.04
 -12   4  -9    2.69    0.22
 -11   4  -9    2.41    0.22
 -10   4  -9    0.83    0.14
  -9   4  -9    2.98    0.27
  -8   4  -9    0.53    0.15
  -7   4  -9   23.17    1.28
  -6   4  -9    2.34    0.42
  -5   4  -9   21.18    1.87
  -4   4  -9   24.83    1.92
  -3   4  -9    6.42    0.72
  -2   4  -9   36.11    1.91
  -1   4  -9    0.66    0.19
   0   4  -9   67.23    3.61
   1   4  -9   10.14    0.68
   2   4  -9    6.97    0.52
   3   4  -9   23.69    1.39
   4   4  -9    8.87    1.06
   5   4  -9   29.52    2.51
   6   4  -9    0.99    0.39
   7   4  -9   14.44    1.38
   8   4  -9    2.45    0.45
   9   4  -9    4.70    0.58
  10   4  -9    4.48    0.51
  11   4  -9    4.06    1.80
  12   4  -9    7.41    0.63
  13   4  -9    0.23    0.12
  14   4  -9    0.60    0.13
  15   4  -9    0.77    0.11
  16   4  -9    0.10    0.05
  17   4  -9    0.64    0.08
  18   4  -9    0.03    0.02
 -16   5  -9    0.19    0.03
 -15   5  -9    0.35    0.05
 -14   5  -9   -0.03    0.04
 -13   5  -9    0.81    0.09
 -12   5  -9    0.02    0.06
 -11   5  -9    2.34    0.20
 -10   5  -9    0.63    0.11
  -9   5  -9    1.74    0.29
  -8   5  -9    5.08    0.58
  -7   5  -9    0.35    0.22
  -6   5  -9    1.53    0.33
  -5   5  -9    0.13    0.22
  -4   5  -9   10.66    0.97
  -3   5  -9    4.61    0.58
  -2   5  -9    0.75    0.17
  -1   5  -9    5.00    0.39
   0   5  -9    0.22    0.13
   1   5  -9   23.95    1.34
   2   5  -9    3.24    0.31
   3   5  -9    8.49    0.59
   4   5  -9   34.56    2.77
   5   5  -9    0.19    0.31
   6   5  -9   13.29    1.29
   7   5  -9    1.68    0.39
   8   5  -9    9.89    0.94
   9   5  -9    6.48    0.64
  10   5  -9    0.53    0.21
  11   5  -9    3.43    0.39
  12   5  -9    0.19    0.13
  13   5  -9    1.34    0.19
  14   5  -9   -0.14    0.11
  15   5  -9    0.28    0.08
  16   5  -9    0.34    0.06
  17   5  -9   -0.03    0.02
 -15   6  -9    0.01    0.03
 -14   6  -9   -0.02    0.04
 -13   6  -9    0.15    0.07
 -12   6  -9    0.78    0.14
 -11   6  -9    0.58    0.14
 -10   6  -9    0.07    0.11
  -9   6  -9   -0.03    0.13
  -8   6  -9    0.91    0.21
  -7   6  -9    3.19    0.45
  -6   6  -9    0.14    0.19
  -5   6  -9    1.89    0.36
  -4   6  -9    1.55    0.29
  -3   6  -9    1.47    0.29
  -2   6  -9    0.39    0.12
  -1   6  -9    2.04    0.20
   0   6  -9   20.01    1.08
   1   6  -9    1.12    0.17
   2   6  -9    0.04    0.11
   3   6  -9   -0.01    0.23
   4   6  -9    7.35    0.81
   5   6  -9    3.50    0.52
   6   6  -9    0.40    0.27
   7   6  -9    3.51    0.49
   8   6  -9   -0.30    0.18
   9   6  -9   -0.04    0.19
  10   6  -9    0.23    0.16
  11   6  -9    0.03    0.14
  12   6  -9    1.34    0.20
  13   6  -9    0.23    0.10
  14   6  -9    0.10    0.07
  15   6  -9    0.54    1.11
  16   6  -9    0.36    0.95
  17   6  -9    0.55    0.87
 -15   7  -9    0.13    0.04
 -14   7  -9    0.24    0.05
 -13   7  -9    1.31    0.16
 -12   7  -9    0.29    0.08
 -11   7  -9    1.57    0.20
 -10   7  -9    2.21    0.26
  -9   7  -9    0.82    0.17
  -8   7  -9    5.85    0.53
  -7   7  -9    0.99    0.21
  -6   7  -9   26.58    2.18
  -5   7  -9   12.84    1.08
  -4   7  -9    2.39    0.35
  -3   7  -9    7.16    0.65
  -2   7  -9    4.48    0.49
  -1   7  -9   26.06    1.46
   0   7  -9    1.57    0.18
   1   7  -9   29.86    1.65
   2   7  -9    5.24    0.36
   3   7  -9    5.14    0.63
   4   7  -9    9.12    0.84
   5   7  -9    0.86    0.29
   6   7  -9   27.02    2.35
   7   7  -9    4.26    0.49
   8   7  -9    1.56    0.27
   9   7  -9    0.42    0.17
  10   7  -9    1.21    0.22
  11   7  -9    2.99    0.34
  12   7  -9    0.11    0.10
  13   7  -9    1.24    0.16
  14   7  -9    0.52    0.09
  15   7  -9    0.06    0.04
  16   7  -9    0.12    0.04
 -14   8  -9    0.11    0.04
 -13   8  -9    0.10    0.05
 -12   8  -9    0.45    0.09
 -11   8  -9    0.95    0.14
 -10   8  -9   -0.05    0.07
  -9   8  -9    0.23    0.11
  -8   8  -9    0.60    0.16
  -7   8  -9    5.13    0.48
  -6   8  -9    0.30    0.14
  -5   8  -9    6.93    0.64
  -4   8  -9    1.46    0.25
  -3   8  -9    0.65    0.16
  -2   8  -9    9.05    0.80
  -1   8  -9    1.04    0.14
   0   8  -9   12.95    0.73
   1   8  -9    2.49    0.21
   2   8  -9    0.13    0.08
   3   8  -9   -0.15    0.16
   4   8  -9    1.47    0.30
   5   8  -9    2.94    0.38
   6   8  -9    0.49    0.18
   7   8  -9    0.82    0.23
   8   8  -9    0.32    0.16
   9   8  -9    0.16    0.14
  10   8  -9    0.14    0.10
  11   8  -9    0.11    0.09
  12   8  -9    1.43    0.18
  13   8  -9    0.49    0.09
  14   8  -9   -0.01    0.04
  15   8  -9    0.09    0.04
 -13   9  -9    0.07    0.04
 -12   9  -9   -0.03    0.04
 -11   9  -9    0.01    0.06
 -10   9  -9    0.19    0.08
  -9   9  -9    0.24    0.10
  -8   9  -9    0.06    0.08
  -7   9  -9    0.01    0.08
  -6   9  -9    0.63    0.16
  -5   9  -9    0.49    0.13
  -4   9  -9    1.03    0.18
  -3   9  -9    1.38    0.22
  -2   9  -9   -0.15    0.10
  -1   9  -9    2.56    0.30
   0   9  -9    0.12    0.08
   1   9  -9    2.08    0.18
   2   9  -9    4.49    0.43
   3   9  -9    0.44    0.14
   4   9  -9    1.43    0.24
   5   9  -9    0.11    0.12
   6   9  -9    1.35    0.22
   7   9  -9    0.16    0.12
   8   9  -9    1.20    0.19
   9   9  -9    0.56    0.14
  10   9  -9    0.21    0.09
  11   9  -9    0.54    0.11
  12   9  -9    0.05    0.06
  13   9  -9    0.19    0.06
  14   9  -9    0.12    0.05
 -12  10  -9    0.90    0.11
 -11  10  -9    0.18    0.06
 -10  10  -9    0.31    0.08
  -9  10  -9    0.67    0.12
  -8  10  -9    0.72    0.12
  -7  10  -9    2.52    0.26
  -6  10  -9    0.05    0.08
  -5  10  -9    1.58    0.21
  -4  10  -9    1.38    0.20
  -3  10  -9    0.13    0.10
  -2  10  -9    1.41    0.18
  -1  10  -9    0.64    0.13
   0  10  -9    4.80    0.30
   1  10  -9    2.35    0.17
   2  10  -9    2.54    0.30
   3  10  -9    2.21    0.28
   4  10  -9    1.50    0.22
   5  10  -9    9.61    0.84
   6  10  -9    0.21    0.10
   7  10  -9    5.20    0.50
   8  10  -9    2.18    0.26
   9  10  -9    1.43    0.18
  10  10  -9    1.32    0.17
  11  10  -9    0.37    0.08
  12  10  -9    1.58    0.15
  13  10  -9    0.13    0.04
 -11  11  -9    0.06    0.04
 -10  11  -9    0.03    0.04
  -9  11  -9   -0.04    0.05
  -8  11  -9    0.09    0.06
  -7  11  -9    0.24    0.07
  -6  11  -9    0.94    0.13
  -5  11  -9    1.19    0.15
  -4  11  -9    0.09    0.08
  -3  11  -9    0.03    0.06
  -2  11  -9    0.38    0.10
  -1  11  -9    1.78    0.20
   0  11  -9    0.18    0.08
   1  11  -9    0.93    0.09
   2  11  -9    0.56    0.11
   3  11  -9    0.15    0.07
   4  11  -9    0.67    0.12
   5  11  -9    0.14    0.07
   6  11  -9    1.33    0.18
   7  11  -9    0.84    0.14
   8  11  -9    0.16    0.07
   9  11  -9    0.05    0.05
  10  11  -9    0.26    0.07
  11  11  -9    0.72    0.10
  12  11  -9    0.05    0.04
 -10  12  -9    0.23    0.05
  -9  12  -9    0.51    0.07
  -8  12  -9    0.01    0.04
  -7  12  -9    0.29    0.07
  -6  12  -9    0.03    0.05
  -5  12  -9    0.89    0.12
  -4  12  -9    0.69    0.10
  -3  12  -9    0.88    0.12
  -2  12  -9    1.90    0.20
  -1  12  -9    0.06    0.06
   0  12  -9    0.45    0.08
   1  12  -9    0.08    0.05
   2  12  -9    2.38    0.22
   3  12  -9    0.80    0.11
   4  12  -9    0.19    0.06
   5  12  -9    0.15    0.06
   6  12  -9    0.04    0.06
   7  12  -9    0.39    0.08
   8  12  -9    0.12    0.06
   9  12  -9    0.07    0.04
  10  12  -9    0.21    0.06
  11  12  -9    0.05    0.03
  -8  13  -9    0.58    0.08
  -7  13  -9    0.00    0.03
  -6  13  -9    0.80    0.10
  -5  13  -9    0.24    0.05
  -4  13  -9    1.30    0.13
  -3  13  -9    1.43    0.14
  -2  13  -9    0.13    0.05
  -1  13  -9    1.85    0.17
   2  13  -9    0.77    0.10
   3  13  -9    0.44    0.08
   4  13  -9    1.45    0.15
   5  13  -9    0.03    0.04
   6  13  -9    0.53    0.08
   7  13  -9    0.26    0.05
   8  13  -9    0.38    0.06
   9  13  -9    0.35    0.06
  -6  14  -9    0.02    0.03
  -5  14  -9    0.09    0.03
  -4  14  -9    0.19    0.04
  -3  14  -9    0.04    0.03
  -2  14  -9   -0.01    0.03
  -1  14  -9    0.15    0.04
   3  14  -9    0.01    0.02
   4  14  -9    0.20    0.04
   5  14  -9    0.16    0.04
   6  14  -9   -0.01    0.03
   7  14  -9    0.00    0.02
  -4  15  -9    0.11    0.03
  -3  15  -9    0.10    0.03
  -2  15  -9    0.01    0.02
   3  15  -9    0.10    0.03
   4  15  -9    0.40    0.05
   5  15  -9    0.04    0.02
  -4 -15  -8    0.40    0.06
  -3 -15  -8   -0.01    0.03
  -2 -15  -8    0.36    0.05
  -1 -15  -8    0.08    0.03
   0 -15  -8    0.07    0.04
   1 -15  -8    0.16    0.04
   2 -15  -8    0.10    0.04
   3 -15  -8    0.26    0.05
   4 -15  -8    0.05    0.03
   5 -15  -8    0.09    0.03
  -8 -14  -8    0.18    0.04
  -7 -14  -8    0.05    0.03
  -6 -14  -8    0.22    0.04
  -5 -14  -8    0.26    0.05
  -4 -14  -8    0.21    0.05
  -3 -14  -8    0.99    0.12
  -2 -14  -8    0.32    0.07
  -1 -14  -8    0.33    0.07
   0 -14  -8    0.05    0.05
   1 -14  -8    0.60    0.09
   2 -14  -8    1.36    0.15
   3 -14  -8    0.01    0.04
   4 -14  -8    0.80    0.11
   5 -14  -8    0.05    0.04
   6 -14  -8    0.50    0.08
   7 -14  -8    0.19    0.05
   8 -14  -8    0.21    0.05
   9 -14  -8    0.43    0.06
 -11 -13  -8    0.01    0.02
 -10 -13  -8    0.02    0.02
  -9 -13  -8    0.13    0.02
  -8 -13  -8    0.03    0.02
  -7 -13  -8    0.00    0.02
  -6 -13  -8   -0.03    0.04
  -5 -13  -8    0.24    0.06
  -4 -13  -8    0.22    0.06
  -3 -13  -8    0.05    0.05
  -2 -13  -8    0.14    0.07
  -1 -13  -8    0.08    0.06
   0 -13  -8    0.09    0.06
   1 -13  -8    0.14    0.07
   2 -13  -8    0.20    0.07
   3 -13  -8    0.27    0.07
   4 -13  -8    0.12    0.06
   5 -13  -8    0.16    0.06
   6 -13  -8    0.04    0.05
   7 -13  -8    0.07    0.05
   8 -13  -8    0.04    0.05
   9 -13  -8    0.00    0.03
  10 -13  -8    0.02    0.02
 -12 -12  -8    0.13    0.02
 -11 -12  -8    0.08    0.02
 -10 -12  -8    0.27    0.03
  -9 -12  -8    0.03    0.02
  -8 -12  -8    0.66    0.06
  -7 -12  -8    0.02    0.03
  -6 -12  -8    0.85    0.08
  -5 -12  -8    1.62    0.12
  -4 -12  -8    0.28    0.08
  -3 -12  -8    1.00    0.14
  -2 -12  -8    0.09    0.08
  -1 -12  -8    2.66    0.25
   0 -12  -8    1.26    0.17
   1 -12  -8    0.11    0.08
   2 -12  -8    1.22    0.17
   3 -12  -8    0.03    0.07
   4 -12  -8    0.88    0.15
   5 -12  -8    0.08    0.08
   6 -12  -8    1.08    0.15
   7 -12  -8    0.99    0.14
   8 -12  -8    0.08    0.05
   9 -12  -8    0.56    0.07
  10 -12  -8    0.03    0.03
 -13 -11  -8    0.06    0.03
 -12 -11  -8    0.26    0.03
 -11 -11  -8    0.37    0.04
 -10 -11  -8    0.08    0.03
  -9 -11  -8    0.94    0.08
  -8 -11  -8    0.23    0.05
  -7 -11  -8    1.14    0.10
  -6 -11  -8    0.76    0.08
  -5 -11  -8    0.45    0.07
  -4 -11  -8    3.58    0.35
  -3 -11  -8    0.10    0.09
  -2 -11  -8    2.92    0.34
  -1 -11  -8    1.02    0.18
   0 -11  -8    2.10    0.27
   1 -11  -8    5.45    0.46
   2 -11  -8    0.76    0.16
   3 -11  -8    4.89    0.47
   4 -11  -8    0.61    0.14
   5 -11  -8    2.46    0.30
   6 -11  -8    1.80    0.23
   7 -11  -8    1.60    0.21
   8 -11  -8    2.58    0.26
   9 -11  -8    0.06    0.05
  10 -11  -8    1.26    0.11
  11 -11  -8    0.03    0.06
 -14 -10  -8    0.01    0.02
 -13 -10  -8    0.04    0.02
 -12 -10  -8    0.08    0.03
 -11 -10  -8    0.04    0.03
 -10 -10  -8   -0.02    0.03
  -9 -10  -8    0.02    0.04
  -8 -10  -8    0.28    0.06
  -7 -10  -8   -0.04    0.04
  -6 -10  -8   -0.06    0.05
  -5 -10  -8    0.67    0.09
  -4 -10  -8    0.45    0.14
  -3 -10  -8   -0.04    0.10
  -2 -10  -8    0.75    0.17
  -1 -10  -8    1.91    0.26
   0 -10  -8   -0.05    0.11
   1 -10  -8    0.08    0.12
   2 -10  -8    0.03    0.11
   3 -10  -8    0.54    0.17
   4 -10  -8    0.17    0.12
   5 -10  -8    0.36    0.13
   6 -10  -8   -0.07    0.08
   7 -10  -8    0.15    0.11
   8 -10  -8    0.26    0.11
   9 -10  -8    0.22    0.07
  10 -10  -8    0.05    0.05
  11 -10  -8    0.00    0.08
  12 -10  -8    0.12    0.07
 -14  -9  -8    0.38    0.06
 -13  -9  -8    0.06    0.03
 -12  -9  -8    0.40    0.05
 -11  -9  -8    2.10    0.14
 -10  -9  -8   -0.05    0.04
  -9  -9  -8    1.51    0.13
  -8  -9  -8    0.04    0.05
  -7  -9  -8    7.64    0.45
  -6  -9  -8    5.51    0.34
  -5  -9  -8    0.05    0.07
  -4  -9  -8    6.23    0.38
  -3  -9  -8    0.00    0.12
  -2  -9  -8   11.90    1.07
  -1  -9  -8    0.47    0.18
   0  -9  -8    9.62    0.81
   1  -9  -8   11.14    0.94
   2  -9  -8    0.21    0.14
   3  -9  -8    4.83    0.49
   4  -9  -8    0.62    0.21
   5  -9  -8   17.42    1.52
   6  -9  -8    2.74    0.35
   7  -9  -8    0.70    0.17
   8  -9  -8    3.03    0.25
   9  -9  -8    1.00    0.13
  10  -9  -8    2.35    0.21
  11  -9  -8    0.02    0.08
  12  -9  -8    0.92    0.16
 -15  -8  -8    0.15    0.03
 -14  -8  -8    0.00    0.02
 -13  -8  -8    0.66    0.07
 -12  -8  -8    1.19    0.10
 -11  -8  -8    0.05    0.04
 -10  -8  -8    2.28    0.17
  -9  -8  -8    0.16    0.06
  -8  -8  -8    4.76    0.31
  -7  -8  -8    1.06    0.13
  -6  -8  -8    5.69    0.37
  -5  -8  -8   12.13    0.69
  -4  -8  -8    0.15    0.09
  -3  -8  -8    6.28    0.61
  -2  -8  -8    1.36    0.26
  -1  -8  -8   13.77    1.09
   0  -8  -8    2.70    0.40
   1  -8  -8    0.60    0.20
   2  -8  -8    0.35    0.17
   3  -8  -8    3.47    0.39
   4  -8  -8    6.23    0.61
   5  -8  -8    0.27    0.16
   6  -8  -8    4.15    0.47
   7  -8  -8    4.02    0.46
   8  -8  -8   -0.03    0.09
   9  -8  -8    1.05    0.14
  10  -8  -8    0.24    0.12
  11  -8  -8    2.75    0.31
  12  -8  -8    1.01    0.17
  13  -8  -8    0.21    0.08
 -16  -7  -8    0.00    0.03
 -14  -7  -8    0.01    0.03
 -13  -7  -8    0.00    0.04
 -12  -7  -8    0.05    0.04
 -11  -7  -8    0.04    0.05
 -10  -7  -8    0.53    0.09
  -9  -7  -8    0.01    0.08
  -8  -7  -8    0.11    0.07
  -7  -7  -8    0.30    0.10
  -6  -7  -8    0.36    0.10
  -5  -7  -8    0.24    0.10
  -4  -7  -8   -0.10    0.09
  -3  -7  -8    0.17    0.09
  -2  -7  -8    0.79    0.24
  -1  -7  -8    0.24    0.20
   0  -7  -8    0.43    0.21
   1  -7  -8    0.34    0.19
   2  -7  -8    0.13    0.17
   3  -7  -8    0.15    0.19
   4  -7  -8    2.33    0.35
   5  -7  -8    0.34    0.20
   6  -7  -8    0.32    0.19
   7  -7  -8    0.01    0.13
   8  -7  -8    1.13    0.17
   9  -7  -8    0.24    0.11
  10  -7  -8    0.61    0.18
  11  -7  -8    0.28    0.14
  12  -7  -8    0.05    0.09
  13  -7  -8   -0.04    0.08
  14  -7  -8    0.85    1.23
  15  -7  -8    0.75    1.33
  16  -7  -8   -0.54    0.96
  17  -7  -8   -0.35    0.99
 -16  -6  -8    0.06    0.04
 -15  -6  -8    0.63    0.06
 -14  -6  -8    0.05    0.03
 -13  -6  -8    2.07    0.16
 -12  -6  -8    1.39    0.13
 -11  -6  -8    0.67    0.10
 -10  -6  -8    1.22    0.14
  -9  -6  -8    0.00    0.07
  -8  -6  -8    8.63    0.53
  -7  -6  -8    1.20    0.16
  -6  -6  -8    6.45    0.46
  -5  -6  -8    9.15    0.58
  -4  -6  -8    0.21    0.11
  -3  -6  -8   23.44    1.32
  -2  -6  -8    0.11    0.10
  -1  -6  -8   42.17    3.35
   0  -6  -8   49.59    3.85
   1  -6  -8    6.35    0.68
   2  -6  -8   35.18    2.74
   3  -6  -8   -0.18    0.18
   4  -6  -8   49.58    3.81
   5  -6  -8   15.16    1.33
   6  -6  -8   27.87    1.61
   7  -6  -8   20.68    1.23
   8  -6  -8    0.68    0.16
   9  -6  -8    7.48    0.75
  10  -6  -8    0.16    0.19
  11  -6  -8    9.44    0.71
  12  -6  -8    1.20    0.20
  13  -6  -8    0.61    0.13
  14  -6  -8    0.42    0.11
  15  -6  -8   -0.38    1.28
  16  -6  -8    1.92    1.23
  17  -6  -8    0.50    1.01
 -16  -5  -8    0.23    0.05
 -15  -5  -8   -0.02    0.03
 -14  -5  -8    1.13    0.10
 -13  -5  -8   -0.02    0.04
 -12  -5  -8    2.02    0.18
 -11  -5  -8    2.43    0.21
 -10  -5  -8   -0.10    0.08
  -9  -5  -8    3.59    0.28
  -8  -5  -8    1.82    0.21
  -7  -5  -8   18.21    1.08
  -6  -5  -8   16.25    0.97
  -5  -5  -8    1.49    0.19
  -4  -5  -8    7.14    0.48
  -3  -5  -8    0.89    0.16
  -2  -5  -8   25.17    1.41
  -1  -5  -8    4.24    0.33
   0  -5  -8   16.62    1.45
   1  -5  -8   16.46    1.44
   2  -5  -8    8.63    0.80
   3  -5  -8    5.92    0.65
   4  -5  -8    0.91    0.26
   5  -5  -8   35.02    2.02
   6  -5  -8   15.21    0.96
   7  -5  -8    2.24    0.26
   8  -5  -8    5.92    0.44
   9  -5  -8    0.46    0.23
  10  -5  -8   14.94    1.20
  11  -5  -8    0.30    0.17
  12  -5  -8    3.46    0.42
  13  -5  -8    2.08    0.27
  14  -5  -8    1.15    1.39
  15  -5  -8    0.39    1.46
  16  -5  -8    0.04    1.11
  17  -5  -8    1.45    1.22
 -16  -4  -8    0.04    0.03
 -15  -4  -8    0.53    0.06
 -14  -4  -8    0.72    0.08
 -13  -4  -8    0.31    0.07
 -12  -4  -8   -0.06    0.06
 -11  -4  -8    1.13    0.14
 -10  -4  -8    3.93    0.33
  -9  -4  -8    0.10    0.11
  -8  -4  -8    1.89    0.23
  -7  -4  -8    5.03    0.39
  -6  -4  -8    2.68    0.29
  -5  -4  -8    3.75    0.35
  -4  -4  -8   26.03    1.56
  -3  -4  -8   23.51    1.41
  -2  -4  -8   14.78    0.84
  -1  -4  -8    4.46    0.36
   0  -4  -8    2.03    0.20
   1  -4  -8   29.88    2.55
   2  -4  -8   12.52    1.13
   3  -4  -8    0.22    0.20
   4  -4  -8    1.59    0.25
   5  -4  -8    2.80    0.32
   6  -4  -8   -0.01    0.14
   7  -4  -8    0.30    0.15
   8  -4  -8    3.80    0.59
   9  -4  -8    5.12    0.62
  10  -4  -8    2.13    0.38
  11  -4  -8    0.22    0.18
  12  -4  -8    0.09    0.14
  13  -4  -8    0.55    0.17
  14  -4  -8    0.49    0.12
  15  -4  -8    0.17    0.09
  16  -4  -8    0.54    1.25
  17  -4  -8   -0.47    1.20
 -17  -3  -8    0.28    0.05
 -16  -3  -8    1.13    0.09
 -15  -3  -8    0.00    0.04
 -14  -3  -8    1.33    0.12
 -13  -3  -8    1.51    0.14
 -12  -3  -8    1.98    0.19
 -11  -3  -8    3.18    0.27
 -10  -3  -8    1.93    0.21
  -9  -3  -8   22.65    1.38
  -8  -3  -8    4.99    0.42
  -7  -3  -8   16.81    1.02
  -6  -3  -8   14.18    0.90
  -5  -3  -8   34.04    2.03
  -4  -3  -8   43.21    2.47
  -3  -3  -8    7.71    0.56
  -2  -3  -8   37.56    2.32
  -1  -3  -8    3.22    0.32
   0  -3  -8   65.58    3.73
   1  -3  -8    4.75    0.60
   2  -3  -8   35.03    2.78
   3  -3  -8   58.11    3.38
   4  -3  -8    0.11    0.15
   5  -3  -8   12.50    0.89
   6  -3  -8    4.53    0.40
   7  -3  -8   24.02    1.46
   8  -3  -8   18.44    1.56
   9  -3  -8    0.64    0.29
  10  -3  -8    7.95    0.84
  11  -3  -8    2.15    0.34
  12  -3  -8    3.00    0.36
  13  -3  -8    1.08    0.20
  14  -3  -8    0.75    0.14
  15  -3  -8    2.54    0.26
  16  -3  -8    0.14    1.17
  17  -3  -8    0.75    1.12
 -17  -2  -8    0.21    0.04
 -16  -2  -8    0.01    0.03
 -15  -2  -8    0.47    0.06
 -14  -2  -8    0.19    0.06
 -13  -2  -8    1.45    0.16
 -12  -2  -8    1.69    0.17
 -11  -2  -8   -0.03    0.09
 -10  -2  -8    1.41    0.20
  -9  -2  -8   -0.04    0.13
  -8  -2  -8    7.42    0.56
  -7  -2  -8    4.32    0.39
  -6  -2  -8   25.22    1.53
  -5  -2  -8    8.42    0.60
  -4  -2  -8    0.26    0.17
  -3  -2  -8   48.08    2.68
  -2  -2  -8    2.04    0.25
  -1  -2  -8   23.42    1.35
   0  -2  -8   16.28    1.40
   1  -2  -8   14.78    0.92
   2  -2  -8   19.74    1.24
   3  -2  -8    0.17    0.17
   4  -2  -8   31.38    1.81
   5  -2  -8    1.98    0.25
   6  -2  -8    6.38    0.48
   7  -2  -8    6.92    0.84
   8  -2  -8    0.28    0.29
   9  -2  -8    2.67    0.46
  10  -2  -8    0.19    0.24
  11  -2  -8    0.66    0.25
  12  -2  -8    0.21    0.20
  13  -2  -8    0.86    0.18
  14  -2  -8    0.05    0.12
  15  -2  -8   -0.17    0.08
  16  -2  -8    0.59    0.11
  17  -2  -8   -0.74    1.00
 -17  -1  -8    0.33    0.04
 -16  -1  -8    0.59    0.06
 -15  -1  -8    0.17    0.05
 -14  -1  -8    0.23    0.07
 -13  -1  -8   -0.04    0.07
 -12  -1  -8    1.27    0.15
 -11  -1  -8    0.16    0.10
 -10  -1  -8    5.36    0.43
  -9  -1  -8    3.41    0.34
  -8  -1  -8    2.61    0.30
  -7  -1  -8    0.51    0.18
  -6  -1  -8    2.57    0.30
  -5  -1  -8    3.19    0.36
  -4  -1  -8    8.46    0.65
  -3  -1  -8    0.76    0.18
  -2  -1  -8    4.97    0.41
  -1  -1  -8    3.70    0.28
   0  -1  -8    2.29    0.33
   1  -1  -8   44.59    2.41
   2  -1  -8   21.13    1.28
   3  -1  -8   65.13    3.66
   4  -1  -8   25.35    1.49
   5  -1  -8    3.66    0.35
   6  -1  -8    3.32    0.33
   7  -1  -8   18.31    1.74
   8  -1  -8   16.02    1.48
   9  -1  -8    0.98    0.33
  10  -1  -8    2.95    0.49
  11  -1  -8   -0.06    0.23
  12  -1  -8   -0.08    0.15
  13  -1  -8    0.12    0.15
  14  -1  -8    1.27    0.20
  15  -1  -8    0.65    0.12
  16  -1  -8    0.02    0.05
  17  -1  -8   -1.04    1.14
 -17   0  -8    0.23    0.04
 -16   0  -8    0.35    0.05
 -15   0  -8    3.66    0.23
 -14   0  -8    0.68    0.09
 -13   0  -8    1.03    0.13
 -12   0  -8    0.43    0.11
 -11   0  -8    8.35    0.55
 -10   0  -8   19.95    1.16
  -9   0  -8    0.04    0.13
  -8   0  -8   15.52    1.00
  -7   0  -8   14.04    0.83
  -6   0  -8   31.05    1.82
  -5   0  -8   23.17    1.01
  -4   0  -8   42.64    1.99
  -3   0  -8  188.14    8.34
  -2   0  -8   12.93    0.65
  -1   0  -8    5.40    0.38
   0   0  -8   44.49    2.53
   1   0  -8   58.13    3.37
   2   0  -8  105.52    5.92
   3   0  -8   15.73    0.95
   4   0  -8   58.26    3.37
   5   0  -8   13.46    0.89
   6   0  -8   17.55    1.71
   7   0  -8   36.36    3.15
   8   0  -8   14.34    1.53
   9   0  -8   80.83    6.63
  10   0  -8    6.78    0.78
  11   0  -8    3.61    0.50
  12   0  -8    2.50    0.37
  13   0  -8    5.02    0.53
  14   0  -8    4.68    0.43
  15   0  -8    0.04    0.09
  16   0  -8    1.01    0.13
  17   0  -8    0.06    0.05
 -17   1  -8    0.32    0.04
 -16   1  -8    0.45    0.06
 -15   1  -8    0.01    0.04
 -14   1  -8    0.22    0.06
 -13   1  -8    0.05    0.07
 -12   1  -8    1.23    0.15
 -11   1  -8    0.14    0.11
 -10   1  -8    5.47    0.43
  -9   1  -8    3.43    0.34
  -8   1  -8    2.80    0.30
  -7   1  -8    0.70    0.18
  -6   1  -8    2.61    0.30
  -5   1  -8    2.80    0.32
  -4   1  -8    9.37    0.52
  -3   1  -8    0.92    0.17
  -2   1  -8    5.18    0.38
  -1   1  -8    4.26    0.47
   0   1  -8    1.41    0.34
   1   1  -8   40.30    2.41
   2   1  -8   19.44    1.30
   3   1  -8   62.07    3.67
   4   1  -8   24.94    1.50
   5   1  -8    3.92    0.71
   6   1  -8    2.75    0.63
   7   1  -8   18.60    1.77
   8   1  -8   13.94    1.48
   9   1  -8    0.34    0.32
  10   1  -8    3.66    0.50
  11   1  -8    0.00    0.20
  12   1  -8    0.17    0.17
  13   1  -8    0.20    0.14
  14   1  -8    0.91    0.19
  15   1  -8    0.57    0.12
  16   1  -8   -0.08    0.05
  17   1  -8   -0.02    0.04
 -18   2  -8    0.05    0.03
 -17   2  -8    0.08    0.03
 -16   2  -8   -0.01    0.03
 -15   2  -8    0.26    0.06
 -14   2  -8    0.12    0.06
 -13   2  -8    1.02    0.13
 -12   2  -8    1.22    0.16
 -11   2  -8   -0.02    0.09
 -10   2  -8    2.08    0.23
  -9   2  -8    0.22    0.14
  -8   2  -8    7.47    0.56
  -7   2  -8    4.46    0.39
  -6   2  -8   26.84    1.53
  -5   2  -8    7.90    0.59
  -4   2  -8    0.04    0.11
  -3   2  -8   47.09    2.72
  -2   2  -8    2.00    0.33
  -1   2  -8   22.08    1.44
   0   2  -8   14.93    1.05
   1   2  -8   13.01    0.94
   2   2  -8   21.19    1.28
   3   2  -8    0.24    0.17
   4   2  -8   31.48    1.79
   5   2  -8    2.59    0.60
   6   2  -8    8.38    0.96
   7   2  -8    5.64    0.85
   8   2  -8    0.09    0.33
   9   2  -8    2.54    0.49
  10   2  -8   -0.09    0.21
  11   2  -8    0.85    0.27
  12   2  -8    0.80    0.21
  13   2  -8    0.62    0.18
  14   2  -8    0.31    0.13
  15   2  -8   -0.13    0.06
  16   2  -8    0.60    0.11
  17   2  -8    0.11    0.05
 -17   3  -8    0.30    0.04
 -16   3  -8    1.03    0.13
 -15   3  -8    0.08    0.04
 -14   3  -8    1.43    0.13
 -13   3  -8    1.33    0.14
 -12   3  -8    2.01    0.20
 -11   3  -8    2.74    0.26
 -10   3  -8    2.13    0.22
  -9   3  -8   23.69    1.38
  -8   3  -8    5.01    0.42
  -7   3  -8   16.43    1.03
  -6   3  -8   14.22    0.91
  -5   3  -8   34.70    2.03
  -4   3  -8   45.04    3.60
  -3   3  -8    7.90    0.58
  -2   3  -8   41.62    2.37
  -1   3  -8    3.53    0.38
   0   3  -8   67.84    3.82
   1   3  -8    4.79    0.45
   2   3  -8   32.22    1.99
   3   3  -8   58.54    3.37
   4   3  -8    0.18    0.09
   5   3  -8   14.42    1.52
   6   3  -8    4.36    0.73
   7   3  -8   24.77    2.17
   8   3  -8   14.87    1.55
   9   3  -8    0.20    0.29
  10   3  -8   10.70    0.87
  11   3  -8    1.93    0.32
  12   3  -8    3.35    0.37
  13   3  -8    1.00    0.19
  14   3  -8    0.84    0.16
  15   3  -8    2.27    0.25
  16   3  -8    0.10    0.06
  17   3  -8    2.17    1.14
  18   3  -8    0.19    0.04
 -16   4  -8   -0.03    0.02
 -15   4  -8    0.42    0.06
 -14   4  -8    0.82    0.09
 -13   4  -8    0.35    0.08
 -12   4  -8   -0.04    0.07
 -11   4  -8    1.07    0.15
 -10   4  -8    4.15    0.33
  -9   4  -8   -0.08    0.10
  -8   4  -8    1.72    0.22
  -7   4  -8    4.22    0.38
  -6   4  -8    3.11    0.52
  -5   4  -8    4.26    0.61
  -4   4  -8   26.13    2.27
  -3   4  -8   24.48    1.41
  -2   4  -8   13.67    0.85
  -1   4  -8    4.97    0.42
   0   4  -8    1.94    0.27
   1   4  -8   30.25    1.81
   2   4  -8   13.37    0.84
   3   4  -8    0.31    0.12
   4   4  -8    1.53    0.19
   5   4  -8    2.44    0.55
   6   4  -8    0.35    0.37
   7   4  -8    0.11    0.33
   8   4  -8    3.08    0.58
   9   4  -8    6.12    0.64
  10   4  -8    2.78    0.40
  11   4  -8    0.50    0.21
  12   4  -8   -0.12    0.13
  13   4  -8    0.38    0.15
  14   4  -8    0.50    0.12
  15   4  -8    0.07    0.06
  16   4  -8    0.08    0.06
  17   4  -8    0.01    0.04
  18   4  -8    0.04    0.02
 -17   5  -8    0.01    0.02
 -16   5  -8    0.17    0.03
 -15   5  -8    0.06    0.04
 -14   5  -8    1.30    0.11
 -13   5  -8   -0.16    0.05
 -12   5  -8    2.15    0.19
 -11   5  -8    2.51    0.22
 -10   5  -8    0.13    0.09
  -9   5  -8    3.14    0.28
  -8   5  -8    2.12    0.35
  -7   5  -8   17.88    1.58
  -6   5  -8   18.70    1.45
  -5   5  -8    1.82    0.35
  -4   5  -8    8.00    0.75
  -3   5  -8    1.29    0.31
  -2   5  -8   26.04    1.42
  -1   5  -8    5.13    0.37
   0   5  -8   16.57    1.00
   1   5  -8   16.05    1.00
   2   5  -8    8.95    0.58
   3   5  -8    5.62    0.43
   4   5  -8    1.43    0.42
   5   5  -8   35.10    2.91
   6   5  -8   16.01    1.43
   7   5  -8    1.45    0.43
   8   5  -8    6.52    0.69
   9   5  -8    0.60    0.25
  10   5  -8   14.71    1.15
  11   5  -8    0.68    0.19
  12   5  -8    4.39    0.41
  13   5  -8    2.46    0.28
  14   5  -8    1.30    1.28
  15   5  -8    0.02    0.05
  16   5  -8    0.01    0.04
  17   5  -8    0.48    0.07
  18   5  -8    0.09    0.03
 -16   6  -8    0.11    0.03
 -15   6  -8    0.68    0.07
 -14   6  -8    0.04    0.04
 -13   6  -8    2.33    0.17
 -12   6  -8    1.52    0.14
 -11   6  -8    0.78    0.16
 -10   6  -8    1.19    0.22
  -9   6  -8    0.05    0.14
  -8   6  -8    6.44    0.78
  -7   6  -8    1.51    0.31
  -6   6  -8    7.32    0.72
  -5   6  -8    9.36    0.87
  -4   6  -8    0.39    0.21
  -3   6  -8   25.26    1.92
  -2   6  -8    0.22    0.11
  -1   6  -8   41.35    2.33
   0   6  -8   48.86    2.68
   1   6  -8    5.51    0.43
   2   6  -8   35.08    1.91
   3   6  -8    0.08    0.10
   4   6  -8   46.31    3.84
   5   6  -8   16.32    1.41
   6   6  -8   26.90    2.30
   7   6  -8   18.75    1.76
   8   6  -8    0.56    0.24
   9   6  -8    8.65    0.73
  10   6  -8    0.16    0.16
  11   6  -8    7.48    0.66
  12   6  -8    0.91    0.17
  13   6  -8    0.68    0.13
  14   6  -8    0.44    0.09
  15   6  -8    0.24    0.07
  16   6  -8    0.58    0.08
  17   6  -8   -0.01    0.02
 -15   7  -8    0.04    0.04
 -14   7  -8   -0.02    0.05
 -13   7  -8    0.17    0.07
 -12   7  -8   -0.02    0.07
 -11   7  -8    0.11    0.09
 -10   7  -8    0.58    0.14
  -9   7  -8    0.12    0.13
  -8   7  -8    0.13    0.15
  -7   7  -8    0.66    0.20
  -6   7  -8    0.31    0.21
  -5   7  -8    0.42    0.18
  -4   7  -8   -0.05    0.15
  -3   7  -8    0.00    0.16
  -2   7  -8    0.78    0.13
  -1   7  -8    0.32    0.11
   0   7  -8    0.12    0.12
   1   7  -8   -0.01    0.10
   2   7  -8    0.24    0.11
   3   7  -8    0.23    0.10
   4   7  -8    1.77    0.36
   5   7  -8    0.18    0.24
   6   7  -8    0.45    0.25
   7   7  -8    0.27    0.20
   8   7  -8    1.01    0.25
   9   7  -8   -0.10    0.14
  10   7  -8    0.04    0.16
  11   7  -8    0.17    0.14
  12   7  -8   -0.18    0.13
  13   7  -8   -0.02    0.07
  14   7  -8    0.07    0.06
  15   7  -8    0.61    0.80
  16   7  -8    0.04    0.03
 -15   8  -8    0.08    0.03
 -14   8  -8    0.03    0.04
 -13   8  -8    0.52    0.09
 -12   8  -8    1.28    0.16
 -11   8  -8    0.11    0.08
 -10   8  -8    1.87    0.24
  -9   8  -8    0.05    0.10
  -8   8  -8    5.17    0.46
  -7   8  -8    1.13    0.21
  -6   8  -8    6.37    0.56
  -5   8  -8   11.83    1.00
  -4   8  -8    0.30    0.15
  -3   8  -8    6.59    0.59
  -2   8  -8    1.06    0.21
  -1   8  -8   12.53    0.72
   0   8  -8    3.00    0.24
   1   8  -8    0.57    0.12
   2   8  -8    0.34    0.11
   3   8  -8    2.08    0.20
   4   8  -8    6.70    0.63
   5   8  -8    0.10    0.18
   6   8  -8    4.15    0.50
   7   8  -8    4.46    0.49
   8   8  -8   -0.19    0.12
   9   8  -8    0.63    0.18
  10   8  -8    0.01    0.11
  11   8  -8    2.66    0.29
  12   8  -8    1.13    0.16
  13   8  -8    0.16    0.07
  14   8  -8    0.30    0.07
  15   8  -8    0.01    0.04
  16   8  -8    0.38    0.05
 -14   9  -8    0.47    0.07
 -13   9  -8    0.01    0.04
 -12   9  -8    0.45    0.08
 -11   9  -8    2.16    0.21
 -10   9  -8   -0.04    0.07
  -9   9  -8    1.17    0.18
  -8   9  -8    0.05    0.09
  -7   9  -8    7.60    0.66
  -6   9  -8    5.13    0.50
  -5   9  -8    0.15    0.12
  -4   9  -8    5.37    0.54
  -3   9  -8   -0.01    0.11
  -2   9  -8   12.79    1.05
  -1   9  -8    0.83    0.11
   0   9  -8    8.72    0.53
   1   9  -8   10.65    0.63
   2   9  -8    0.17    0.08
   3   9  -8    4.17    0.45
   4   9  -8    1.37    0.22
   5   9  -8   18.44    1.52
   6   9  -8    2.90    0.36
   7   9  -8    0.41    0.16
   8   9  -8    3.41    0.35
   9   9  -8    0.81    0.17
  10   9  -8    2.82    0.30
  11   9  -8    0.14    0.09
  12   9  -8    1.15    0.15
  13   9  -8    0.76    0.11
  14   9  -8   -0.01    0.03
  15   9  -8    0.14    0.04
 -13  10  -8    0.00    0.03
 -12  10  -8    0.10    0.05
 -11  10  -8    0.01    0.05
 -10  10  -8   -0.13    0.04
  -9  10  -8   -0.05    0.06
  -8  10  -8    0.14    0.08
  -7  10  -8    0.13    0.08
  -6  10  -8    0.04    0.08
  -5  10  -8    0.89    0.15
  -4  10  -8    0.53    0.13
  -3  10  -8    0.00    0.10
  -2  10  -8    0.62    0.14
  -1  10  -8    1.70    0.15
   0  10  -8    0.01    0.06
   1  10  -8    0.07    0.07
   2  10  -8    0.04    0.06
   3  10  -8    0.56    0.13
   4  10  -8    0.31    0.14
   5  10  -8    0.16    0.11
   6  10  -8    0.06    0.09
   7  10  -8    0.27    0.11
   8  10  -8    0.08    0.09
   9  10  -8    0.10    0.08
  10  10  -8   -0.04    0.06
  11  10  -8    0.16    0.07
  12  10  -8    0.12    0.05
  13  10  -8    0.01    0.04
  14  10  -8    0.03    0.03
 -12  11  -8    0.28    0.05
 -11  11  -8    0.36    0.06
 -10  11  -8    0.07    0.05
  -9  11  -8    0.82    0.12
  -8  11  -8    0.29    0.08
  -7  11  -8    1.07    0.15
  -6  11  -8    0.89    0.13
  -5  11  -8    0.33    0.10
  -4  11  -8    3.47    0.34
  -3  11  -8    0.08    0.08
  -2  11  -8    3.27    0.31
  -1  11  -8    1.11    0.15
   0  11  -8    2.39    0.16
   1  11  -8    4.64    0.29
   2  11  -8    1.08    0.15
   3  11  -8    5.15    0.45
   4  11  -8    0.42    0.11
   5  11  -8    2.84    0.27
   6  11  -8    1.97    0.22
   7  11  -8    1.53    0.20
   8  11  -8    2.62    0.27
   9  11  -8    0.14    0.07
  10  11  -8    0.91    0.13
  11  11  -8    0.04    0.05
  12  11  -8    0.34    0.06
  13  11  -8    0.17    0.04
 -10  12  -8    0.26    0.05
  -9  12  -8    0.01    0.05
  -8  12  -8    0.47    0.08
  -7  12  -8    0.04    0.05
  -6  12  -8    0.97    0.12
  -5  12  -8    1.55    0.17
  -4  12  -8    0.13    0.06
  -3  12  -8    1.00    0.13
  -2  12  -8    0.13    0.06
  -1  12  -8    2.18    0.22
   0  12  -8    1.06    0.14
   1  12  -8    0.09    0.04
   2  12  -8    1.20    0.14
   3  12  -8    0.03    0.06
   4  12  -8    0.88    0.13
   5  12  -8   -0.02    0.05
   6  12  -8    0.98    0.13
   7  12  -8    0.86    0.12
   8  12  -8    0.19    0.06
   9  12  -8    0.59    0.09
  10  12  -8    0.01    0.04
  11  12  -8    0.43    0.07
  -9  13  -8    0.19    0.04
  -8  13  -8    0.08    0.04
  -7  13  -8   -0.05    0.03
  -6  13  -8   -0.02    0.04
  -5  13  -8    0.22    0.06
  -4  13  -8    0.19    0.05
  -3  13  -8    0.04    0.04
  -2  13  -8   -0.06    0.05
  -1  13  -8    0.04    0.05
   0  13  -8    0.03    0.05
   1  13  -8    0.21    0.06
   2  13  -8    0.11    0.05
   3  13  -8    0.17    0.06
   4  13  -8    0.05    0.04
   5  13  -8    0.20    0.06
   6  13  -8    0.03    0.04
   7  13  -8    0.00    0.04
   8  13  -8    0.08    0.04
   9  13  -8   -0.01    0.03
  10  13  -8   -0.03    0.03
  -7  14  -8    0.08    0.03
  -6  14  -8    0.15    0.04
  -5  14  -8    0.21    0.04
  -4  14  -8    0.26    0.05
  -3  14  -8    1.18    0.11
  -2  14  -8    0.42    0.06
  -1  14  -8    0.46    0.06
   0  14  -8    0.05    0.04
   2  14  -8    1.22    0.13
   3  14  -8    0.00    0.02
   4  14  -8    0.88    0.10
   5  14  -8    0.07    0.03
   6  14  -8    0.48    0.07
   7  14  -8    0.22    0.04
   8  14  -8    0.25    0.05
  -5  15  -8    0.06    0.03
  -4  15  -8    0.27    0.04
  -3  15  -8    0.02    0.03
  -2  15  -8    0.26    0.04
  -1  15  -8    0.01    0.02
   2  15  -8    0.15    0.03
   3  15  -8    0.29    0.04
   4  15  -8    0.04    0.02
   5  15  -8    0.13    0.03
   6  15  -8    0.01    0.02
  -2  16  -8   -0.01    0.01
   3  16  -8    0.01    0.01
  -8 -15  -7    0.02    0.02
  -7 -15  -7    0.02    0.01
  -6 -15  -7    0.02    0.01
  -5 -15  -7    0.11    0.04
  -4 -15  -7   -0.02    0.02
  -3 -15  -7    0.40    0.06
  -2 -15  -7    0.43    0.07
  -1 -15  -7    0.06    0.04
   0 -15  -7    0.32    0.06
   1 -15  -7    0.03    0.03
   2 -15  -7    0.89    0.11
   3 -15  -7    0.18    0.05
   4 -15  -7    0.08    0.04
   5 -15  -7    0.24    0.05
   6 -15  -7    0.05    0.03
  -9 -14  -7    0.03    0.02
  -8 -14  -7    0.03    0.02
  -7 -14  -7    0.16    0.03
  -6 -14  -7    0.28    0.03
  -5 -14  -7    0.03    0.04
  -4 -14  -7    0.17    0.06
  -3 -14  -7    0.02    0.04
  -2 -14  -7    0.33    0.07
  -1 -14  -7    0.17    0.06
   0 -14  -7    0.07    0.05
   1 -14  -7    0.07    0.05
   2 -14  -7    0.04    0.05
   3 -14  -7    0.10    0.05
   4 -14  -7    0.01    0.05
   5 -14  -7    0.11    0.05
   6 -14  -7    0.09    0.05
   7 -14  -7    0.00    0.03
   8 -14  -7   -0.05    0.03
   9 -14  -7    0.07    0.03
  10 -14  -7    0.03    0.03
 -11 -13  -7    0.01    0.01
 -10 -13  -7    0.69    0.05
  -9 -13  -7    0.18    0.03
  -8 -13  -7    0.56    0.05
  -7 -13  -7    0.68    0.06
  -6 -13  -7    0.30    0.04
  -5 -13  -7    2.22    0.21
  -4 -13  -7    0.15    0.07
  -3 -13  -7    2.97    0.28
  -2 -13  -7    1.29    0.16
  -1 -13  -7    1.46    0.19
   0 -13  -7    2.26    0.23
   1 -13  -7    0.37    0.09
   2 -13  -7    3.54    0.31
   3 -13  -7    0.45    0.09
   4 -13  -7    1.01    0.14
   5 -13  -7    0.86    0.13
   6 -13  -7    0.60    0.10
   7 -13  -7    1.16    0.14
   8 -13  -7    0.15    0.05
   9 -13  -7    0.61    0.09
  10 -13  -7    0.24    0.06
  11 -13  -7    0.10    0.04
 -12 -12  -7    0.03    0.02
 -11 -12  -7    0.24    0.03
 -10 -12  -7   -0.02    0.02
  -9 -12  -7    0.48    0.05
  -8 -12  -7    0.47    0.05
  -7 -12  -7    0.12    0.04
  -6 -12  -7    0.11    0.04
  -5 -12  -7    0.26    0.08
  -4 -12  -7    1.85    0.22
  -2 -12  -7    0.42    0.11
  -1 -12  -7    0.00    0.07
   0 -12  -7    0.60    0.15
   1 -12  -7    0.53    0.12
   2 -12  -7    0.07    0.09
   3 -12  -7    0.93    0.14
   4 -12  -7    0.28    0.10
   5 -12  -7   -0.03    0.07
   6 -12  -7    0.19    0.09
   7 -12  -7    0.21    0.08
   8 -12  -7    1.02    0.14
   9 -12  -7    0.35    0.09
  10 -12  -7    0.06    0.04
  11 -12  -7    0.07    0.05
 -13 -11  -7    0.14    0.03
 -12 -11  -7    0.39    0.04
 -11 -11  -7    0.05    0.03
 -10 -11  -7    0.04    0.03
  -9 -11  -7    0.07    0.04
  -8 -11  -7    0.84    0.08
  -7 -11  -7    0.89    0.09
  -6 -11  -7    0.00    0.04
  -5 -11  -7    0.25    0.11
  -4 -11  -7    0.06    0.10
  -3 -11  -7    0.20    0.12
  -2 -11  -7    0.13    0.10
  -1 -11  -7    0.72    0.15
   0 -11  -7    1.56    0.24
   1 -11  -7    2.29    0.28
   2 -11  -7   -0.11    0.09
   3 -11  -7    0.18    0.12
   4 -11  -7    1.37    0.20
   5 -11  -7    3.93    0.37
   6 -11  -7    0.13    0.09
   7 -11  -7    0.68    0.15
   8 -11  -7    0.05    0.09
   9 -11  -7    0.61    0.09
  10 -11  -7    0.09    0.05
  11 -11  -7    0.54    0.10
 -14 -10  -7    0.27    0.04
 -13 -10  -7    0.47    0.07
 -12 -10  -7    0.09    0.03
 -11 -10  -7    0.92    0.08
 -10 -10  -7    0.09    0.04
  -9 -10  -7    0.61    0.08
  -8 -10  -7    0.77    0.09
  -7 -10  -7    2.17    0.17
  -6 -10  -7    5.60    0.36
  -5 -10  -7    0.46    0.13
  -4 -10  -7    4.19    0.45
  -3 -10  -7    1.75    0.27
  -2 -10  -7    6.26    0.59
  -1 -10  -7   15.11    1.22
   0 -10  -7    0.15    0.15
   1 -10  -7    8.09    0.73
   2 -10  -7    0.63    0.20
   3 -10  -7    4.59    0.46
   4 -10  -7    1.31    0.23
   5 -10  -7    4.70    0.50
   6 -10  -7    8.73    0.73
   7 -10  -7    0.01    0.09
   8 -10  -7    2.41    0.30
   9 -10  -7    0.06    0.07
  10 -10  -7    2.32    0.19
  11 -10  -7    1.03    0.11
 -15  -9  -7    0.09    0.03
 -14  -9  -7   -0.03    0.03
 -13  -9  -7    0.30    0.04
 -12  -9  -7    0.32    0.05
 -11  -9  -7    0.30    0.05
 -10  -9  -7    0.81    0.09
  -9  -9  -7    0.21    0.06
  -8  -9  -7    0.77    0.10
  -7  -9  -7    0.56    0.10
  -6  -9  -7    0.07    0.06
  -5  -9  -7    2.88    0.23
  -4  -9  -7   -0.08    0.12
  -3  -9  -7    0.40    0.18
  -2  -9  -7    1.55    0.28
  -1  -9  -7    0.39    0.16
   0  -9  -7    8.22    0.79
   1  -9  -7    0.71    0.20
   2  -9  -7    1.05    0.26
   3  -9  -7    3.34    0.42
   4  -9  -7    2.11    0.32
   5  -9  -7    3.29    0.40
   6  -9  -7    1.43    0.25
   7  -9  -7    6.17    0.60
   8  -9  -7   -0.17    0.08
   9  -9  -7    2.83    0.24
  10  -9  -7    0.71    0.11
  11  -9  -7    1.08    0.17
  12  -9  -7    0.64    0.12
 -15  -8  -7   -0.01    0.03
 -14  -8  -7    0.23    0.05
 -13  -8  -7    1.11    0.09
 -12  -8  -7    0.03    0.04
 -11  -8  -7    1.42    0.12
 -10  -8  -7    0.41    0.08
  -9  -8  -7    3.36    0.24
  -8  -8  -7    0.40    0.09
  -7  -8  -7    3.86    0.27
  -6  -8  -7    6.98    0.46
  -5  -8  -7    1.44    0.16
  -4  -8  -7    7.36    0.73
  -3  -8  -7    1.29    0.28
  -2  -8  -7    6.93    0.69
  -1  -8  -7   11.27    0.95
   0  -8  -7    2.86    0.41
   1  -8  -7    1.61    0.31
   2  -8  -7    0.09    0.17
   3  -8  -7    8.56    0.81
   4  -8  -7    0.14    0.17
   5  -8  -7    6.90    0.68
   6  -8  -7    9.68    0.85
   7  -8  -7    1.06    0.22
   8  -8  -7    2.25    0.23
   9  -8  -7   -0.16    0.09
  10  -8  -7    2.24    0.21
  11  -8  -7    1.47    0.22
  12  -8  -7    0.19    0.09
  13  -8  -7    1.06    1.38
 -16  -7  -7    0.02    0.03
 -15  -7  -7    0.43    0.07
 -14  -7  -7    0.14    0.04
 -13  -7  -7    0.70    0.08
 -12  -7  -7    4.98    0.32
 -11  -7  -7    0.35    0.07
 -10  -7  -7    2.16    0.19
  -9  -7  -7   -0.13    0.07
  -8  -7  -7    8.63    0.55
  -7  -7  -7   15.65    0.91
  -6  -7  -7    3.02    0.27
  -5  -7  -7   22.47    1.30
  -4  -7  -7   -0.05    0.09
  -3  -7  -7   34.93    2.76
  -2  -7  -7    4.83    0.56
  -1  -7  -7   41.74    3.40
   0  -7  -7   64.83    5.03
   1  -7  -7    0.47    0.22
   2  -7  -7   19.46    1.54
   3  -7  -7    0.11    0.17
   4  -7  -7   29.30    2.44
   5  -7  -7   21.42    1.83
   6  -7  -7    1.08    0.25
   7  -7  -7   13.38    0.88
   8  -7  -7    0.39    0.15
   9  -7  -7    5.21    0.39
  10  -7  -7    1.33    0.16
  11  -7  -7    3.78    0.42
  12  -7  -7    4.05    0.43
  13  -7  -7    0.17    0.10
  14  -7  -7    0.46    1.19
  15  -7  -7   -0.16    1.11
  16  -7  -7    1.00    1.05
  17  -7  -7    0.97    0.92
 -16  -6  -7    0.04    0.04
 -15  -6  -7    0.06    0.04
 -14  -6  -7    0.24    0.05
 -13  -6  -7    0.46    0.07
 -12  -6  -7   -0.02    0.05
 -11  -6  -7    0.06    0.07
 -10  -6  -7    0.17    0.08
  -9  -6  -7    0.28    0.10
  -8  -6  -7    0.05    0.10
  -7  -6  -7    0.00    0.10
  -6  -6  -7   15.38    0.90
  -5  -6  -7    1.24    0.17
  -4  -6  -7    0.52    0.14
  -3  -6  -7    0.61    0.14
  -2  -6  -7    7.36    0.72
  -1  -6  -7   11.68    0.95
   0  -6  -7    0.82    0.29
   1  -6  -7    2.68    0.43
   2  -6  -7    0.13    0.19
   3  -6  -7    0.07    0.18
   4  -6  -7    1.03    0.29
   5  -6  -7    3.82    0.52
   6  -6  -7    4.46    0.54
   7  -6  -7    1.39    0.22
   8  -6  -7    1.29    0.22
   9  -6  -7    0.06    0.12
  10  -6  -7    2.07    0.34
  11  -6  -7    0.83    0.21
  12  -6  -7   -0.09    0.14
  13  -6  -7    0.08    0.09
  14  -6  -7    1.91    1.33
  15  -6  -7   -0.08    1.08
  16  -6  -7   -0.79    1.06
  17  -6  -7   -0.24    0.81
 -17  -5  -7    0.29    0.05
 -16  -5  -7    0.05    0.04
 -15  -5  -7    0.80    0.08
 -14  -5  -7    0.26    0.06
 -13  -5  -7    0.20    0.06
 -12  -5  -7    0.61    0.10
 -11  -5  -7   -0.07    0.07
 -10  -5  -7    4.13    0.33
  -9  -5  -7    1.26    0.18
  -8  -5  -7    1.63    0.20
  -7  -5  -7    0.88    0.17
  -6  -5  -7    0.18    0.13
  -5  -5  -7   18.81    1.16
  -4  -5  -7    4.54    0.35
  -3  -5  -7   15.90    1.00
  -2  -5  -7   29.83    1.74
  -1  -5  -7    4.53    0.62
   0  -5  -7    7.31    0.84
   1  -5  -7    0.09    0.20
   2  -5  -7   39.20    3.23
   3  -5  -7    6.22    0.71
   4  -5  -7    3.52    0.48
   5  -5  -7    3.84    0.53
   6  -5  -7    3.71    0.49
   7  -5  -7    7.35    0.57
   8  -5  -7    0.36    0.16
   9  -5  -7    7.01    0.50
  10  -5  -7    1.37    0.30
  11  -5  -7    1.95    0.31
  12  -5  -7    0.26    0.14
  13  -5  -7    0.29    0.13
  14  -5  -7    1.65    0.22
  15  -5  -7   -0.89    0.97
  16  -5  -7    0.12    1.24
  17  -5  -7    0.53    0.97
 -17  -4  -7    0.01    0.03
 -16  -4  -7    0.73    0.10
 -15  -4  -7    0.02    0.04
 -14  -4  -7    2.93    0.20
 -13  -4  -7    3.07    0.23
 -12  -4  -7    0.80    0.11
 -11  -4  -7    6.25    0.41
 -10  -4  -7    1.73    0.19
  -9  -4  -7   15.17    0.97
  -8  -4  -7    0.75    0.17
  -7  -4  -7    4.29    0.38
  -6  -4  -7   35.15    1.95
  -5  -4  -7    1.23    0.20
  -4  -4  -7   27.96    1.61
  -3  -4  -7    7.60    0.53
  -2  -4  -7   25.38    1.50
  -1  -4  -7   27.41    1.57
   0  -4  -7    1.05    0.32
   1  -4  -7   29.53    2.61
   2  -4  -7    2.93    0.44
   3  -4  -7   45.55    3.65
   4  -4  -7   16.36    1.31
   5  -4  -7   35.85    2.10
   6  -4  -7   55.74    3.02
   7  -4  -7    0.30    0.16
   8  -4  -7   30.02    1.80
   9  -4  -7    5.01    0.62
  10  -4  -7   24.10    1.76
  11  -4  -7    6.40    0.61
  12  -4  -7    1.43    0.26
  13  -4  -7    4.15    0.42
  14  -4  -7    0.14    0.11
  15  -4  -7    1.78    1.64
  16  -4  -7   -0.68    0.99
  17  -4  -7    0.58    1.00
 -17  -3  -7    0.00    0.03
 -16  -3  -7    0.00    0.04
 -15  -3  -7    0.02    0.04
 -14  -3  -7    0.40    0.07
 -13  -3  -7    0.21    0.08
 -12  -3  -7    1.05    0.14
 -11  -3  -7    0.24    0.11
 -10  -3  -7    1.08    0.17
  -9  -3  -7    2.12    0.24
  -8  -3  -7    3.49    0.33
  -7  -3  -7    6.77    0.53
  -6  -3  -7    0.79    0.20
  -5  -3  -7    0.55    0.18
  -4  -3  -7    8.61    0.60
  -3  -3  -7   25.71    1.45
  -2  -3  -7    1.25    0.21
  -1  -3  -7   12.50    0.76
   0  -3  -7   37.94    2.19
   1  -3  -7   53.74    4.28
   2  -3  -7    0.06    0.23
   3  -3  -7    8.05    0.63
   4  -3  -7   39.92    2.34
   5  -3  -7    0.36    0.18
   6  -3  -7    0.63    0.18
   7  -3  -7    0.56    0.17
   8  -3  -7    0.42    0.16
   9  -3  -7    0.50    0.28
  10  -3  -7    0.86    0.28
  11  -3  -7    5.30    0.58
  12  -3  -7    0.98    0.22
  13  -3  -7    0.11    0.12
  14  -3  -7    0.04    0.10
  15  -3  -7   -0.08    0.06
  16  -3  -7    2.29    1.49
  17  -3  -7   -0.12    0.98
  18  -3  -7   -0.68    0.79
 -17  -2  -7    0.06    0.04
 -16  -2  -7    2.24    0.15
 -15  -2  -7    1.07    0.11
 -14  -2  -7    0.34    0.07
 -13  -2  -7    1.31    0.14
 -12  -2  -7    0.88    0.13
 -11  -2  -7    5.22    0.41
 -10  -2  -7    0.19    0.12
  -9  -2  -7    6.47    0.54
  -8  -2  -7   17.09    1.04
  -7  -2  -7    1.41    0.24
  -6  -2  -7   18.66    1.14
  -5  -2  -7   25.11    1.53
  -4  -2  -7   95.19    5.35
  -3  -2  -7   96.24    5.62
  -2  -2  -7   32.24    2.57
  -1  -2  -7   23.91    1.46
   0  -2  -7   40.69    3.51
   1  -2  -7  121.62    9.22
   2  -2  -7    1.59    0.29
   3  -2  -7  115.24    6.58
   4  -2  -7   29.87    1.79
   5  -2  -7    1.24    0.22
   6  -2  -7   21.89    1.38
   7  -2  -7   30.04    1.71
   8  -2  -7   30.73    2.78
   9  -2  -7    8.68    0.95
  10  -2  -7    2.45    0.40
  11  -2  -7    2.02    0.35
  12  -2  -7    2.15    0.34
  13  -2  -7    4.91    0.51
  14  -2  -7    0.12    0.12
  15  -2  -7    1.34    0.19
  16  -2  -7    0.04    1.29
  17  -2  -7   -0.53    0.91
  18  -2  -7    0.85    1.00
 -17  -1  -7    0.58    0.08
 -16  -1  -7    0.04    0.04
 -15  -1  -7    1.96    0.15
 -14  -1  -7    2.40    0.19
 -13  -1  -7    0.90    0.12
 -12  -1  -7    2.21    0.21
 -11  -1  -7    1.82    0.21
 -10  -1  -7    9.72    0.66
  -9  -1  -7   13.95    0.93
  -8  -1  -7    8.81    0.62
  -7  -1  -7    3.70    0.38
  -6  -1  -7    2.48    0.33
  -5  -1  -7   41.42    2.35
  -4  -1  -7    0.19    0.18
  -3  -1  -7   52.52    2.99
  -2  -1  -7   32.77    1.88
  -1  -1  -7    8.30    0.56
   0  -1  -7   38.82    2.14
   1  -1  -7   28.48    1.73
   2  -1  -7   90.85    5.19
   3  -1  -7   54.26    2.96
   4  -1  -7   39.51    2.21
   5  -1  -7   14.45    0.93
   6  -1  -7    1.97    0.24
   7  -1  -7   51.38    4.05
   8  -1  -7   -0.12    0.34
   9  -1  -7   20.25    1.75
  10  -1  -7   10.72    0.96
  11  -1  -7    1.84    0.38
  12  -1  -7    3.29    0.44
  13  -1  -7    1.49    0.27
  14  -1  -7    4.12    0.40
  15  -1  -7   -0.13    0.09
  16  -1  -7    0.04    0.08
  17  -1  -7    0.07    0.99
  18  -1  -7    0.21    0.94
 -17   0  -7    0.01    0.04
 -15   0  -7   -0.05    0.04
 -14   0  -7   -0.03    0.05
 -13   0  -7   -0.04    0.07
 -12   0  -7    0.12    0.10
 -11   0  -7    0.04    0.11
 -10   0  -7   -0.07    0.12
  -9   0  -7    0.04    0.15
  -8   0  -7    0.03    0.17
  -7   0  -7    0.07    0.18
  -6   0  -7   -0.13    0.15
  -5   0  -7    0.00    0.18
  -4   0  -7    0.08    0.14
  -3   0  -7    0.18    0.14
  -2   0  -7   -0.05    0.11
  -1   0  -7    0.10    0.11
   0   0  -7   -0.41    0.21
   1   0  -7    0.06    0.22
   2   0  -7    0.01    0.19
   3   0  -7   -0.21    0.17
   4   0  -7   -0.16    0.15
   5   0  -7    0.34    0.13
   6   0  -7   -0.18    0.36
   7   0  -7   -0.33    0.34
   8   0  -7    0.12    0.33
   9   0  -7    0.28    0.31
  10   0  -7    0.32    0.31
  11   0  -7   -0.11    0.23
  12   0  -7    0.19    0.17
  13   0  -7   -0.07    0.13
  14   0  -7   -0.01    0.11
  15   0  -7   -0.10    0.07
  16   0  -7   -0.07    0.06
  17   0  -7    0.39    1.11
  18   0  -7    0.28    1.06
 -17   1  -7    0.62    0.06
 -16   1  -7    0.10    0.04
 -15   1  -7    1.74    0.15
 -14   1  -7    2.75    0.20
 -13   1  -7    0.86    0.13
 -12   1  -7    2.34    0.22
 -11   1  -7    1.35    0.19
 -10   1  -7    9.23    0.65
  -9   1  -7   15.29    0.93
  -8   1  -7    7.80    0.62
  -7   1  -7    3.48    0.36
  -6   1  -7    3.72    0.36
  -5   1  -7   39.70    2.34
  -4   1  -7    0.06    0.14
  -3   1  -7   51.03    2.45
  -2   1  -7   32.36    1.55
  -1   1  -7    8.61    0.71
   0   1  -7   33.57    2.16
   1   1  -7   28.20    1.77
   2   1  -7   88.23    5.21
   3   1  -7   53.94    2.98
   4   1  -7   33.79    2.20
   5   1  -7   15.37    1.59
   6   1  -7    2.74    0.62
   7   1  -7   49.22    4.06
   8   1  -7    0.16    0.35
   9   1  -7   18.57    1.71
  10   1  -7    9.31    0.98
  11   1  -7    2.30    0.38
  12   1  -7    3.34    0.46
  13   1  -7    1.18    0.23
  14   1  -7    4.23    0.40
  15   1  -7   -0.06    0.08
  16   1  -7    0.30    0.08
  17   1  -7    0.09    0.06
  18   1  -7   -0.16    0.80
 -17   2  -7    0.14    0.03
 -16   2  -7    2.34    0.15
 -15   2  -7    1.26    0.11
 -14   2  -7    0.30    0.08
 -13   2  -7    1.25    0.14
 -12   2  -7    0.59    0.13
 -11   2  -7    5.97    0.41
 -10   2  -7    0.14    0.14
  -9   2  -7    7.04    0.52
  -8   2  -7   17.16    1.05
  -7   2  -7    1.46    0.24
  -6   2  -7   20.25    1.15
  -5   2  -7   26.49    1.53
  -4   2  -7   96.30    4.35
  -3   2  -7  106.91    4.59
  -2   2  -7   28.11    1.82
  -1   2  -7   24.50    1.54
   0   2  -7   43.33    2.53
   1   2  -7  115.60    6.56
   2   2  -7    2.08    0.30
   3   2  -7  115.73    6.58
   4   2  -7   29.86    1.78
   5   2  -7    1.65    0.58
   6   2  -7   21.51    2.09
   7   2  -7   31.29    2.56
   8   2  -7   35.46    2.84
   9   2  -7    8.77    0.90
  10   2  -7    3.03    0.44
  11   2  -7    2.01    0.37
  12   2  -7    2.77    0.37
  13   2  -7    5.12    0.48
  14   2  -7    0.12    0.10
  15   2  -7    1.40    0.19
  16   2  -7    0.69    0.11
  17   2  -7    0.02    0.04
  18   2  -7   -0.20    0.92
 -17   3  -7   -0.01    0.02
 -16   3  -7   -0.01    0.04
 -15   3  -7    0.15    0.05
 -14   3  -7    0.52    0.08
 -13   3  -7    0.13    0.08
 -12   3  -7    0.77    0.13
 -11   3  -7    0.05    0.11
 -10   3  -7    1.13    0.19
  -9   3  -7    1.75    0.23
  -8   3  -7    3.26    0.33
  -7   3  -7    7.30    0.52
  -6   3  -7    0.74    0.18
  -5   3  -7    0.69    0.18
  -4   3  -7    9.38    0.47
  -3   3  -7   27.19    1.45
  -2   3  -7    1.34    0.24
  -1   3  -7   12.33    0.82
   0   3  -7   39.46    2.27
   1   3  -7   55.10    3.05
   2   3  -7   -0.03    0.16
   3   3  -7    8.76    0.60
   4   3  -7   44.12    2.33
   5   3  -7   -0.45    0.37
   6   3  -7    0.50    0.44
   7   3  -7   -0.16    0.34
   8   3  -7    1.39    0.43
   9   3  -7   -0.36    0.29
  10   3  -7    0.89    0.31
  11   3  -7    4.92    0.57
  12   3  -7    0.75    0.21
  13   3  -7    0.46    0.15
  14   3  -7   -0.03    0.09
  15   3  -7    0.04    0.08
  16   3  -7    0.29    0.08
  17   3  -7    0.11    0.05
  18   3  -7   -1.13    0.74
 -18   4  -7    0.31    0.04
 -17   4  -7   -0.05    0.02
 -16   4  -7    0.72    0.07
 -15   4  -7    0.01    0.04
 -14   4  -7    2.77    0.20
 -13   4  -7    3.44    0.24
 -12   4  -7    0.76    0.12
 -11   4  -7    6.21    0.41
 -10   4  -7    1.67    0.20
  -9   4  -7   16.85    0.98
  -8   4  -7    1.26    0.19
  -7   4  -7    5.20    0.48
  -6   4  -7   34.59    1.96
  -5   4  -7    1.65    0.39
  -4   4  -7   30.35    2.38
  -3   4  -7    7.52    0.51
  -2   4  -7   25.89    1.52
  -1   4  -7   27.91    1.61
   0   4  -7    0.76    0.20
   1   4  -7   32.87    1.85
   2   4  -7    3.11    0.30
   3   4  -7   45.39    2.59
   4   4  -7   15.26    0.92
   5   4  -7   34.02    3.05
   6   4  -7   49.84    4.32
   7   4  -7    0.41    0.36
   8   4  -7   33.51    2.30
   9   4  -7    4.31    0.59
  10   4  -7   20.55    1.68
  11   4  -7    5.70    0.59
  12   4  -7    1.15    0.23
  13   4  -7    4.33    0.40
  14   4  -7    0.08    0.09
  15   4  -7    1.13    0.16
  16   4  -7    0.15    0.06
  17   4  -7    0.49    0.07
  18   4  -7    0.17    0.04
 -17   5  -7    0.31    0.05
 -16   5  -7   -0.03    0.03
 -15   5  -7    0.70    0.08
 -14   5  -7    0.36    0.07
 -13   5  -7    0.05    0.06
 -12   5  -7    0.93    0.12
 -11   5  -7   -0.09    0.08
 -10   5  -7    3.88    0.33
  -9   5  -7    1.54    0.20
  -8   5  -7    1.24    0.20
  -7   5  -7    0.97    0.30
  -6   5  -7   -0.15    0.20
  -5   5  -7   21.28    1.72
  -4   5  -7    3.90    0.55
  -3   5  -7   16.57    0.99
  -2   5  -7   31.55    1.75
  -1   5  -7    5.08    0.40
   0   5  -7    7.82    0.56
   1   5  -7    0.03    0.14
   2   5  -7   40.38    2.27
   3   5  -7    6.67    0.46
   4   5  -7    3.39    0.30
   5   5  -7    3.62    0.65
   6   5  -7    4.18    0.65
   7   5  -7    9.15    0.87
   8   5  -7    0.62    0.28
   9   5  -7    7.28    0.73
  10   5  -7    1.35    0.31
  11   5  -7    2.67    0.34
  12   5  -7    0.50    0.15
  13   5  -7    0.13    0.12
  14   5  -7    1.96    0.22
  15   5  -7    0.14    0.07
  16   5  -7    0.20    0.06
  17   5  -7    0.01    0.04
  18   5  -7    0.07    0.03
 -17   6  -7    0.00    0.02
 -16   6  -7    0.01    0.02
 -15   6  -7    0.02    0.03
 -14   6  -7    0.13    0.05
 -13   6  -7    0.41    0.07
 -12   6  -7   -0.05    0.06
 -11   6  -7    0.01    0.07
 -10   6  -7    0.07    0.13
  -9   6  -7    0.13    0.18
  -8   6  -7    0.21    0.18
  -7   6  -7    0.27    0.21
  -6   6  -7   15.04    1.32
  -5   6  -7    1.63    0.31
  -4   6  -7    0.53    0.26
  -3   6  -7    0.54    0.12
  -2   6  -7    7.80    0.46
  -1   6  -7   10.30    0.61
   0   6  -7    0.77    0.16
   1   6  -7    2.79    0.26
   2   6  -7    0.18    0.12
   3   6  -7    0.21    0.12
   4   6  -7    1.47    0.18
   5   6  -7    5.03    0.65
   6   6  -7    4.55    0.62
   7   6  -7    1.52    0.37
   8   6  -7    1.93    0.37
   9   6  -7    0.31    0.23
  10   6  -7    0.95    0.26
  11   6  -7    0.87    0.19
  12   6  -7   -0.15    0.10
  13   6  -7    0.06    0.11
  14   6  -7    0.00    0.07
  15   6  -7   -0.03    0.05
  16   6  -7    0.00    0.04
  17   6  -7   -0.02    0.03
  18   6  -7    0.12    0.03
 -16   7  -7    0.10    0.03
 -15   7  -7    0.38    0.06
 -14   7  -7    0.10    0.05
 -13   7  -7    0.74    0.12
 -12   7  -7    5.43    0.47
 -11   7  -7    0.21    0.11
 -10   7  -7    2.68    0.30
  -9   7  -7    0.02    0.12
  -8   7  -7    9.65    0.82
  -7   7  -7   14.75    1.31
  -6   7  -7    2.83    0.41
  -5   7  -7   22.52    1.88
  -4   7  -7   -0.09    0.16
  -3   7  -7   33.85    2.73
  -2   7  -7    4.62    0.33
  -1   7  -7   41.92    2.36
   0   7  -7   62.77    3.51
   1   7  -7    0.44    0.12
   2   7  -7   17.97    1.05
   3   7  -7    0.33    0.11
   4   7  -7   31.03    2.46
   5   7  -7   21.49    1.86
   6   7  -7    0.91    0.26
   7   7  -7   14.51    1.14
   8   7  -7    0.49    0.21
   9   7  -7    4.60    0.52
  10   7  -7    1.07    0.23
  11   7  -7    4.08    0.41
  12   7  -7    4.28    0.40
  13   7  -7    0.17    0.08
  14   7  -7    0.49    0.10
  15   7  -7   -0.03    0.04
  16   7  -7    0.78    0.09
  17   7  -7    0.30    0.05
 -15   8  -7    0.00    0.03
 -14   8  -7    0.30    0.07
 -13   8  -7    1.07    0.14
 -12   8  -7    0.03    0.06
 -11   8  -7    1.03    0.17
 -10   8  -7    0.41    0.12
  -9   8  -7    3.14    0.36
  -8   8  -7    0.17    0.13
  -7   8  -7    3.56    0.41
  -6   8  -7    7.39    0.67
  -5   8  -7    1.69    0.26
  -4   8  -7    8.79    0.73
  -3   8  -7    1.39    0.26
  -2   8  -7    6.76    0.45
  -1   8  -7    9.91    0.62
   0   8  -7    3.03    0.25
   1   8  -7    1.45    0.17
   2   8  -7    0.05    0.10
   3   8  -7    8.63    0.54
   4   8  -7    0.06    0.20
   5   8  -7    6.71    0.64
   6   8  -7    9.68    0.86
   7   8  -7    1.22    0.26
   8   8  -7    2.27    0.33
   9   8  -7    0.02    0.14
  10   8  -7    2.17    0.29
  11   8  -7    1.51    0.22
  12   8  -7   -0.04    0.07
  13   8  -7    0.64    0.11
  14   8  -7    0.13    0.06
  15   8  -7    0.33    0.06
  16   8  -7    0.04    0.03
 -14   9  -7    0.00    0.03
 -13   9  -7    0.31    0.07
 -12   9  -7    0.29    0.08
 -11   9  -7    0.17    0.07
 -10   9  -7    0.63    0.13
  -9   9  -7    0.16    0.10
  -8   9  -7    0.75    0.17
  -7   9  -7    1.05    0.18
  -6   9  -7    0.11    0.14
  -5   9  -7    2.19    0.31
  -4   9  -7    0.07    0.12
  -3   9  -7    0.40    0.17
  -2   9  -7    1.76    0.17
  -1   9  -7   -0.03    0.08
   0   9  -7    8.43    0.53
   1   9  -7    0.71    0.12
   2   9  -7    1.32    0.15
   3   9  -7    3.39    0.25
   4   9  -7    2.29    0.33
   5   9  -7    3.18    0.40
   6   9  -7    1.25    0.24
   7   9  -7    6.28    0.60
   8   9  -7   -0.22    0.10
   9   9  -7    2.36    0.31
  10   9  -7    0.55    0.14
  11   9  -7    1.01    0.17
  12   9  -7    0.48    0.10
  13   9  -7    0.34    0.08
  14   9  -7    0.26    0.06
  15   9  -7    0.02    0.03
 -13  10  -7    0.49    0.07
 -12  10  -7    0.07    0.05
 -11  10  -7    0.90    0.12
 -10  10  -7    0.01    0.07
  -9  10  -7    0.54    0.11
  -8  10  -7    0.79    0.14
  -7  10  -7    1.90    0.24
  -6  10  -7    5.96    0.52
  -5  10  -7    0.28    0.13
  -4  10  -7    4.18    0.41
  -3  10  -7    1.95    0.25
  -2  10  -7    6.20    0.56
  -1  10  -7   14.38    0.83
   0  10  -7   -0.03    0.07
   1  10  -7    8.05    0.49
   2  10  -7    0.66    0.10
   3  10  -7    4.54    0.30
   4  10  -7    1.22    0.20
   5  10  -7    5.01    0.46
   6  10  -7    7.67    0.71
   7  10  -7    0.03    0.11
   8  10  -7    2.92    0.32
   9  10  -7    0.04    0.09
  10  10  -7    2.17    0.25
  11  10  -7    1.02    0.14
  12  10  -7    0.16    0.06
  13  10  -7    0.80    0.10
  14  10  -7    0.00    0.03
 -12  11  -7    0.39    0.06
 -11  11  -7   -0.02    0.04
 -10  11  -7    0.00    0.04
  -9  11  -7    0.05    0.05
  -8  11  -7    0.50    0.11
  -7  11  -7    0.75    0.13
  -6  11  -7    0.05    0.07
  -5  11  -7    0.54    0.12
  -4  11  -7   -0.02    0.09
  -3  11  -7    0.01    0.08
  -2  11  -7    0.08    0.08
  -1  11  -7    0.53    0.08
   0  11  -7    1.98    0.15
   1  11  -7    2.19    0.17
   2  11  -7   -0.10    0.05
   3  11  -7    0.27    0.10
   4  11  -7    1.01    0.17
   5  11  -7    2.94    0.30
   6  11  -7    0.28    0.09
   7  11  -7    1.09    0.16
   8  11  -7    0.15    0.09
  10  11  -7   -0.04    0.05
  11  11  -7    0.61    0.10
  12  11  -7    0.38    0.07
  13  11  -7    0.02    0.03
 -11  12  -7    0.23    0.05
 -10  12  -7   -0.07    0.03
  -9  12  -7    0.31    0.07
  -8  12  -7    0.26    0.07
  -7  12  -7    0.07    0.05
  -6  12  -7    0.09    0.07
  -5  12  -7    0.31    0.08
  -4  12  -7    1.88    0.20
  -3  12  -7    0.64    0.12
  -2  12  -7    0.51    0.11
  -1  12  -7   -0.02    0.07
   0  12  -7    0.87    0.09
   1  12  -7    0.60    0.07
   2  12  -7   -0.01    0.04
   3  12  -7    0.52    0.11
   4  12  -7    0.44    0.09
   5  12  -7   -0.04    0.05
   6  12  -7    0.07    0.06
   7  12  -7    0.24    0.07
   8  12  -7    0.85    0.12
   9  12  -7    0.38    0.08
  10  12  -7   -0.02    0.04
  11  12  -7    0.07    0.04
  12  12  -7    0.02    0.03
  -9  13  -7    0.23    0.05
  -8  13  -7    0.56    0.08
  -7  13  -7    0.72    0.09
  -6  13  -7    0.44    0.07
  -5  13  -7    2.37    0.21
  -4  13  -7   -0.04    0.05
  -3  13  -7    3.17    0.27
  -2  13  -7    1.38    0.15
  -1  13  -7    1.73    0.17
   0  13  -7    2.11    0.14
   1  13  -7    0.27    0.05
   2  13  -7    3.24    0.28
   3  13  -7    0.27    0.07
   4  13  -7    0.91    0.12
   5  13  -7    0.90    0.12
   6  13  -7    0.48    0.08
   7  13  -7    1.10    0.13
   8  13  -7    0.04    0.04
   9  13  -7    0.49    0.08
  10  13  -7    0.30    0.05
  -8  14  -7    0.02    0.03
  -7  14  -7    0.15    0.04
  -6  14  -7    0.30    0.05
  -5  14  -7    0.09    0.04
  -4  14  -7    0.25    0.05
  -3  14  -7   -0.02    0.03
  -2  14  -7    0.13    0.05
  -1  14  -7    0.05    0.04
   0  14  -7    0.07    0.04
   1  14  -7    0.14    0.04
   2  14  -7    0.09    0.04
   3  14  -7    0.09    0.04
   4  14  -7    0.05    0.04
   5  14  -7    0.06    0.04
   6  14  -7    0.02    0.03
   7  14  -7    0.02    0.03
   8  14  -7   -0.03    0.02
  -6  15  -7    0.02    0.03
  -5  15  -7    0.11    0.03
  -4  15  -7    0.05    0.03
  -3  15  -7    0.32    0.05
  -2  15  -7    0.28    0.05
  -1  15  -7    0.07    0.03
   0  15  -7    0.32    0.05
   2  15  -7    0.89    0.09
   3  15  -7    0.23    0.04
   4  15  -7    0.08    0.03
   5  15  -7    0.22    0.04
   6  15  -7    0.07    0.03
  -3  16  -7    0.12    0.03
  -2  16  -7    0.03    0.02
  -1  16  -7    0.12    0.03
   2  16  -7   -0.01    0.01
   3  16  -7    0.33    0.04
   4  16  -7    0.28    0.04
  -1 -16  -6   -0.01    0.02
   0 -16  -6    0.06    0.03
  -8 -15  -6    0.08    0.02
  -7 -15  -6    0.00    0.01
  -6 -15  -6    0.24    0.04
  -5 -15  -6    0.00    0.03
  -4 -15  -6    0.29    0.06
  -3 -15  -6    0.17    0.05
  -2 -15  -6    0.00    0.03
  -1 -15  -6    0.36    0.07
   0 -15  -6    0.01    0.04
   1 -15  -6    0.44    0.07
   3 -15  -6    0.16    0.05
   4 -15  -6    0.21    0.05
   5 -15  -6    0.02    0.03
   6 -15  -6    0.33    0.06
   7 -15  -6   -0.02    0.03
 -10 -14  -6    0.27    0.03
  -9 -14  -6    0.36    0.03
  -8 -14  -6   -0.03    0.02
  -7 -14  -6    0.27    0.03
  -6 -14  -6    0.00    0.04
  -5 -14  -6    1.32    0.14
  -4 -14  -6    1.16    0.13
  -3 -14  -6    0.32    0.07
  -2 -14  -6    1.01    0.12
  -1 -14  -6    0.00    0.04
   0 -14  -6    1.04    0.13
   1 -14  -6    0.15    0.06
   2 -14  -6    0.92    0.13
   3 -14  -6    1.01    0.14
   4 -14  -6    0.05    0.05
   5 -14  -6    0.19    0.06
   6 -14  -6    0.00    0.04
   7 -14  -6    0.72    0.10
   8 -14  -6    0.33    0.06
   9 -14  -6    0.10    0.04
  10 -14  -6    0.14    0.04
 -11 -13  -6    0.08    0.03
 -10 -13  -6    0.08    0.02
  -9 -13  -6   -0.01    0.02
  -8 -13  -6   -0.01    0.02
  -7 -13  -6    0.02    0.03
  -6 -13  -6    0.04    0.05
  -5 -13  -6    0.04    0.05
  -4 -13  -6    0.25    0.07
  -3 -13  -6    0.25    0.08
  -2 -13  -6    0.12    0.08
  -1 -13  -6    0.18    0.08
   0 -13  -6    0.23    0.08
   1 -13  -6    0.75    0.13
   2 -13  -6    0.17    0.08
   3 -13  -6   -0.04    0.06
   4 -13  -6    0.19    0.08
   5 -13  -6   -0.05    0.06
   6 -13  -6    0.13    0.07
   7 -13  -6    0.08    0.06
   8 -13  -6    0.24    0.06
   9 -13  -6    0.00    0.04
  10 -13  -6    0.09    0.04
  11 -13  -6   -0.01    0.03
  12 -13  -6    0.03    0.03
 -12 -12  -6    0.31    0.05
 -11 -12  -6    0.09    0.02
 -10 -12  -6    0.10    0.03
  -9 -12  -6    0.32    0.04
  -8 -12  -6    0.13    0.04
  -7 -12  -6    1.34    0.11
  -6 -12  -6    0.05    0.06
  -5 -12  -6    0.14    0.08
  -4 -12  -6    1.27    0.17
  -3 -12  -6    1.09    0.17
  -2 -12  -6    1.62    0.20
   0 -12  -6    5.83    0.49
   1 -12  -6    1.76    0.24
   2 -12  -6    1.74    0.23
   3 -12  -6    1.98    0.26
   4 -12  -6    0.46    0.12
   5 -12  -6    5.21    0.46
   6 -12  -6    0.09    0.08
   7 -12  -6    0.91    0.16
   8 -12  -6    0.35    0.09
   9 -12  -6    0.55    0.11
  10 -12  -6    0.52    0.10
  11 -12  -6    0.04    0.05
  12 -12  -6    0.32    0.06
 -13 -11  -6    0.24    0.04
 -12 -11  -6   -0.02    0.03
 -11 -11  -6    0.80    0.07
 -10 -11  -6    0.51    0.06
  -9 -11  -6    0.85    0.08
  -8 -11  -6    1.42    0.12
  -7 -11  -6    0.09    0.05
  -6 -11  -6    3.24    0.31
  -5 -11  -6    0.33    0.11
  -4 -11  -6    2.57    0.29
  -3 -11  -6    5.25    0.49
  -2 -11  -6    0.69    0.16
  -1 -11  -6    5.30    0.53
   0 -11  -6    0.02    0.10
   1 -11  -6    3.71    0.45
   2 -11  -6    3.10    0.36
   3 -11  -6    2.27    0.29
   4 -11  -6    2.20    0.31
   5 -11  -6    0.78    0.17
   6 -11  -6    4.49    0.44
   7 -11  -6    0.12    0.09
   8 -11  -6    3.85    0.35
   9 -11  -6    1.32    0.19
  10 -11  -6    0.40    0.08
  11 -11  -6    1.19    0.15
  12 -11  -6   -0.01    0.04
 -14 -10  -6    0.04    0.03
 -13 -10  -6   -0.05    0.03
 -12 -10  -6    0.06    0.03
 -11 -10  -6    0.01    0.04
 -10 -10  -6    0.04    0.04
  -9 -10  -6    0.22    0.06
  -8 -10  -6    0.53    0.08
  -7 -10  -6    1.43    0.14
  -6 -10  -6    0.25    0.08
  -5 -10  -6    0.02    0.10
  -4 -10  -6    0.30    0.13
  -3 -10  -6    1.04    0.21
  -2 -10  -6    0.62    0.17
  -1 -10  -6    0.13    0.15
   0 -10  -6    0.52    0.19
   1 -10  -6    0.63    0.19
   2 -10  -6    0.42    0.16
   3 -10  -6    0.29    0.16
   4 -10  -6    1.20    0.24
   5 -10  -6    0.20    0.13
   6 -10  -6    0.38    0.17
   7 -10  -6    0.05    0.13
   8 -10  -6    0.08    0.12
   9 -10  -6    0.34    0.10
  10 -10  -6   -0.03    0.07
  11 -10  -6    0.10    0.08
 -15  -9  -6    0.01    0.03
 -14  -9  -6    0.21    0.05
 -13  -9  -6    1.68    0.17
 -12  -9  -6    0.30    0.05
 -11  -9  -6    1.04    0.10
 -10  -9  -6    0.99    0.10
  -9  -9  -6    2.82    0.20
  -8  -9  -6    7.21    0.43
  -7  -9  -6    0.00    0.07
  -6  -9  -6    9.54    0.56
  -5  -9  -6    4.24    0.48
  -4  -9  -6    5.01    0.54
  -3  -9  -6    1.57    0.27
  -2  -9  -6   14.94    1.20
  -1  -9  -6   36.42    2.91
   0  -9  -6    2.84    0.37
   1  -9  -6    4.48    0.57
   2  -9  -6    2.09    0.33
   3  -9  -6    6.10    0.63
   4  -9  -6    3.84    0.47
   5  -9  -6    0.17    0.16
   6  -9  -6    6.84    0.63
   7  -9  -6    0.92    0.21
   8  -9  -6    1.95    0.30
   9  -9  -6    0.51    0.11
  10  -9  -6    2.70    0.22
  11  -9  -6    4.16    0.28
 -15  -8  -6    0.19    0.05
 -14  -8  -6    0.70    0.10
 -13  -8  -6    0.06    0.04
 -12  -8  -6    1.80    0.14
 -11  -8  -6    0.77    0.10
 -10  -8  -6    1.01    0.12
  -9  -8  -6    1.19    0.13
  -8  -8  -6    3.09    0.25
  -7  -8  -6    8.78    0.53
  -6  -8  -6    4.09    0.30
  -5  -8  -6    2.89    0.26
  -4  -8  -6    0.65    0.21
  -3  -8  -6    6.14    0.66
  -2  -8  -6   17.79    1.53
  -1  -8  -6   -0.06    0.17
   0  -8  -6   21.75    1.80
   1  -8  -6    9.67    0.94
   2  -8  -6    1.56    0.31
   3  -8  -6    4.82    0.57
   4  -8  -6    4.50    0.52
   5  -8  -6   13.84    1.29
   6  -8  -6    3.43    0.47
   7  -8  -6    1.80    0.32
   8  -8  -6    0.53    0.14
   9  -8  -6    2.19    0.23
  10  -8  -6    3.77    0.28
  11  -8  -6    0.15    0.09
  12  -8  -6    1.49    0.21
 -15  -7  -6   -0.03    0.04
 -14  -7  -6   -0.04    0.05
 -13  -7  -6    0.08    0.05
 -12  -7  -6    0.16    0.06
 -11  -7  -6   -0.04    0.05
 -10  -7  -6   -0.07    0.06
  -9  -7  -6    0.20    0.09
  -8  -7  -6    0.07    0.08
  -7  -7  -6    0.12    0.09
  -6  -7  -6    3.42    0.28
  -5  -7  -6    0.28    0.11
  -4  -7  -6    0.04    0.18
  -3  -7  -6   -0.14    0.16
  -2  -7  -6    3.09    0.46
  -1  -7  -6   -0.06    0.18
   0  -7  -6    0.48    0.24
   1  -7  -6    3.62    0.48
   2  -7  -6    8.20    0.82
   3  -7  -6    0.62    0.23
   4  -7  -6    8.09    0.76
   5  -7  -6    3.09    0.44
   6  -7  -6   10.27    0.93
   7  -7  -6    0.28    0.19
   8  -7  -6    1.76    0.22
   9  -7  -6    1.08    0.18
  10  -7  -6    0.03    0.10
  11  -7  -6   -0.15    0.12
  12  -7  -6   -0.29    0.09
  13  -7  -6   -0.27    0.99
  14  -7  -6   -0.42    1.17
  15  -7  -6   -0.25    0.88
  16  -7  -6    0.08    0.82
  17  -7  -6   -1.45    0.56
 -17  -6  -6    0.20    0.04
 -16  -6  -6    0.18    0.05
 -15  -6  -6    0.43    0.08
 -14  -6  -6    1.15    0.10
 -13  -6  -6   -0.05    0.04
 -12  -6  -6    2.96    0.23
 -11  -6  -6    0.31    0.09
 -10  -6  -6    5.09    0.37
  -9  -6  -6    1.14    0.16
  -8  -6  -6    5.07    0.38
  -7  -6  -6   30.36    1.76
  -6  -6  -6    4.57    0.36
  -5  -6  -6   29.13    1.67
  -4  -6  -6    4.53    0.37
  -3  -6  -6   14.09    1.31
  -2  -6  -6   73.83    5.72
  -1  -6  -6    0.17    0.20
   0  -6  -6   68.88    5.18
   1  -6  -6    7.81    0.84
   2  -6  -6   19.36    1.65
   3  -6  -6    7.76    0.79
   4  -6  -6   19.74    1.55
   5  -6  -6   41.88    3.44
   6  -6  -6    3.01    0.45
   7  -6  -6   24.65    1.42
   8  -6  -6    2.16    0.26
   9  -6  -6   13.39    0.75
  10  -6  -6   12.40    0.68
  11  -6  -6    0.43    0.19
  12  -6  -6    7.15    0.63
  13  -6  -6    0.62    0.15
  14  -6  -6    0.84    1.27
  15  -6  -6    0.27    1.19
  16  -6  -6    3.13    1.31
  17  -6  -6    1.14    1.07
 -17  -5  -6    0.07    0.04
 -16  -5  -6    0.14    0.05
 -15  -5  -6    0.15    0.06
 -14  -5  -6    1.22    0.12
 -13  -5  -6    4.54    0.30
 -12  -5  -6    0.47    0.09
 -11  -5  -6    1.92    0.19
 -10  -5  -6    0.32    0.11
  -9  -5  -6    2.37    0.24
  -8  -5  -6    7.30    0.53
  -7  -5  -6    0.08    0.11
  -6  -5  -6    5.34    0.43
  -5  -5  -6    7.33    0.48
  -4  -5  -6    1.68    0.21
  -3  -5  -6    0.39    0.13
  -2  -5  -6   37.27    3.08
  -1  -5  -6   58.83    4.55
   0  -5  -6   62.23    4.84
   1  -5  -6   85.10    6.48
   2  -5  -6    0.23    0.22
   3  -5  -6   15.21    1.37
   4  -5  -6   60.15    4.75
   5  -5  -6    2.53    0.40
   6  -5  -6   37.75    2.21
   7  -5  -6    6.61    0.53
   8  -5  -6    9.48    0.63
   9  -5  -6    1.27    0.20
  10  -5  -6   11.82    0.98
  11  -5  -6   10.36    0.81
  12  -5  -6    0.21    0.15
  13  -5  -6    1.23    0.19
  14  -5  -6   -0.68    1.11
  15  -5  -6    0.65    1.23
  16  -5  -6    0.39    1.14
  17  -5  -6   -0.36    1.00
  18  -5  -6   -0.09    0.85
 -17  -4  -6    0.26    0.05
 -16  -4  -6    0.19    0.06
 -15  -4  -6   -0.04    0.05
 -14  -4  -6    0.39    0.07
 -13  -4  -6    0.00    0.06
 -12  -4  -6    0.73    0.12
 -11  -4  -6    0.25    0.11
 -10  -4  -6    6.32    0.45
  -9  -4  -6   10.80    0.72
  -8  -4  -6    1.49    0.22
  -7  -4  -6    0.29    0.13
  -6  -4  -6   12.25    0.77
  -5  -4  -6   11.10    0.72
  -4  -4  -6    6.77    0.50
  -3  -4  -6   14.86    0.92
  -2  -4  -6    3.05    0.30
  -1  -4  -6    9.34    0.93
   0  -4  -6   23.83    2.04
   1  -4  -6   23.82    2.12
   2  -4  -6   34.80    2.86
   3  -4  -6   34.33    2.67
   4  -4  -6    1.63    0.35
   5  -4  -6    6.26    0.52
   6  -4  -6   14.31    0.92
   7  -4  -6    8.17    0.61
   8  -4  -6    6.71    0.52
   9  -4  -6    0.12    0.16
  10  -4  -6    1.72    0.35
  11  -4  -6    0.06    0.20
  12  -4  -6    0.02    0.15
  13  -4  -6    0.05    0.11
  14  -4  -6    0.39    0.14
  15  -4  -6   -0.24    1.05
  16  -4  -6   -0.36    0.97
  17  -4  -6   -0.45    0.85
  18  -4  -6   -0.27    0.76
 -17  -3  -6    0.14    0.05
 -16  -3  -6    0.72    0.10
 -15  -3  -6    2.78    0.19
 -14  -3  -6    0.26    0.07
 -13  -3  -6    5.61    0.34
 -12  -3  -6    0.11    0.08
 -11  -3  -6   19.71    1.19
 -10  -3  -6   17.07    1.05
  -9  -3  -6    5.98    0.49
  -8  -3  -6   33.36    2.04
  -7  -3  -6    0.19    0.16
  -6  -3  -6   43.86    2.61
  -5  -3  -6    1.48    0.25
  -4  -3  -6   51.59    2.99
  -3  -3  -6   83.41    4.61
  -2  -3  -6    8.71    0.65
  -1  -3  -6   96.87    5.42
   0  -3  -6    0.04    0.25
   1  -3  -6  110.88    8.83
   2  -3  -6   56.25    4.39
   3  -3  -6    6.11    0.69
   4  -3  -6   44.11    2.37
   5  -3  -6    2.73    0.32
   6  -3  -6   22.04    1.36
   7  -3  -6    2.91    0.37
   8  -3  -6   28.14    1.61
   9  -3  -6   29.14    2.05
  10  -3  -6   -0.22    0.25
  11  -3  -6   11.78    1.01
  12  -3  -6   -0.10    0.18
  13  -3  -6    5.01    0.50
  14  -3  -6    2.12    0.28
  15  -3  -6    0.04    1.13
  16  -3  -6    0.70    1.25
  17  -3  -6   -0.27    1.07
  18  -3  -6    2.64    1.13
 -18  -2  -6    0.03    0.03
 -17  -2  -6    0.05    0.04
 -16  -2  -6    0.40    0.08
 -15  -2  -6    0.02    0.05
 -14  -2  -6    1.85    0.16
 -13  -2  -6    0.00    0.07
 -12  -2  -6    5.07    0.35
 -11  -2  -6    2.18    0.24
 -10  -2  -6    3.59    0.34
  -9  -2  -6   11.03    0.74
  -8  -2  -6    4.00    0.40
  -7  -2  -6   28.72    1.72
  -6  -2  -6    2.96    0.34
  -5  -2  -6   51.97    2.98
  -4  -2  -6    1.96    0.29
  -3  -2  -6   16.40    1.06
  -2  -2  -6   38.87    2.29
  -1  -2  -6   25.27    1.47
   0  -2  -6   34.97    2.85
   1  -2  -6    2.33    0.39
   2  -2  -6   21.39    1.35
   3  -2  -6    0.46    0.20
   4  -2  -6   17.99    1.16
   5  -2  -6    0.55    0.19
   6  -2  -6    3.11    0.33
   7  -2  -6   10.85    0.76
   8  -2  -6    1.32    0.21
   9  -2  -6    1.35    0.37
  10  -2  -6    6.64    0.72
  11  -2  -6    1.31    0.33
  12  -2  -6    4.69    0.53
  13  -2  -6    0.83    0.22
  14  -2  -6    0.28    0.16
  15  -2  -6    0.10    0.16
  16  -2  -6   -0.84    1.13
  17  -2  -6    0.85    1.15
  18  -2  -6   -0.41    0.91
 -17  -1  -6    0.05    0.05
 -16  -1  -6    0.39    0.06
 -15  -1  -6    0.94    0.10
 -14  -1  -6    0.06    0.06
 -13  -1  -6    0.22    0.09
 -12  -1  -6    0.25    0.12
 -11  -1  -6    3.74    0.34
 -10  -1  -6    2.74    0.30
  -9  -1  -6    0.01    0.15
  -8  -1  -6    2.82    0.34
  -7  -1  -6    0.01    0.18
  -6  -1  -6   10.17    0.74
  -5  -1  -6    0.53    0.22
  -4  -1  -6   12.74    0.87
  -3  -1  -6  112.29    6.09
  -2  -1  -6    5.96    0.47
  -1  -1  -6    2.52    0.32
   0  -1  -6   11.75    0.79
   1  -1  -6   17.81    1.18
   2  -1  -6   34.19    1.92
   3  -1  -6    1.59    0.25
   4  -1  -6   19.85    1.30
   5  -1  -6   12.57    0.84
   6  -1  -6    4.79    0.41
   7  -1  -6    0.06    0.13
   8  -1  -6   19.36    1.67
   9  -1  -6   23.13    1.83
  10  -1  -6    0.35    0.25
  11  -1  -6    3.06    0.46
  12  -1  -6    1.22    0.27
  13  -1  -6    2.88    0.40
  14  -1  -6    1.77    0.26
  15  -1  -6    0.19    0.09
  16  -1  -6    1.33    1.15
  17  -1  -6    0.26    0.94
  18  -1  -6   -1.54    0.60
 -17   0  -6    2.03    0.20
 -16   0  -6    1.17    0.10
 -15   0  -6    1.08    0.11
 -14   0  -6    3.32    0.23
 -13   0  -6    0.79    0.13
 -12   0  -6    9.94    0.62
 -11   0  -6    1.11    0.19
 -10   0  -6    9.22    0.65
  -9   0  -6   36.82    2.13
  -8   0  -6    4.59    0.42
  -7   0  -6    1.51    0.27
  -6   0  -6   16.37    1.03
  -5   0  -6   63.13    3.61
  -4   0  -6   61.02    3.39
  -3   0  -6   24.91    1.44
  -2   0  -6   75.86    3.25
  -1   0  -6   21.58    1.04
   0   0  -6  155.17    8.58
   1   0  -6   26.10    1.47
   2   0  -6  307.95   17.48
   3   0  -6  361.45   19.96
   4   0  -6    3.22    0.32
   5   0  -6  107.97    8.42
   6   0  -6   13.22    1.42
   7   0  -6   99.88    8.16
   8   0  -6   38.04    3.39
   9   0  -6    8.38    0.94
  10   0  -6   27.92    2.12
  11   0  -6    9.10    0.89
  12   0  -6    4.88    0.59
  13   0  -6    0.21    0.18
  14   0  -6    7.66    0.67
  15   0  -6    1.46    0.21
  16   0  -6   -0.17    0.99
  17   0  -6    0.57    0.97
  18   0  -6   -0.03    0.80
 -17   1  -6    0.01    0.04
 -16   1  -6    0.50    0.07
 -15   1  -6    0.94    0.10
 -14   1  -6    0.04    0.07
 -13   1  -6    0.02    0.08
 -12   1  -6    0.31    0.12
 -11   1  -6    3.93    0.34
 -10   1  -6    2.70    0.30
  -9   1  -6    0.35    0.17
  -8   1  -6    3.06    0.34
  -7   1  -6    0.13    0.17
  -6   1  -6   10.56    0.72
  -5   1  -6    1.09    0.25
  -4   1  -6   13.19    0.89
  -3   1  -6  111.49    4.97
  -2   1  -6    6.22    0.41
  -1   1  -6    2.54    0.39
   0   1  -6   12.66    0.85
   1   1  -6   17.62    1.22
   2   1  -6   32.30    1.94
   3   1  -6    1.29    0.24
   4   1  -6   19.47    2.02
   5   1  -6   13.45    1.46
   6   1  -6    4.19    0.78
   7   1  -6   -0.05    0.35
   8   1  -6   16.34    1.66
   9   1  -6   23.85    1.84
  10   1  -6   -0.03    0.24
  11   1  -6    3.66    0.49
  12   1  -6    1.08    0.28
  13   1  -6    3.26    0.41
  14   1  -6    1.80    0.25
  15   1  -6   -0.16    0.06
  16   1  -6    0.22    0.08
  17   1  -6    0.17    0.93
  18   1  -6   -0.02    0.81
 -18   2  -6    0.01    0.03
 -17   2  -6   -0.01    0.03
 -16   2  -6    0.34    0.06
 -15   2  -6    0.09    0.05
 -14   2  -6    1.67    0.16
 -13   2  -6    0.02    0.08
 -12   2  -6    4.36    0.35
 -11   2  -6    2.00    0.24
 -10   2  -6    3.19    0.33
  -9   2  -6   10.42    0.73
  -8   2  -6    4.35    0.40
  -7   2  -6   31.05    1.74
  -6   2  -6    2.89    0.33
  -5   2  -6   55.41    2.99
  -4   2  -6    1.71    0.26
  -3   2  -6   17.01    0.86
  -2   2  -6   42.48    2.35
  -1   2  -6   24.19    1.53
   0   2  -6   33.84    2.05
   1   2  -6    2.88    0.34
   2   2  -6   22.31    1.37
   3   2  -6    0.59    0.15
   4   2  -6   20.28    1.87
   5   2  -6    0.65    0.55
   6   2  -6    2.19    0.61
   7   2  -6   11.58    1.28
   8   2  -6    0.74    0.37
   9   2  -6    1.63    0.40
  10   2  -6    5.94    0.71
  11   2  -6    1.53    0.32
  12   2  -6    4.16    0.50
  13   2  -6    0.80    0.21
  14   2  -6    0.94    0.18
  15   2  -6    0.48    0.12
  16   2  -6    0.13    0.07
  17   2  -6    1.08    0.94
  18   2  -6    0.04    0.72
 -17   3  -6    0.07    0.03
 -16   3  -6    0.72    0.07
 -15   3  -6    2.84    0.20
 -14   3  -6    0.12    0.06
 -13   3  -6    4.25    0.33
 -12   3  -6   -0.03    0.09
 -11   3  -6   20.27    1.20
 -10   3  -6   16.90    1.06
  -9   3  -6    6.23    0.50
  -8   3  -6   35.53    2.05
  -7   3  -6    0.43    0.17
  -6   3  -6   43.60    2.61
  -5   3  -6    1.93    0.26
  -4   3  -6   50.89    3.00
  -3   3  -6   84.00    4.64
  -2   3  -6    9.21    0.67
  -1   3  -6   99.31    5.49
   0   3  -6    0.71    0.24
   1   3  -6  110.44    6.25
   2   3  -6   54.86    3.13
   3   3  -6    5.55    0.47
   4   3  -6   40.74    2.34
   5   3  -6    2.66    0.64
   6   3  -6   19.20    2.02
   7   3  -6    2.30    0.55
   8   3  -6   28.74    2.06
   9   3  -6   26.20    2.03
  10   3  -6   -0.32    0.23
  11   3  -6   13.19    1.03
  12   3  -6   -0.23    0.16
  13   3  -6    5.26    0.51
  14   3  -6    2.49    0.28
  15   3  -6    0.30    0.10
  16   3  -6    1.23    0.15
  17   3  -6    0.00    0.05
  18   3  -6    1.93    0.96
 -17   4  -6    0.20    0.03
 -16   4  -6    0.25    0.05
 -15   4  -6   -0.01    0.04
 -14   4  -6    0.33    0.08
 -13   4  -6   -0.05    0.08
 -12   4  -6    0.70    0.12
 -11   4  -6    0.19    0.11
 -10   4  -6    6.49    0.46
  -9   4  -6   11.60    0.73
  -8   4  -6    2.10    0.25
  -7   4  -6   -0.11    0.13
  -6   4  -6   12.46    0.78
  -5   4  -6   10.06    1.08
  -4   4  -6    6.85    0.46
  -3   4  -6   14.88    0.91
  -2   4  -6    3.54    0.32
  -1   4  -6   10.53    0.66
   0   4  -6   24.07    1.43
   1   4  -6   25.79    1.50
   2   4  -6   33.57    2.02
   3   4  -6   31.67    1.88
   4   4  -6    1.51    0.18
   5   4  -6    6.11    0.43
   6   4  -6   15.40    1.43
   7   4  -6    8.47    0.90
   8   4  -6    7.76    0.80
   9   4  -6    0.25    0.28
  10   4  -6    1.72    0.33
  11   4  -6    0.37    0.23
  12   4  -6    0.43    0.19
  13   4  -6   -0.02    0.12
  14   4  -6    0.23    0.12
  15   4  -6    1.18    0.16
  16   4  -6    0.17    0.07
  17   4  -6    0.03    0.04
  18   4  -6   -0.12    0.58
 -17   5  -6    0.08    0.03
 -16   5  -6    0.10    0.04
 -15   5  -6    0.08    0.05
 -14   5  -6    1.17    0.12
 -13   5  -6    4.58    0.30
 -12   5  -6    0.19    0.09
 -11   5  -6    2.10    0.20
 -10   5  -6    0.06    0.11
  -9   5  -6    2.52    0.25
  -8   5  -6    7.75    0.55
  -7   5  -6   -0.31    0.21
  -6   5  -6    5.78    0.69
  -5   5  -6    6.82    0.77
  -4   5  -6    2.09    0.18
  -3   5  -6   -0.04    0.10
  -2   5  -6   38.36    2.14
  -1   5  -6   55.95    3.17
   0   5  -6   63.97    3.39
   1   5  -6   80.12    4.54
   2   5  -6    0.24    0.13
   3   5  -6   15.08    0.95
   4   5  -6   60.42    3.34
   5   5  -6    1.72    0.19
   6   5  -6   36.54    3.17
   7   5  -6    6.11    0.73
   8   5  -6    9.22    0.88
   9   5  -6    0.66    0.33
  10   5  -6   10.26    0.96
  11   5  -6    8.99    0.79
  12   5  -6   -0.07    0.21
  13   5  -6    1.16    0.20
  14   5  -6   -0.05    0.07
  15   5  -6    1.21    0.16
  16   5  -6    0.24    0.06
  17   5  -6    0.02    0.03
  18   5  -6    0.83    0.66
 -17   6  -6    0.21    0.04
 -16   6  -6    0.23    0.04
 -15   6  -6    0.42    0.06
 -14   6  -6    1.01    0.10
 -13   6  -6   -0.08    0.05
 -12   6  -6    2.71    0.23
 -11   6  -6    0.49    0.10
 -10   6  -6    5.95    0.55
  -9   6  -6    0.72    0.25
  -8   6  -6    4.53    0.58
  -7   6  -6   30.65    2.54
  -6   6  -6    3.93    0.52
  -5   6  -6   30.93    2.42
  -4   6  -6    4.97    0.59
  -3   6  -6   14.62    0.88
  -2   6  -6   73.36    4.00
  -1   6  -6    0.11    0.11
   0   6  -6   62.98    3.61
   1   6  -6    8.41    0.56
   2   6  -6   18.72    1.13
   3   6  -6    8.31    0.54
   4   6  -6   18.04    1.05
   5   6  -6   42.64    3.48
   6   6  -6    2.57    0.46
   7   6  -6   23.38    1.79
   8   6  -6    1.95    0.37
   9   6  -6   10.41    0.99
  10   6  -6   10.42    0.91
  11   6  -6    0.24    0.16
  12   6  -6    7.01    0.61
  13   6  -6    0.79    0.15
  14   6  -6    1.67    0.19
  15   6  -6    0.15    0.08
  16   6  -6    0.45    0.08
  17   6  -6    0.68    0.08
  18   6  -6    0.03    0.02
 -15   7  -6   -0.01    0.03
 -14   7  -6   -0.05    0.05
 -13   7  -6    0.19    0.08
 -12   7  -6    0.02    0.08
 -11   7  -6   -0.06    0.09
 -10   7  -6   -0.08    0.11
  -9   7  -6    0.39    0.16
  -8   7  -6    0.10    0.15
  -7   7  -6    0.20    0.19
  -6   7  -6    3.39    0.43
  -5   7  -6    0.68    0.21
  -4   7  -6   -0.08    0.18
  -3   7  -6    0.25    0.10
  -2   7  -6    4.03    0.29
  -1   7  -6    0.32    0.12
   0   7  -6    0.97    0.15
   1   7  -6    3.38    0.28
   2   7  -6    6.85    0.48
   3   7  -6    0.48    0.12
   4   7  -6    7.81    0.49
   5   7  -6    1.77    0.39
   6   7  -6   10.68    0.88
   7   7  -6    0.36    0.23
   8   7  -6    1.15    0.29
   9   7  -6    0.99    0.25
  10   7  -6    0.26    0.19
  11   7  -6    0.23    0.13
  12   7  -6    0.26    0.11
  13   7  -6    0.09    0.09
  14   7  -6   -0.21    0.05
  15   7  -6    0.09    0.04
  16   7  -6    0.00    0.03
  17   7  -6    0.06    0.03
 -16   8  -6    0.11    0.04
 -15   8  -6    0.19    0.04
 -14   8  -6    0.79    0.11
 -13   8  -6    0.11    0.06
 -12   8  -6    1.63    0.20
 -11   8  -6    0.52    0.13
 -10   8  -6    0.76    0.17
  -9   8  -6    0.96    0.19
  -8   8  -6    3.19    0.38
  -7   8  -6    7.79    0.76
  -6   8  -6    3.54    0.43
  -5   8  -6    2.85    0.39
  -4   8  -6    0.44    0.19
  -3   8  -6    5.98    0.40
  -2   8  -6   18.80    1.05
  -1   8  -6   -0.12    0.10
   0   8  -6   21.32    1.23
   1   8  -6   10.95    0.63
   2   8  -6    1.67    0.18
   3   8  -6    4.75    0.35
   4   8  -6    3.92    0.30
   5   8  -6   14.66    1.29
   6   8  -6    4.73    0.52
   7   8  -6    2.01    0.33
   8   8  -6    0.53    0.20
   9   8  -6    2.36    0.33
  10   8  -6    2.92    0.37
  11   8  -6    0.13    0.11
  12   8  -6    1.56    0.21
  13   8  -6    0.27    0.09
  14   8  -6    0.33    0.07
  15   8  -6    0.04    0.04
  16   8  -6    0.36    0.06
  17   8  -6    0.32    0.05
 -15   9  -6    0.04    0.03
 -14   9  -6    0.23    0.05
 -13   9  -6    2.08    0.19
 -12   9  -6    0.36    0.09
 -11   9  -6    0.89    0.14
 -10   9  -6    0.62    0.14
  -9   9  -6    2.65    0.31
  -8   9  -6    6.82    0.63
  -7   9  -6    0.20    0.12
  -6   9  -6    9.60    0.80
  -5   9  -6    3.84    0.45
  -4   9  -6    5.05    0.49
  -3   9  -6    1.31    0.23
  -2   9  -6   13.28    0.80
  -1   9  -6   36.95    2.02
   0   9  -6    2.38    0.22
   1   9  -6    5.53    0.35
   2   9  -6    2.12    0.19
   3   9  -6    6.04    0.41
   4   9  -6    3.60    0.27
   5   9  -6    0.18    0.16
   6   9  -6    6.02    0.60
   7   9  -6    0.90    0.21
   8   9  -6    1.96    0.30
   9   9  -6    0.54    0.16
  10   9  -6    2.54    0.30
  11   9  -6    4.26    0.38
  12   9  -6    0.49    0.11
  13   9  -6    0.50    0.10
  14   9  -6    0.23    0.06
  15   9  -6    0.41    0.07
  16   9  -6    0.31    0.05
 -14  10  -6   -0.01    0.03
 -13  10  -6   -0.11    0.03
 -12  10  -6   -0.07    0.05
 -11  10  -6    0.05    0.06
 -10  10  -6   -0.04    0.07
  -9  10  -6    0.10    0.08
  -8  10  -6    0.60    0.13
  -7  10  -6    1.67    0.22
  -6  10  -6    0.14    0.11
  -5  10  -6   -0.06    0.10
  -4  10  -6    0.20    0.12
  -3  10  -6    0.83    0.18
  -2  10  -6    0.41    0.09
  -1  10  -6    0.14    0.08
   0  10  -6    0.43    0.10
   1  10  -6    0.55    0.10
   2  10  -6    0.28    0.09
   3  10  -6    0.49    0.09
   5  10  -6    0.00    0.11
   6  10  -6    0.45    0.15
   7  10  -6   -0.09    0.09
   8  10  -6    0.06    0.10
   9  10  -6    0.44    0.13
  10  10  -6    0.05    0.08
  11  10  -6    0.16    0.07
  12  10  -6    0.14    0.06
  13  10  -6    0.03    0.04
  14  10  -6    0.07    0.04
  15  10  -6   -0.03    0.02
 -13  11  -6    0.19    0.04
 -12  11  -6    0.01    0.04
 -11  11  -6    0.68    0.10
 -10  11  -6    0.40    0.08
  -9  11  -6    0.79    0.12
  -8  11  -6    1.49    0.18
  -7  11  -6    0.16    0.09
  -6  11  -6    3.08    0.31
  -5  11  -6    0.50    0.11
  -4  11  -6    2.36    0.26
  -3  11  -6    4.88    0.47
  -2  11  -6    0.60    0.13
  -1  11  -6    6.25    0.36
   0  11  -6    0.06    0.06
   1  11  -6    4.56    0.28
   2  11  -6    2.86    0.21
   3  11  -6    2.10    0.17
   4  11  -6    2.54    0.29
   5  11  -6    0.48    0.13
   6  11  -6    4.70    0.42
   7  11  -6    0.10    0.09
   8  11  -6    3.56    0.34
   9  11  -6    1.30    0.17
  10  11  -6    0.42    0.09
  11  11  -6    1.15    0.15
  12  11  -6    0.09    0.05
  13  11  -6    0.91    0.10
 -11  12  -6    0.04    0.04
 -10  12  -6    0.11    0.05
  -9  12  -6    0.22    0.06
  -8  12  -6    0.17    0.06
  -7  12  -6    1.15    0.15
  -6  12  -6    0.05    0.07
  -5  12  -6    0.09    0.07
  -4  12  -6    1.10    0.15
  -3  12  -6    1.10    0.15
  -2  12  -6    1.46    0.17
  -1  12  -6    0.04    0.05
   0  12  -6    5.28    0.33
   1  12  -6    1.92    0.15
   2  12  -6    1.64    0.13
   3  12  -6    2.17    0.25
   4  12  -6    0.36    0.09
   5  12  -6    4.72    0.44
   6  12  -6    0.27    0.09
   7  12  -6    1.39    0.17
   8  12  -6    0.70    0.11
   9  12  -6    0.59    0.11
  10  12  -6    0.58    0.09
  11  12  -6    0.05    0.04
  12  12  -6    0.29    0.06
 -10  13  -6    0.10    0.04
  -9  13  -6    0.00    0.03
  -8  13  -6    0.01    0.04
  -7  13  -6   -0.03    0.05
  -6  13  -6    0.02    0.05
  -5  13  -6   -0.06    0.05
  -4  13  -6    0.23    0.06
  -3  13  -6    0.10    0.06
  -2  13  -6    0.13    0.06
  -1  13  -6    0.14    0.06
   0  13  -6    0.16    0.04
   1  13  -6    0.72    0.07
   2  13  -6    0.28    0.05
   3  13  -6    0.05    0.05
   4  13  -6    0.13    0.06
   5  13  -6   -0.03    0.05
   6  13  -6    0.19    0.06
   7  13  -6    0.04    0.05
   8  13  -6    0.08    0.05
   9  13  -6    0.13    0.05
  10  13  -6    0.02    0.03
  11  13  -6    0.07    0.03
  -8  14  -6   -0.04    0.03
  -7  14  -6    0.28    0.05
  -6  14  -6    0.04    0.03
  -5  14  -6    1.31    0.13
  -4  14  -6    1.29    0.12
  -3  14  -6    0.22    0.05
  -2  14  -6    0.91    0.11
  -1  14  -6    0.07    0.05
   0  14  -6    1.01    0.08
   1  14  -6    0.12    0.03
   2  14  -6    0.99    0.12
   3  14  -6    1.17    0.12
   4  14  -6    0.03    0.04
   5  14  -6    0.25    0.06
   6  14  -6    0.07    0.03
   7  14  -6    0.57    0.08
   8  14  -6    0.18    0.05
   9  14  -6    0.09    0.03
  -6  15  -6    0.17    0.04
  -5  15  -6    0.04    0.03
  -4  15  -6    0.32    0.05
  -3  15  -6    0.29    0.05
  -2  15  -6    0.05    0.04
  -1  15  -6    0.36    0.06
   0  15  -6    0.01    0.03
   1  15  -6    0.43    0.04
   2  15  -6    0.30    0.05
   3  15  -6    0.15    0.04
   4  15  -6    0.24    0.05
   5  15  -6    0.10    0.03
   6  15  -6    0.22    0.04
   7  15  -6    0.00    0.02
  -3  16  -6    0.00    0.02
  -2  16  -6    0.01    0.02
  -1  16  -6   -0.02    0.02
   0  16  -6    0.01    0.02
   2  16  -6    0.05    0.02
   3  16  -6    0.03    0.02
   4  16  -6    0.03    0.02
  -4 -16  -5    0.00    0.02
  -3 -16  -5    0.65    0.07
  -2 -16  -5    0.06    0.03
  -1 -16  -5    0.33    0.05
   0 -16  -5    0.24    0.05
   1 -16  -5    0.43    0.06
   2 -16  -5    0.88    0.10
   3 -16  -5    0.02    0.03
  -8 -15  -5    0.01    0.01
  -7 -15  -5    0.02    0.03
  -6 -15  -5    0.00    0.03
  -5 -15  -5    0.14    0.04
  -4 -15  -5    0.42    0.06
  -3 -15  -5    0.06    0.04
  -2 -15  -5    0.15    0.05
  -1 -15  -5    0.08    0.04
   0 -15  -5    0.41    0.07
   1 -15  -5    0.32    0.06
   2 -15  -5   -0.02    0.04
   3 -15  -5    0.41    0.08
   4 -15  -5    0.02    0.04
   5 -15  -5    0.27    0.06
   6 -15  -5    0.07    0.04
   7 -15  -5    0.50    0.07
 -10 -14  -5    0.07    0.02
  -9 -14  -5    0.05    0.02
  -8 -14  -5    0.15    0.03
  -7 -14  -5    0.07    0.04
  -6 -14  -5    0.44    0.07
  -5 -14  -5    0.17    0.05
  -4 -14  -5    0.09    0.06
  -3 -14  -5    0.17    0.06
  -2 -14  -5   -0.01    0.05
  -1 -14  -5    0.15    0.06
   0 -14  -5   -0.03    0.05
   1 -14  -5    0.05    0.06
   2 -14  -5   -0.06    0.05
   3 -14  -5    0.14    0.06
   4 -14  -5    0.13    0.06
   5 -14  -5   -0.02    0.04
   6 -14  -5   -0.01    0.04
   7 -14  -5    0.17    0.06
   8 -14  -5    0.04    0.04
   9 -14  -5    0.21    0.05
  10 -14  -5    0.00    0.03
 -11 -13  -5    0.44    0.05
 -10 -13  -5    0.12    0.02
  -9 -13  -5    1.00    0.08
  -8 -13  -5   -0.01    0.02
  -7 -13  -5    1.13    0.14
  -6 -13  -5    0.00    0.05
  -5 -13  -5    1.60    0.18
  -4 -13  -5    2.47    0.25
  -3 -13  -5    0.99    0.14
  -2 -13  -5    2.67    0.25
  -1 -13  -5   -0.04    0.06
   0 -13  -5    3.27    0.32
   1 -13  -5    1.10    0.17
   2 -13  -5    0.53    0.12
   3 -13  -5    2.26    0.26
   4 -13  -5   -0.02    0.06
   5 -13  -5    0.66    0.12
   6 -13  -5    0.23    0.08
   7 -13  -5    0.61    0.11
   8 -13  -5    0.92    0.13
   9 -13  -5   -0.04    0.04
  10 -13  -5    0.49    0.08
  11 -13  -5    0.02    0.03
  12 -13  -5    0.38    0.06
 -12 -12  -5    0.07    0.03
 -11 -12  -5    0.44    0.06
 -10 -12  -5    0.84    0.07
  -9 -12  -5   -0.01    0.03
  -8 -12  -5    0.23    0.04
  -7 -12  -5    0.04    0.04
  -6 -12  -5    0.98    0.14
  -5 -12  -5    1.41    0.19
  -4 -12  -5    0.52    0.11
  -3 -12  -5    1.84    0.23
  -2 -12  -5    0.10    0.09
  -1 -12  -5    0.52    0.13
   0 -12  -5    0.06    0.09
   1 -12  -5    2.16    0.25
   2 -12  -5    2.92    0.35
   3 -12  -5    0.08    0.09
   4 -12  -5    0.21    0.11
   5 -12  -5    0.09    0.09
   6 -12  -5    1.16    0.17
   7 -12  -5    0.71    0.14
   8 -12  -5    0.15    0.08
   9 -12  -5    0.51    0.11
  10 -12  -5    0.21    0.07
  11 -12  -5    0.02    0.04
  12 -12  -5    0.00    0.03
 -13 -11  -5    0.04    0.03
 -12 -11  -5   -0.02    0.03
 -11 -11  -5    0.00    0.03
 -10 -11  -5    0.02    0.04
  -9 -11  -5    0.07    0.04
  -8 -11  -5    0.03    0.04
  -7 -11  -5    1.41    0.12
  -6 -11  -5    0.85    0.16
  -5 -11  -5    0.26    0.11
  -4 -11  -5    0.56    0.16
  -3 -11  -5    1.02    0.18
  -2 -11  -5    7.26    0.64
  -1 -11  -5    4.00    0.43
   0 -11  -5    1.06    0.21
   1 -11  -5    2.12    0.29
   2 -11  -5    0.48    0.16
   3 -11  -5    3.69    0.41
   4 -11  -5   -0.02    0.11
   5 -11  -5    3.37    0.40
   6 -11  -5    1.67    0.25
   7 -11  -5    0.04    0.10
   8 -11  -5   -0.01    0.08
   9 -11  -5    0.95    0.17
  10 -11  -5    0.99    0.15
  11 -11  -5   -0.09    0.06
  12 -11  -5    0.01    0.05
 -14 -10  -5    0.01    0.03
 -13 -10  -5    0.94    0.11
 -12 -10  -5    0.63    0.09
 -11 -10  -5    0.21    0.05
 -10 -10  -5    2.08    0.15
  -9 -10  -5    0.86    0.10
  -8 -10  -5    7.90    0.47
  -7 -10  -5    2.04    0.17
  -6 -10  -5    4.08    0.37
  -5 -10  -5    7.02    0.62
  -4 -10  -5    0.01    0.11
  -3 -10  -5    9.77    0.88
  -2 -10  -5    0.55    0.17
  -1 -10  -5   11.72    1.01
   0 -10  -5    7.99    0.74
   1 -10  -5    0.84    0.21
   2 -10  -5    7.09    0.69
   3 -10  -5    0.43    0.21
   4 -10  -5   20.63    1.75
   5 -10  -5    3.74    0.50
   6 -10  -5    4.38    0.49
   7 -10  -5    5.73    0.56
   8 -10  -5    1.49    0.23
   9 -10  -5    4.78    0.48
  10 -10  -5    0.05    0.07
  11 -10  -5    3.38    0.34
  12 -10  -5    1.14    0.16
 -15  -9  -5    0.02    0.03
 -14  -9  -5    0.05    0.04
 -13  -9  -5   -0.02    0.04
 -12  -9  -5    0.31    0.05
 -11  -9  -5    0.04    0.05
 -10  -9  -5    0.09    0.06
  -9  -9  -5    0.15    0.07
  -8  -9  -5    0.47    0.09
  -7  -9  -5    0.46    0.10
  -6  -9  -5    0.10    0.15
  -5  -9  -5    1.28    0.24
  -4  -9  -5    2.25    0.34
  -3  -9  -5    0.20    0.19
  -2  -9  -5   11.38    1.00
  -1  -9  -5    0.38    0.19
   0  -9  -5    8.14    0.76
   1  -9  -5   22.98    1.87
   2  -9  -5    1.17    0.27
   3  -9  -5   10.67    0.98
   4  -9  -5    1.02    0.26
   5  -9  -5    4.31    0.51
   6  -9  -5    0.38    0.18
   7  -9  -5    1.77    0.27
   8  -9  -5    0.47    0.17
   9  -9  -5    0.02    0.09
  10  -9  -5    0.60    0.12
  11  -9  -5    0.19    0.11
  12  -9  -5    0.20    0.09
 -16  -8  -5    0.03    0.03
 -15  -8  -5    0.17    0.05
 -14  -8  -5    0.08    0.05
 -13  -8  -5    1.09    0.15
 -12  -8  -5    0.80    0.09
 -11  -8  -5   -0.01    0.05
 -10  -8  -5    0.77    0.10
  -9  -8  -5    0.43    0.09
  -8  -8  -5    5.68    0.36
  -7  -8  -5    2.94    0.23
  -6  -8  -5    5.86    0.39
  -5  -8  -5    0.22    0.17
  -4  -8  -5    1.18    0.28
  -3  -8  -5   17.01    1.50
  -2  -8  -5    4.15    0.53
  -1  -8  -5   22.71    1.98
   0  -8  -5    5.73    0.70
   1  -8  -5    5.70    0.62
   2  -8  -5    1.40    0.31
   3  -8  -5    6.00    0.71
   4  -8  -5    9.04    0.85
   5  -8  -5    6.21    0.77
   6  -8  -5    3.34    0.47
   7  -8  -5    0.05    0.16
   8  -8  -5    0.47    0.18
   9  -8  -5    0.93    0.16
  10  -8  -5    0.12    0.10
  11  -8  -5    2.62    0.22
 -16  -7  -5    0.15    0.04
 -15  -7  -5    0.02    0.04
 -14  -7  -5    3.16    0.31
 -13  -7  -5    1.06    0.15
 -12  -7  -5    1.60    0.14
 -11  -7  -5    3.46    0.24
 -10  -7  -5    2.11    0.19
  -9  -7  -5    8.42    0.56
  -8  -7  -5    0.08    0.09
  -7  -7  -5   37.01    2.18
  -6  -7  -5   16.79    0.95
  -5  -7  -5    4.51    0.35
  -4  -7  -5    5.13    0.57
  -3  -7  -5    2.39    0.43
  -2  -7  -5   68.46    5.36
  -1  -7  -5   14.79    1.29
   0  -7  -5   24.51    2.09
   1  -7  -5    4.72    0.61
   2  -7  -5    4.59    0.63
   3  -7  -5   20.62    1.68
   4  -7  -5    0.46    0.24
   5  -7  -5   57.59    4.31
   6  -7  -5   10.64    0.95
   7  -7  -5    1.82    0.32
   8  -7  -5    4.75    0.40
   9  -7  -5    3.46    0.31
  10  -7  -5   14.63    0.85
  11  -7  -5    4.37    0.32
  12  -7  -5    3.01    1.54
  13  -7  -5    2.21    1.28
  14  -7  -5    0.77    1.09
  15  -7  -5    0.67    1.10
  16  -7  -5    0.02    0.80
  17  -7  -5    1.91    0.87
 -17  -6  -5    0.01    0.03
 -16  -6  -5   -0.05    0.03
 -15  -6  -5    0.17    0.06
 -14  -6  -5    0.06    0.06
 -13  -6  -5    1.24    0.12
 -12  -6  -5    1.15    0.13
 -11  -6  -5    0.04    0.07
 -10  -6  -5    0.10    0.09
  -9  -6  -5    0.72    0.14
  -8  -6  -5   17.61    1.00
  -7  -6  -5    0.74    0.14
  -6  -6  -5    0.75    0.16
  -5  -6  -5    0.74    0.15
  -4  -6  -5    1.05    0.29
  -3  -6  -5   -0.14    0.18
  -2  -6  -5    0.38    0.24
  -1  -6  -5   31.45    2.47
   0  -6  -5    9.91    0.88
   1  -6  -5    4.68    0.58
   2  -6  -5    0.36    0.28
   3  -6  -5    0.75    0.29
   4  -6  -5   17.52    1.52
   5  -6  -5    8.36    0.89
   6  -6  -5    0.17    0.24
   7  -6  -5    0.56    0.20
   8  -6  -5    0.14    0.16
   9  -6  -5    0.59    0.17
  10  -6  -5    0.34    0.14
  11  -6  -5    5.22    0.37
  12  -6  -5    1.71    0.27
  13  -6  -5    0.53    1.35
  14  -6  -5   -0.22    1.19
  15  -6  -5   -0.97    0.81
  16  -6  -5   -0.55    0.79
  17  -6  -5    0.78    0.92
  18  -6  -5    0.24    0.81
 -16  -5  -5    0.53    0.08
 -15  -5  -5    0.00    0.05
 -14  -5  -5    0.90    0.15
 -13  -5  -5    0.32    0.08
 -12  -5  -5    2.58    0.23
 -11  -5  -5    6.43    0.43
 -10  -5  -5    1.84    0.20
  -9  -5  -5    8.80    0.55
  -8  -5  -5    1.30    0.22
  -7  -5  -5    6.95    0.50
  -6  -5  -5    9.90    0.61
  -5  -5  -5   20.78    1.26
  -4  -5  -5   33.24    1.87
  -3  -5  -5    2.95    0.41
  -2  -5  -5   16.06    1.39
  -1  -5  -5    6.98    0.82
   0  -5  -5   28.03    2.32
   1  -5  -5   34.23    2.93
   2  -5  -5    1.49    0.36
   3  -5  -5   36.60    3.24
   4  -5  -5   10.06    1.06
   5  -5  -5   23.44    1.97
   6  -5  -5    8.77    0.63
   7  -5  -5    9.44    0.67
   8  -5  -5   29.36    1.53
   9  -5  -5    0.27    0.16
  10  -5  -5    7.29    0.49
  11  -5  -5    0.22    0.21
  12  -5  -5    3.86    0.41
  13  -5  -5    2.58    1.48
  14  -5  -5   -0.30    1.19
  15  -5  -5    2.32    1.28
  16  -5  -5   -0.25    0.77
  17  -5  -5    1.50    1.11
  18  -5  -5   -0.40    0.81
 -17  -4  -5    0.27    0.06
 -16  -4  -5    0.30    0.07
 -15  -4  -5    1.66    0.21
 -14  -4  -5   -0.04    0.06
 -13  -4  -5    4.48    0.30
 -12  -4  -5    3.65    0.30
 -11  -4  -5    2.78    0.26
 -10  -4  -5    1.83    0.21
  -9  -4  -5    0.02    0.12
  -8  -4  -5   24.41    1.49
  -7  -4  -5    2.93    0.32
  -6  -4  -5    9.26    0.67
  -5  -4  -5   15.64    0.98
  -4  -4  -5    3.81    0.36
  -3  -4  -5   55.05    3.04
  -2  -4  -5    2.71    0.42
  -1  -4  -5   91.09    7.20
   0  -4  -5  116.34    9.29
   1  -4  -5   66.24    5.26
   2  -4  -5  109.29    8.22
   3  -4  -5    5.88    0.69
   4  -4  -5  156.05   11.97
   5  -4  -5   13.54    0.92
   6  -4  -5   25.39    1.52
   7  -4  -5    8.10    0.63
   8  -4  -5   10.91    0.71
   9  -4  -5    8.07    0.58
  10  -4  -5    0.83    0.19
  11  -4  -5   16.62    1.31
  12  -4  -5    1.16    0.23
  13  -4  -5    1.97    0.29
  14  -4  -5    2.29    1.40
  15  -4  -5    0.29    1.11
  16  -4  -5    4.07    1.41
  17  -4  -5    0.20    0.91
  18  -4  -5    0.70    0.84
 -18  -3  -5    0.00    0.03
 -17  -3  -5    0.13    0.05
 -16  -3  -5    0.10    0.07
 -15  -3  -5    0.17    0.08
 -14  -3  -5    1.56    0.14
 -13  -3  -5   -0.04    0.08
 -12  -3  -5    0.14    0.10
 -11  -3  -5    0.43    0.14
 -10  -3  -5    2.03    0.23
  -9  -3  -5    1.35    0.22
  -8  -3  -5    4.24    0.42
  -7  -3  -5   17.26    0.99
  -6  -3  -5   11.54    0.75
  -5  -3  -5   -0.04    0.15
  -4  -3  -5   27.84    1.59
  -3  -3  -5    3.16    0.33
  -2  -3  -5   20.65    1.10
  -1  -3  -5    6.07    0.75
   0  -3  -5   15.32    1.37
   1  -3  -5    2.88    0.42
   2  -3  -5    2.00    0.37
   3  -3  -5    0.10    0.25
   4  -3  -5    0.84    0.24
   5  -3  -5   22.19    1.39
   6  -3  -5   15.00    1.04
   7  -3  -5    5.13    0.47
   8  -3  -5   -0.10    0.16
   9  -3  -5    4.17    0.38
  10  -3  -5    7.79    0.78
  11  -3  -5    2.49    0.41
  12  -3  -5    0.09    0.16
  13  -3  -5    0.29    0.16
  14  -3  -5    0.13    1.40
  15  -3  -5    0.35    1.29
  16  -3  -5   -0.24    0.92
  17  -3  -5    0.93    1.17
  18  -3  -5   -0.21    0.91
 -17  -2  -5    0.60    0.09
 -16  -2  -5    0.14    0.06
 -15  -2  -5    2.41    0.18
 -14  -2  -5    0.14    0.07
 -13  -2  -5    1.57    0.17
 -12  -2  -5    0.63    0.14
 -11  -2  -5   17.47    1.04
 -10  -2  -5   41.92    2.50
  -9  -2  -5    0.12    0.15
  -8  -2  -5    8.60    0.62
  -7  -2  -5    0.61    0.19
  -6  -2  -5   52.73    3.05
  -5  -2  -5   43.44    2.57
  -4  -2  -5   10.25    0.71
  -3  -2  -5   17.56    1.05
  -2  -2  -5    7.03    0.54
  -1  -2  -5   17.78    1.07
   0  -2  -5   26.15    1.40
   1  -2  -5   96.67    7.44
   2  -2  -5   35.57    2.79
   3  -2  -5    4.39    0.44
   4  -2  -5   20.53    1.29
   5  -2  -5   26.26    1.66
   6  -2  -5   53.48    3.19
   7  -2  -5   43.41    2.47
   8  -2  -5   10.29    0.72
   9  -2  -5   40.46    2.12
  10  -2  -5    1.39    0.33
  11  -2  -5    5.01    0.56
  12  -2  -5    0.62    0.22
  13  -2  -5    8.15    0.73
  14  -2  -5    6.31    0.60
  15  -2  -5    0.40    1.33
  16  -2  -5   -0.12    1.17
  17  -2  -5    1.63    1.14
  18  -2  -5    0.48    0.98
 -18  -1  -5    0.15    0.04
 -17  -1  -5    0.75    0.10
 -16  -1  -5    2.33    0.22
 -15  -1  -5    0.18    0.06
 -14  -1  -5    3.81    0.26
 -13  -1  -5    0.31    0.09
 -12  -1  -5    7.54    0.50
 -11  -1  -5   15.67    0.94
 -10  -1  -5    1.54    0.23
  -9  -1  -5   29.47    1.75
  -8  -1  -5    7.02    0.56
  -7  -1  -5    7.81    0.64
  -6  -1  -5    3.99    0.42
  -5  -1  -5   37.99    2.27
  -4  -1  -5  105.90    5.94
  -3  -1  -5    1.95    0.29
  -2  -1  -5  106.15    6.12
  -1  -1  -5    9.97    0.60
   0  -1  -5   22.32    1.92
   1  -1  -5  469.22   25.54
   2  -1  -5   77.64    4.43
   3  -1  -5  140.30    7.87
   4  -1  -5   21.18    1.27
   5  -1  -5   49.68    2.79
   6  -1  -5    7.16    0.55
   7  -1  -5   25.63    1.54
   8  -1  -5   56.10    2.93
   9  -1  -5   -0.12    0.26
  10  -1  -5   10.36    0.94
  11  -1  -5    0.05    0.24
  12  -1  -5    9.68    0.87
  13  -1  -5    5.15    0.54
  14  -1  -5    0.98    0.21
  15  -1  -5    3.24    1.53
  16  -1  -5    0.73    1.04
  17  -1  -5    1.28    1.05
  18  -1  -5   -0.45    0.86
 -18   0  -5    0.01    0.03
 -17   0  -5   -0.03    0.04
 -16   0  -5    0.03    0.06
 -15   0  -5    0.01    0.05
 -14   0  -5    0.01    0.07
 -13   0  -5    0.00    0.08
 -12   0  -5   -0.01    0.10
 -11   0  -5    0.02    0.12
 -10   0  -5   -0.09    0.13
  -9   0  -5    0.04    0.15
  -8   0  -5    0.24    0.18
  -7   0  -5   -0.10    0.19
  -6   0  -5    0.01    0.21
  -5   0  -5   -0.02    0.19
  -4   0  -5    0.37    0.22
  -3   0  -5    0.07    0.17
  -2   0  -5    0.28    0.16
  -1   0  -5    0.11    0.11
   0   0  -5   -0.30    0.21
   1   0  -5   -0.06    0.18
   2   0  -5    0.37    0.18
   3   0  -5   -0.01    0.12
   4   0  -5   -0.04    0.45
   5   0  -5   -0.23    0.43
   6   0  -5    0.28    0.44
   7   0  -5    0.27    0.14
   8   0  -5    0.25    0.32
   9   0  -5   -0.16    0.26
  10   0  -5    0.13    0.24
  11   0  -5    0.58    0.27
  12   0  -5   -0.11    0.21
  13   0  -5   -0.06    0.15
  14   0  -5   -0.17    0.08
  15   0  -5   -0.05    0.09
  16   0  -5   -0.18    0.92
  17   0  -5   -0.44    0.85
  18   0  -5   -0.47    0.71
 -18   1  -5    0.15    0.04
 -17   1  -5    0.73    0.10
 -16   1  -5    2.31    0.16
 -15   1  -5    0.17    0.06
 -14   1  -5    3.45    0.26
 -13   1  -5    0.35    0.10
 -12   1  -5    7.49    0.49
 -11   1  -5   14.90    0.94
 -10   1  -5    1.36    0.23
  -9   1  -5   28.80    1.75
  -8   1  -5    7.34    0.58
  -7   1  -5    7.22    0.63
  -6   1  -5    3.89    0.42
  -5   1  -5   38.18    2.26
  -4   1  -5  109.06    5.94
  -3   1  -5    2.37    0.29
  -2   1  -5  112.31    5.01
  -1   1  -5    9.67    0.72
   0   1  -5   21.86    1.41
   1   1  -5  454.49   25.56
   2   1  -5   76.31    4.45
   3   1  -5  138.83   11.24
   4   1  -5   23.74    2.02
   5   1  -5   43.74    4.06
   6   1  -5    5.69    0.95
   7   1  -5   21.77    2.26
   8   1  -5   54.44    3.88
   9   1  -5    0.24    0.31
  10   1  -5   10.51    1.00
  11   1  -5    0.08    0.22
  12   1  -5   10.05    0.86
  13   1  -5    4.78    0.53
  14   1  -5    1.30    0.22
  15   1  -5    3.37    0.34
  16   1  -5   -0.80    0.86
  17   1  -5    0.12    0.85
  18   1  -5    0.32    0.78
 -17   2  -5    0.43    0.09
 -16   2  -5   -0.01    0.04
 -15   2  -5    2.27    0.17
 -14   2  -5    0.16    0.08
 -13   2  -5    1.79    0.18
 -12   2  -5    0.58    0.14
 -11   2  -5   16.11    1.03
 -10   2  -5   44.95    2.51
  -9   2  -5    0.12    0.16
  -8   2  -5    8.11    0.61
  -7   2  -5   -0.35    0.31
  -6   2  -5   54.13    3.06
  -5   2  -5   45.58    2.58
  -4   2  -5   10.23    0.72
  -3   2  -5   16.54    1.05
  -2   2  -5    6.96    0.56
  -1   2  -5   17.79    1.13
   0   2  -5   24.89    1.48
   1   2  -5   90.59    5.29
   2   2  -5   34.76    2.02
   3   2  -5    6.38    0.93
   4   2  -5   18.69    1.99
   5   2  -5   28.81    2.53
   6   2  -5   56.61    4.64
   7   2  -5   39.85    3.03
   8   2  -5   11.53    1.10
   9   2  -5   41.80    2.84
  10   2  -5    1.23    0.36
  11   2  -5    5.10    0.58
  12   2  -5    0.74    0.24
  13   2  -5    8.48    0.74
  14   2  -5    6.97    0.59
  15   2  -5    0.14    0.10
  16   2  -5    0.26    0.08
  17   2  -5    1.25    0.97
  18   2  -5    1.00    0.79
 -18   3  -5    0.01    0.03
 -17   3  -5    0.05    0.05
 -16   3  -5    0.09    0.04
 -15   3  -5    0.04    0.05
 -14   3  -5    1.31    0.14
 -13   3  -5   -0.03    0.08
 -12   3  -5    0.26    0.11
 -11   3  -5    0.46    0.15
 -10   3  -5    1.57    0.23
  -9   3  -5    1.39    0.22
  -8   3  -5    5.77    0.46
  -7   3  -5   17.43    1.00
  -6   3  -5   12.32    0.77
  -5   3  -5   -0.15    0.17
  -4   3  -5   27.74    1.60
  -3   3  -5    2.86    0.28
  -2   3  -5   18.53    1.10
  -1   3  -5    7.28    0.53
   0   3  -5   16.96    0.98
   1   3  -5    2.93    0.30
   2   3  -5    1.67    0.22
   3   3  -5    0.37    0.13
   4   3  -5    0.67    0.12
   5   3  -5   21.95    2.11
   6   3  -5   16.33    1.61
   7   3  -5    4.44    0.68
   8   3  -5    0.73    0.41
   9   3  -5    4.03    0.58
  10   3  -5    7.79    0.77
  11   3  -5    3.20    0.44
  12   3  -5    0.36    0.18
  13   3  -5   -0.14    0.12
  14   3  -5    0.59    0.14
  15   3  -5    0.10    0.07
  16   3  -5    0.08    0.07
  17   3  -5    0.35    0.91
  18   3  -5   -0.08    0.64
 -17   4  -5    0.45    0.05
 -16   4  -5    0.32    0.05
 -15   4  -5    2.22    0.16
 -14   4  -5    0.07    0.06
 -13   4  -5    4.39    0.31
 -12   4  -5    4.14    0.32
 -11   4  -5    2.78    0.27
 -10   4  -5    1.87    0.23
  -9   4  -5   -0.14    0.12
  -8   4  -5   25.57    1.51
  -7   4  -5    2.86    0.33
  -6   4  -5    9.73    0.69
  -5   4  -5   15.35    0.99
  -4   4  -5    4.22    0.32
  -3   4  -5   54.37    3.05
  -2   4  -5    2.02    0.22
  -1   4  -5   93.71    5.05
   0   4  -5  119.02    6.54
   1   4  -5   68.92    3.70
   2   4  -5  103.86    5.78
   3   4  -5    5.19    0.43
   4   4  -5  146.91    8.44
   5   4  -5   12.85    1.45
   6   4  -5   24.71    1.91
   7   4  -5    8.28    0.86
   8   4  -5    9.89    1.03
   9   4  -5    7.62    0.80
  10   4  -5    1.82    0.35
  11   4  -5   17.71    1.30
  12   4  -5    0.78    0.22
  13   4  -5    2.40    0.30
  14   4  -5    1.64    0.22
  15   4  -5    0.43    0.10
  16   4  -5    1.93    0.19
  17   4  -5    0.14    0.05
  18   4  -5    0.37    0.62
 -16   5  -5    0.40    0.05
 -15   5  -5    0.00    0.04
 -14   5  -5    0.84    0.10
 -13   5  -5    0.19    0.08
 -12   5  -5    2.72    0.24
 -11   5  -5    6.92    0.45
 -10   5  -5    1.69    0.21
  -9   5  -5    8.06    0.56
  -8   5  -5    1.72    0.22
  -7   5  -5    7.60    0.54
  -6   5  -5    8.85    0.91
  -5   5  -5   21.56    1.85
  -4   5  -5   33.26    1.85
  -3   5  -5    2.06    0.20
  -2   5  -5   14.40    0.93
  -1   5  -5    8.43    0.53
   0   5  -5   27.18    1.60
   1   5  -5   34.94    2.04
   2   5  -5    0.96    0.20
   3   5  -5   38.26    2.27
   4   5  -5   11.68    0.73
   5   5  -5   23.42    1.27
   6   5  -5    8.32    0.87
   7   5  -5    9.87    0.92
   8   5  -5   25.17    2.00
   9   5  -5   -0.37    0.21
  10   5  -5    7.09    0.70
  11   5  -5    0.16    0.19
  12   5  -5    3.80    0.40
  13   5  -5    1.86    0.25
  14   5  -5    0.47    0.11
  15   5  -5    1.09    0.16
  16   5  -5    0.06    0.06
  17   5  -5    0.20    0.05
  18   5  -5    0.47    0.65
 -17   6  -5    0.02    0.02
 -16   6  -5   -0.01    0.03
 -15   6  -5    0.09    0.04
 -14   6  -5   -0.07    0.04
 -13   6  -5    1.21    0.13
 -12   6  -5    1.34    0.14
 -11   6  -5    0.03    0.09
 -10   6  -5    0.08    0.10
  -9   6  -5    0.39    0.20
  -8   6  -5   16.14    1.44
  -7   6  -5    0.62    0.24
  -6   6  -5    0.81    0.27
  -5   6  -5    0.85    0.26
  -4   6  -5    1.72    0.17
  -3   6  -5    0.22    0.12
  -2   6  -5    0.26    0.12
  -1   6  -5   32.13    1.70
   0   6  -5    8.90    0.56
   1   6  -5    3.87    0.34
   2   6  -5    0.09    0.12
   3   6  -5    0.61    0.16
   4   6  -5   16.89    0.96
   5   6  -5    8.12    0.52
   6   6  -5   -0.61    0.35
   7   6  -5    1.17    0.32
   8   6  -5    0.00    0.25
   9   6  -5    0.72    0.26
  10   6  -5    0.37    0.22
  11   6  -5    5.18    0.52
  12   6  -5    2.04    0.26
  13   6  -5   -0.05    0.10
  14   6  -5    0.14    0.09
  15   6  -5    0.25    0.07
  16   6  -5    0.35    0.07
  17   6  -5    0.08    0.04
  18   6  -5   -0.29    0.57
 -16   7  -5    0.13    0.04
 -15   7  -5    0.10    0.05
 -14   7  -5    3.62    0.31
 -13   7  -5    1.02    0.15
 -12   7  -5    1.84    0.22
 -11   7  -5    3.46    0.38
 -10   7  -5    2.01    0.29
  -9   7  -5    9.44    0.83
  -8   7  -5    0.37    0.18
  -7   7  -5   39.69    3.14
  -6   7  -5   15.57    1.37
  -5   7  -5    5.36    0.56
  -4   7  -5    4.72    0.34
  -3   7  -5    3.66    0.29
  -2   7  -5   67.26    3.74
  -1   7  -5   14.86    0.87
   0   7  -5   25.83    1.44
   1   7  -5    4.54    0.37
   2   7  -5    5.19    0.40
   3   7  -5   19.38    1.05
   4   7  -5    0.28    0.10
   5   7  -5   52.63    2.73
   6   7  -5   10.17    0.87
   7   7  -5    1.87    0.34
   8   7  -5    3.96    0.51
   9   7  -5    2.96    0.42
  10   7  -5   15.98    1.15
  11   7  -5    4.11    0.43
  12   7  -5    2.13    0.27
  13   7  -5    2.02    0.22
  14   7  -5    0.63    0.11
  15   7  -5    1.00    0.12
  16   7  -5   -0.06    0.03
  17   7  -5    0.85    0.09
  18   7  -5    0.16    0.03
 -16   8  -5   -0.03    0.03
 -15   8  -5    0.18    0.05
 -14   8  -5    0.02    0.05
 -13   8  -5    1.39    0.16
 -12   8  -5    0.98    0.15
 -11   8  -5    0.14    0.10
 -10   8  -5    0.59    0.16
  -9   8  -5    0.30    0.15
  -8   8  -5    5.15    0.53
  -7   8  -5    2.01    0.32
  -6   8  -5    5.14    0.59
  -5   8  -5    0.40    0.19
  -4   8  -5    1.43    0.27
  -3   8  -5   18.01    1.03
  -2   8  -5    5.01    0.33
  -1   8  -5   23.53    1.36
   0   8  -5    6.61    0.44
   1   8  -5    4.85    0.36
   2   8  -5    1.38    0.18
   3   8  -5    6.65    0.43
   4   8  -5    8.98    0.56
   5   8  -5    7.75    0.49
   6   8  -5    3.18    0.45
   7   8  -5    0.00    0.18
   8   8  -5    0.31    0.20
   9   8  -5    0.96    0.22
  10   8  -5    0.38    0.15
  11   8  -5    2.10    0.28
  12   8  -5    1.63    0.21
  13   8  -5    0.22    0.09
  14   8  -5    0.24    0.08
  15   8  -5    0.09    0.05
  16   8  -5    0.52    0.07
  17   8  -5    0.09    0.03
 -15   9  -5    0.00    0.03
 -14   9  -5   -0.01    0.04
 -13   9  -5   -0.01    0.05
 -12   9  -5    0.25    0.08
 -11   9  -5   -0.10    0.07
 -10   9  -5    0.13    0.09
  -9   9  -5    0.19    0.12
  -8   9  -5    0.37    0.13
  -7   9  -5    0.48    0.15
  -6   9  -5    0.19    0.14
  -5   9  -5    0.71    0.20
  -4   9  -5    2.14    0.30
  -3   9  -5    0.27    0.09
  -2   9  -5   11.52    0.67
  -1   9  -5    0.36    0.11
   0   9  -5    7.81    0.48
   1   9  -5   22.01    1.28
   2   9  -5    1.15    0.15
   3   9  -5   10.16    0.64
   4   9  -5    1.43    0.16
   5   9  -5    3.89    0.47
   6   9  -5    0.48    0.19
   7   9  -5    1.18    0.23
   8   9  -5    0.29    0.15
   9   9  -5    0.16    0.14
  10   9  -5    0.53    0.15
  11   9  -5    0.39    0.12
  12   9  -5    0.09    0.07
  13   9  -5   -0.01    0.05
  14   9  -5    0.06    0.05
  15   9  -5    0.08    0.04
  16   9  -5    0.00    0.03
 -14  10  -5   -0.01    0.03
 -13  10  -5    0.87    0.11
 -12  10  -5    0.59    0.10
 -11  10  -5    0.21    0.08
 -10  10  -5    1.84    0.22
  -9  10  -5    1.21    0.16
  -8  10  -5    8.20    0.68
  -7  10  -5    1.52    0.23
  -6  10  -5    3.56    0.36
  -5  10  -5    6.55    0.62
  -4  10  -5    0.16    0.11
  -3  10  -5   10.24    0.59
  -2  10  -5    0.39    0.09
  -1  10  -5   11.48    0.68
   0  10  -5    8.22    0.49
   1  10  -5    0.84    0.13
   2  10  -5    7.00    0.45
   3  10  -5    0.81    0.11
   4  10  -5   21.80    1.21
   5  10  -5    5.05    0.47
   6  10  -5    4.67    0.45
   7  10  -5    5.85    0.54
   8  10  -5    1.29    0.21
   9  10  -5    4.44    0.45
  10  10  -5    0.07    0.08
  11  10  -5    3.97    0.34
  12  10  -5    1.14    0.15
  13  10  -5    0.30    0.07
  14  10  -5    0.43    0.07
  15  10  -5    0.14    0.04
 -13  11  -5    0.00    0.03
 -12  11  -5   -0.03    0.04
 -11  11  -5   -0.02    0.04
 -10  11  -5   -0.03    0.05
  -9  11  -5    0.03    0.06
  -8  11  -5   -0.06    0.06
  -7  11  -5    1.28    0.18
  -6  11  -5    0.99    0.15
  -5  11  -5    0.36    0.11
  -4  11  -5    0.80    0.15
  -3  11  -5    0.74    0.14
  -2  11  -5    6.93    0.42
  -1  11  -5    3.88    0.26
   0  11  -5    1.32    0.13
   1  11  -5    2.10    0.17
   2  11  -5    0.36    0.08
   3  11  -5    3.53    0.24
   4  11  -5    0.01    0.06
   5  11  -5    3.87    0.37
   6  11  -5    1.77    0.24
   7  11  -5    0.15    0.09
   8  11  -5    0.23    0.09
   9  11  -5    1.33    0.17
  10  11  -5    0.85    0.13
  11  11  -5    0.04    0.05
  12  11  -5    0.06    0.05
  13  11  -5    0.07    0.04
  14  11  -5    0.06    0.03
 -12  12  -5   -0.01    0.03
 -11  12  -5    0.33    0.06
 -10  12  -5    0.80    0.11
  -9  12  -5   -0.02    0.04
  -8  12  -5    0.23    0.07
  -7  12  -5    0.17    0.07
  -6  12  -5    1.09    0.14
  -5  12  -5    1.39    0.18
  -4  12  -5    0.34    0.09
  -3  12  -5    2.11    0.22
  -2  12  -5    0.12    0.05
  -1  12  -5    0.66    0.08
   0  12  -5    0.03    0.05
   1  12  -5    1.66    0.14
   2  12  -5    3.33    0.22
   3  12  -5    0.02    0.05
   4  12  -5    0.43    0.11
   5  12  -5    0.13    0.09
   6  12  -5    1.07    0.15
   7  12  -5    1.11    0.15
   8  12  -5    0.01    0.07
   9  12  -5    0.50    0.09
  10  12  -5    0.15    0.06
  11  12  -5   -0.02    0.04
  12  12  -5    0.03    0.03
  13  12  -5    0.06    0.03
 -10  13  -5    0.14    0.04
  -9  13  -5    0.91    0.11
  -8  13  -5    0.00    0.04
  -7  13  -5    1.35    0.15
  -6  13  -5    0.08    0.05
  -5  13  -5    1.72    0.17
  -4  13  -5    2.49    0.24
  -3  13  -5    1.03    0.13
  -2  13  -5    2.62    0.23
  -1  13  -5   -0.01    0.04
   0  13  -5    3.38    0.21
   1  13  -5    1.31    0.11
   2  13  -5    0.67    0.07
   3  13  -5    2.19    0.15
   4  13  -5    0.08    0.05
   5  13  -5    0.50    0.09
   6  13  -5    0.41    0.08
   7  13  -5    0.55    0.09
   8  13  -5    0.79    0.11
   9  13  -5   -0.03    0.03
  10  13  -5    0.43    0.07
  11  13  -5   -0.01    0.03
  -9  14  -5    0.00    0.03
  -8  14  -5    0.16    0.04
  -7  14  -5    0.10    0.04
  -6  14  -5    0.31    0.06
  -5  14  -5    0.27    0.06
  -4  14  -5    0.09    0.05
  -3  14  -5    0.24    0.06
  -2  14  -5   -0.02    0.04
  -1  14  -5    0.23    0.04
   0  14  -5    0.02    0.03
   1  14  -5    0.07    0.03
   2  14  -5    0.07    0.03
   3  14  -5    0.10    0.04
   4  14  -5    0.30    0.06
   5  14  -5    0.01    0.04
   6  14  -5    0.08    0.04
   7  14  -5    0.07    0.04
   8  14  -5    0.02    0.04
   9  14  -5    0.07    0.03
  -6  15  -5    0.01    0.02
  -5  15  -5    0.17    0.04
  -4  15  -5    0.37    0.06
  -3  15  -5    0.07    0.03
  -2  15  -5    0.25    0.05
  -1  15  -5    0.03    0.04
   0  15  -5    0.47    0.04
   1  15  -5    0.25    0.03
   2  15  -5    0.03    0.03
   3  15  -5    0.69    0.08
   4  15  -5    0.00    0.03
   5  15  -5    0.30    0.05
   6  15  -5    0.07    0.03
   7  15  -5    0.33    0.06
  -4  16  -5   -0.01    0.02
  -3  16  -5    0.61    0.07
  -2  16  -5    0.14    0.03
  -1  16  -5    0.27    0.05
   0  16  -5    0.23    0.04
   1  16  -5    0.50    0.04
   2  16  -5    0.97    0.09
   3  16  -5    0.03    0.02
   4  16  -5    0.35    0.05
   5  16  -5    0.05    0.02
  -6 -16  -4    0.00    0.02
  -5 -16  -4   -0.01    0.02
  -4 -16  -4    0.07    0.03
  -3 -16  -4    0.03    0.03
  -2 -16  -4   -0.03    0.02
  -1 -16  -4    0.02    0.03
   0 -16  -4    0.06    0.03
   1 -16  -4    0.02    0.03
   2 -16  -4   -0.01    0.03
   3 -16  -4    0.02    0.03
   4 -16  -4    0.07    0.03
  -8 -15  -4    0.04    0.02
  -7 -15  -4    0.15    0.04
  -6 -15  -4    0.15    0.04
  -5 -15  -4    0.44    0.07
  -4 -15  -4    0.01    0.04
  -3 -15  -4    0.17    0.05
  -2 -15  -4    0.17    0.05
  -1 -15  -4    0.19    0.05
   0 -15  -4    0.38    0.07
   1 -15  -4    0.13    0.05
   2 -15  -4    0.44    0.08
   3 -15  -4    0.04    0.04
   4 -15  -4    0.19    0.06
   5 -15  -4    0.06    0.04
   6 -15  -4    0.20    0.05
   7 -15  -4    0.37    0.07
   8 -15  -4    0.00    0.03
 -10 -14  -4    0.10    0.03
  -9 -14  -4    0.27    0.04
  -8 -14  -4    0.10    0.03
  -7 -14  -4    0.29    0.06
  -6 -14  -4    0.66    0.09
  -5 -14  -4    0.16    0.05
  -4 -14  -4    1.15    0.14
  -3 -14  -4    0.51    0.09
  -2 -14  -4    0.21    0.08
  -1 -14  -4    0.18    0.07
   0 -14  -4    0.90    0.14
   1 -14  -4    3.50    0.30
   2 -14  -4    0.45    0.09
   3 -14  -4    1.18    0.16
   4 -14  -4    0.78    0.12
   5 -14  -4    0.53    0.10
   6 -14  -4    1.47    0.18
   7 -14  -4    0.07    0.05
   8 -14  -4    1.19    0.14
   9 -14  -4    0.24    0.06
  10 -14  -4    0.12    0.04
 -11 -13  -4    0.04    0.02
 -10 -13  -4    0.02    0.03
  -9 -13  -4    0.07    0.03
  -8 -13  -4   -0.02    0.02
  -7 -13  -4    0.17    0.06
  -6 -13  -4    0.42    0.08
  -5 -13  -4    0.60    0.11
  -4 -13  -4    0.21    0.08
  -3 -13  -4   -0.06    0.07
  -2 -13  -4   -0.05    0.08
  -1 -13  -4    0.27    0.09
   0 -13  -4    0.12    0.08
   1 -13  -4    0.21    0.09
   2 -13  -4    0.19    0.09
   3 -13  -4    0.10    0.08
   4 -13  -4    0.30    0.10
   5 -13  -4    0.26    0.10
   6 -13  -4    0.04    0.08
   7 -13  -4    0.11    0.08
   8 -13  -4   -0.03    0.05
   9 -13  -4    0.14    0.06
  10 -13  -4    0.03    0.05
  11 -13  -4    0.06    0.04
  12 -13  -4    0.01    0.03
 -12 -12  -4    0.04    0.03
 -11 -12  -4    0.18    0.04
 -10 -12  -4    0.05    0.04
  -9 -12  -4    0.99    0.09
  -8 -12  -4    0.57    0.06
  -7 -12  -4    0.76    0.12
  -6 -12  -4    3.04    0.28
  -5 -12  -4    0.12    0.09
  -4 -12  -4    3.66    0.33
  -3 -12  -4    0.31    0.11
  -2 -12  -4    5.14    0.50
  -1 -12  -4    6.21    0.53
   0 -12  -4    0.20    0.11
   1 -12  -4    5.90    0.53
   2 -12  -4   -0.01    0.11
   3 -12  -4    3.52    0.41
   4 -12  -4    1.35    0.21
   5 -12  -4    0.59    0.14
   6 -12  -4    2.72    0.32
   7 -12  -4    0.25    0.10
   8 -12  -4    0.70    0.14
   9 -12  -4    0.03    0.06
  10 -12  -4    1.02    0.14
  11 -12  -4    0.35    0.08
  12 -12  -4    0.12    0.05
  13 -12  -4    0.21    0.05
 -14 -11  -4    0.12    0.04
 -13 -11  -4    0.27    0.05
 -12 -11  -4    0.55    0.07
 -11 -11  -4    0.04    0.05
 -10 -11  -4    1.76    0.12
  -9 -11  -4    0.28    0.05
  -8 -11  -4    0.91    0.10
  -7 -11  -4    1.04    0.16
  -6 -11  -4    0.16    0.09
  -5 -11  -4    4.28    0.40
  -4 -11  -4    0.36    0.13
  -3 -11  -4    1.84    0.24
  -2 -11  -4    0.96    0.21
  -1 -11  -4    1.15    0.21
   0 -11  -4    4.89    0.50
   1 -11  -4    1.03    0.22
   2 -11  -4    4.15    0.48
   3 -11  -4    0.93    0.21
   4 -11  -4    4.11    0.43
   5 -11  -4    2.89    0.38
   6 -11  -4    2.80    0.33
   7 -11  -4    5.17    0.48
   8 -11  -4   -0.04    0.08
   9 -11  -4    2.16    0.27
  10 -11  -4    0.39    0.11
  11 -11  -4    0.47    0.11
  12 -11  -4    0.48    0.09
  13 -11  -4    0.09    0.05
 -14 -10  -4    0.12    0.04
 -13 -10  -4    0.04    0.04
 -12 -10  -4    0.18    0.05
 -11 -10  -4    0.03    0.05
 -10 -10  -4   -0.03    0.04
  -9 -10  -4    0.83    0.10
  -8 -10  -4    0.14    0.07
  -7 -10  -4    0.08    0.06
  -6 -10  -4    0.41    0.14
  -5 -10  -4    0.31    0.14
  -4 -10  -4    0.33    0.15
  -3 -10  -4    1.33    0.25
  -2 -10  -4    0.99    0.21
  -1 -10  -4    0.37    0.18
   0 -10  -4    0.23    0.19
   1 -10  -4    2.93    0.39
   2 -10  -4    0.74    0.21
   3 -10  -4    1.56    0.29
   4 -10  -4    0.21    0.17
   5 -10  -4    0.08    0.14
   6 -10  -4    0.14    0.15
   7 -10  -4    0.47    0.18
   8 -10  -4    0.21    0.15
   9 -10  -4   -0.10    0.09
  10 -10  -4    0.09    0.09
  11 -10  -4    0.01    0.07
  12 -10  -4    0.26    0.09
  13 -10  -4   -0.02    0.05
 -15  -9  -4    0.75    0.09
 -14  -9  -4    0.28    0.07
 -12  -9  -4    2.45    0.24
 -11  -9  -4    0.02    0.04
 -10  -9  -4    3.06    0.21
  -9  -9  -4    0.17    0.07
  -8  -9  -4    9.75    0.57
  -7  -9  -4    9.39    0.55
  -6  -9  -4    0.09    0.13
  -5  -9  -4    3.16    0.40
  -4  -9  -4    0.67    0.21
  -3  -9  -4   27.49    2.26
  -2  -9  -4    2.56    0.36
  -1  -9  -4    4.86    0.56
   0  -9  -4   13.95    1.33
   1  -9  -4    0.00    0.17
   2  -9  -4    8.82    0.80
   3  -9  -4    0.42    0.20
   4  -9  -4   21.22    1.78
   5  -9  -4   20.80    1.67
   6  -9  -4    0.37    0.21
   7  -9  -4    5.81    0.62
   8  -9  -4    0.44    0.18
   9  -9  -4    8.19    0.48
  10  -9  -4    2.58    0.23
  11  -9  -4    1.22    0.20
  12  -9  -4    2.33    0.27
 -16  -8  -4    0.18    0.05
 -15  -8  -4    0.12    0.04
 -14  -8  -4    0.50    0.09
 -13  -8  -4    1.75    0.21
 -12  -8  -4    0.26    0.09
 -11  -8  -4    2.38    0.18
 -10  -8  -4    0.44    0.09
  -9  -8  -4    8.38    0.53
  -8  -8  -4    4.00    0.30
  -7  -8  -4    6.96    0.45
  -6  -8  -4   20.40    1.69
  -5  -8  -4    2.53    0.36
  -4  -8  -4   21.04    1.83
  -3  -8  -4    0.03    0.18
  -2  -8  -4   46.23    3.62
  -1  -8  -4   30.16    2.39
   0  -8  -4    1.70    0.34
   1  -8  -4   10.79    1.02
   2  -8  -4    3.83    0.50
   3  -8  -4   32.13    2.65
   4  -8  -4   10.75    0.98
   5  -8  -4    4.54    0.57
   6  -8  -4   12.29    0.95
   7  -8  -4    0.87    0.26
   8  -8  -4    1.67    0.33
   9  -8  -4    0.03    0.13
  10  -8  -4    3.69    0.31
  11  -8  -4    5.37    0.47
  12  -8  -4    0.12    0.12
 -16  -7  -4    0.05    0.04
 -15  -7  -4    0.09    0.05
 -14  -7  -4   -0.06    0.05
 -13  -7  -4    0.12    0.08
 -12  -7  -4   -0.06    0.06
 -11  -7  -4   -0.01    0.06
 -10  -7  -4   -0.07    0.07
  -9  -7  -4    1.10    0.14
  -8  -7  -4    0.09    0.11
  -7  -7  -4    0.56    0.15
  -6  -7  -4    0.32    0.12
  -5  -7  -4    0.25    0.23
  -4  -7  -4   10.82    0.95
  -3  -7  -4   22.53    1.79
  -2  -7  -4    1.86    0.38
  -1  -7  -4    4.45    0.57
   1  -7  -4   -0.26    0.19
   2  -7  -4    4.25    0.59
   3  -7  -4    5.11    0.63
   4  -7  -4    0.72    0.28
   5  -7  -4    0.47    0.24
   6  -7  -4    2.66    0.42
   7  -7  -4    0.73    0.24
   8  -7  -4    0.70    0.17
   9  -7  -4    1.54    0.29
  10  -7  -4    0.02    0.12
  11  -7  -4    0.48    0.13
  12  -7  -4    0.15    0.13
  13  -7  -4    0.25    0.92
  14  -7  -4    0.01    0.86
  15  -7  -4   -0.74    0.68
  16  -7  -4    1.27    0.90
  17  -7  -4    0.01    0.70
  18  -7  -4   -0.19    0.51
 -16  -6  -4    0.64    0.09
 -15  -6  -4    0.13    0.06
 -14  -6  -4    2.06    0.24
 -13  -6  -4    2.14    0.27
 -12  -6  -4    0.54    0.10
 -11  -6  -4    3.07    0.25
 -10  -6  -4    0.04    0.08
  -9  -6  -4   24.20    1.42
  -8  -6  -4    6.30    0.46
  -7  -6  -4    4.56    0.37
  -6  -6  -4   14.88    0.94
  -5  -6  -4    1.28    0.20
  -4  -6  -4    6.91    0.77
  -3  -6  -4    0.05    0.22
  -2  -6  -4   29.92    2.58
  -1  -6  -4   48.82    4.17
   0  -6  -4   11.57    1.02
   1  -6  -4   16.00    1.50
   2  -6  -4    0.57    0.27
   3  -6  -4  108.09    8.49
   4  -6  -4   60.56    4.80
   5  -6  -4   56.17    4.25
   6  -6  -4   37.91    3.20
   7  -6  -4    1.21    0.31
   8  -6  -4   24.60    1.30
   9  -6  -4    0.46    0.17
  10  -6  -4   21.11    1.15
  11  -6  -4    4.44    0.36
  12  -6  -4    1.25    1.41
  13  -6  -4    2.33    1.41
  14  -6  -4    0.52    1.18
  15  -6  -4    3.44    1.37
  16  -6  -4    0.95    0.91
  17  -6  -4    1.97    0.93
  18  -6  -4   -0.08    0.69
 -17  -5  -4    0.06    0.04
 -16  -5  -4    0.15    0.06
 -15  -5  -4    1.02    0.15
 -14  -5  -4    0.36    0.10
 -13  -5  -4    0.25    0.08
 -12  -5  -4    3.78    0.29
 -11  -5  -4    0.35    0.11
 -10  -5  -4    0.84    0.15
  -9  -5  -4    1.02    0.16
  -8  -5  -4   20.85    1.21
  -7  -5  -4   24.97    1.45
  -6  -5  -4    0.25    0.13
  -5  -5  -4    3.26    0.30
  -4  -5  -4    1.72    0.36
  -3  -5  -4   90.56    6.68
  -2  -5  -4   50.95    3.79
  -1  -5  -4   30.97    2.46
   0  -5  -4   46.30    3.69
   1  -5  -4   20.30    1.73
   2  -5  -4   30.78    2.45
   3  -5  -4    0.37    0.27
   4  -5  -4   41.00    3.28
   5  -5  -4   37.77    3.03
   6  -5  -4    0.42    0.30
   7  -5  -4    0.40    0.20
   8  -5  -4    6.73    0.51
   9  -5  -4   13.84    0.84
  10  -5  -4    2.99    0.30
  11  -5  -4    7.10    0.48
  12  -5  -4    1.74    0.28
  13  -5  -4   -0.32    1.01
  14  -5  -4    0.83    1.25
  15  -5  -4    0.63    1.02
  16  -5  -4    2.70    1.16
  17  -5  -4    1.04    0.89
  18  -5  -4   -0.43    0.72
 -18  -4  -4   -0.01    0.03
 -17  -4  -4    0.01    0.04
 -16  -4  -4    0.37    0.08
 -15  -4  -4    0.23    0.09
 -14  -4  -4    0.34    0.11
 -13  -4  -4   -0.02    0.06
 -12  -4  -4    2.75    0.24
 -11  -4  -4    5.92    0.42
 -10  -4  -4    0.02    0.11
  -9  -4  -4    0.19    0.14
  -8  -4  -4    1.33    0.20
  -7  -4  -4    8.41    0.62
  -6  -4  -4    4.81    0.42
  -5  -4  -4   19.14    1.15
  -4  -4  -4   20.15    1.26
  -3  -4  -4   10.74    1.07
  -2  -4  -4    0.66    0.28
  -1  -4  -4    3.46    0.52
   0  -4  -4   41.44    3.45
   1  -4  -4   12.45    1.13
   2  -4  -4   17.76    1.58
   3  -4  -4    1.73    0.41
   4  -4  -4    3.68    0.56
   5  -4  -4    3.32    0.51
   6  -4  -4   -0.08    0.18
   7  -4  -4    3.06    0.36
   8  -4  -4    4.53    0.42
   9  -4  -4    3.86    0.37
  10  -4  -4    0.23    0.19
  11  -4  -4    0.22    0.14
  12  -4  -4    1.34    0.26
  13  -4  -4    3.81    1.80
  14  -4  -4    2.02    1.43
  15  -4  -4    1.51    1.31
  16  -4  -4   -0.36    1.02
  17  -4  -4   -0.14    0.79
  18  -4  -4    0.80    0.76
 -18  -3  -4    0.12    0.04
 -17  -3  -4    1.27    0.14
 -16  -3  -4    0.37    0.08
 -15  -3  -4    1.23    0.18
 -14  -3  -4    2.81    0.31
 -13  -3  -4    3.45    0.27
 -12  -3  -4    8.74    0.57
 -11  -3  -4    0.95    0.16
 -10  -3  -4   45.97    2.63
  -9  -3  -4   14.18    0.90
  -8  -3  -4   44.92    2.77
  -7  -3  -4   44.22    2.52
  -6  -3  -4   41.93    2.55
  -5  -3  -4  184.02   10.08
  -4  -3  -4    0.00    0.15
  -3  -3  -4   66.21    3.73
  -2  -3  -4   71.58    5.67
  -1  -3  -4  176.01   13.54
   0  -3  -4   59.24    4.96
   1  -3  -4    2.22    0.41
   2  -3  -4  230.07   18.49
   3  -3  -4   22.81    1.92
   4  -3  -4   43.26    3.65
   5  -3  -4   26.75    1.67
   6  -3  -4   28.16    1.70
   7  -3  -4   96.45    5.65
   8  -3  -4    6.11    0.49
   9  -3  -4   22.59    1.27
  10  -3  -4   13.45    1.12
  11  -3  -4    5.90    0.60
  12  -3  -4   10.21    0.90
  13  -3  -4   -0.12    0.13
  14  -3  -4   13.80    2.56
  15  -3  -4    2.27    1.29
  16  -3  -4    3.33    1.30
  17  -3  -4    0.89    0.91
  18  -3  -4    1.32    0.97
 -17  -2  -4    0.08    0.06
 -16  -2  -4    0.32    0.08
 -15  -2  -4    0.81    0.13
 -14  -2  -4    2.34    0.20
 -13  -2  -4    1.77    0.18
 -12  -2  -4    0.25    0.12
 -11  -2  -4    7.01    0.51
 -10  -2  -4   -0.18    0.13
  -9  -2  -4   30.25    1.80
  -8  -2  -4    5.82    0.50
  -7  -2  -4   53.02    3.00
  -6  -2  -4   19.39    1.19
  -5  -2  -4    1.20    0.24
  -4  -2  -4   41.80    2.43
  -3  -2  -4    3.88    0.37
  -2  -2  -4    8.49    0.59
  -1  -2  -4    6.24    0.42
   0  -2  -4   19.98    1.66
   1  -2  -4   11.76    1.04
   2  -2  -4    0.09    0.18
   3  -2  -4   44.65    2.58
   4  -2  -4   20.24    1.24
   5  -2  -4   16.15    1.08
   6  -2  -4   16.27    1.03
   7  -2  -4    3.78    0.38
   8  -2  -4   15.38    1.33
   9  -2  -4    0.97    0.32
  10  -2  -4    1.85    0.37
  11  -2  -4    7.63    0.74
  12  -2  -4    1.48    0.30
  13  -2  -4    0.99    0.23
  14  -2  -4    0.93    1.19
  15  -2  -4    3.33    1.40
  16  -2  -4   -0.72    0.89
  17  -2  -4   -0.13    0.82
  18  -2  -4    0.94    0.95
 -18  -1  -4    0.22    0.05
 -17  -1  -4    0.84    0.11
 -16  -1  -4    0.05    0.07
 -15  -1  -4    0.27    0.10
 -14  -1  -4    0.06    0.07
 -13  -1  -4    2.16    0.21
 -12  -1  -4    2.47    0.24
 -11  -1  -4    2.22    0.26
 -10  -1  -4   19.45    1.12
  -9  -1  -4   15.28    0.99
  -8  -1  -4    0.50    0.20
  -7  -1  -4    0.49    0.21
  -6  -1  -4    3.36    0.37
  -5  -1  -4   72.13    4.11
  -4  -1  -4    3.11    0.39
  -3  -1  -4   24.44    1.42
  -2  -1  -4    3.86    0.36
  -1  -1  -4    0.67    0.17
   0  -1  -4  100.84    7.55
   1  -1  -4    7.90    0.59
   2  -1  -4  116.98    6.65
   3  -1  -4   60.36    3.47
   4  -1  -4   26.07    1.55
   5  -1  -4    5.18    0.45
   6  -1  -4   54.21    3.07
   7  -1  -4  124.90    8.82
   8  -1  -4    1.61    0.45
   9  -1  -4   19.08    1.60
  10  -1  -4    0.79    0.28
  11  -1  -4    2.27    0.40
  12  -1  -4    0.71    0.25
  13  -1  -4    0.50    0.20
  14  -1  -4    2.27    0.32
  15  -1  -4    0.55    1.05
  16  -1  -4    0.16    0.97
  17  -1  -4   -0.32    0.72
  18  -1  -4    1.03    0.96
 -18   0  -4    0.68    0.09
 -16   0  -4    3.36    0.32
 -15   0  -4    1.60    0.14
 -13   0  -4    0.28    0.10
 -12   0  -4    4.17    0.36
 -11   0  -4   29.56    1.75
 -10   0  -4    1.68    0.25
  -9   0  -4    2.84    0.35
  -8   0  -4   25.90    1.52
  -7   0  -4   38.84    2.32
  -6   0  -4   31.75    1.92
  -5   0  -4    4.99    0.50
  -4   0  -4  204.58   11.09
  -3   0  -4    4.81    0.45
  -2   0  -4   53.70    2.88
  -1   0  -4    1.30    0.16
   0   0  -4  114.17    6.53
   1   0  -4  999.31   54.55
   2   0  -4    1.52    0.22
   3   0  -4   32.38    2.85
   4   0  -4    1.15    0.50
   5   0  -4   17.87    1.84
   6   0  -4   17.94    1.18
   7   0  -4   31.80    2.50
   8   0  -4   87.58    5.92
   9   0  -4    1.21    0.34
  10   0  -4    3.71    0.51
  11   0  -4    0.28    0.24
  12   0  -4    9.60    0.82
  13   0  -4   16.69    1.39
  14   0  -4    0.36    0.14
  15   0  -4    3.25    1.39
  16   0  -4    0.39    0.95
  17   0  -4   -0.13    0.80
  18   0  -4    0.25    0.74
 -18   1  -4    0.39    0.06
 -17   1  -4    0.74    0.11
 -16   1  -4    0.02    0.07
 -15   1  -4    0.25    0.07
 -14   1  -4    0.14    0.08
 -13   1  -4    2.63    0.23
 -12   1  -4    1.92    0.22
 -11   1  -4    2.61    0.26
 -10   1  -4   18.33    1.11
  -9   1  -4   12.87    0.82
  -8   1  -4    0.06    0.19
  -7   1  -4    0.27    0.20
  -6   1  -4    3.29    0.38
  -5   1  -4   74.65    4.12
  -4   1  -4    3.91    0.41
  -3   1  -4   25.10    1.42
  -2   1  -4    3.86    0.35
  -1   1  -4    0.86    0.16
   0   1  -4   95.19    5.37
   1   1  -4    8.21    0.64
   2   1  -4  118.39    9.51
   3   1  -4   59.90    5.04
   4   1  -4   25.25    2.36
   5   1  -4    5.01    0.85
   6   1  -4   50.69    4.44
   7   1  -4  131.09   10.63
   8   1  -4    0.53    0.39
   9   1  -4   21.77    1.63
  10   1  -4    0.09    0.26
  11   1  -4    2.83    0.43
  12   1  -4    0.58    0.24
  13   1  -4    0.95    0.21
  14   1  -4    2.96    0.34
  15   1  -4    0.24    0.11
  16   1  -4   -0.33    0.97
  17   1  -4    0.33    0.83
  18   1  -4    0.29    0.73
 -17   2  -4    0.03    0.05
 -16   2  -4    0.41    0.10
 -15   2  -4    0.46    0.08
 -14   2  -4    2.45    0.20
 -13   2  -4    2.05    0.20
 -12   2  -4    0.28    0.12
 -11   2  -4    7.91    0.54
 -10   2  -4    0.01    0.14
  -9   2  -4   33.58    1.82
  -8   2  -4    5.66    0.50
  -7   2  -4   52.22    3.00
  -6   2  -4   18.52    1.19
  -5   2  -4    0.33    0.21
  -4   2  -4   42.56    2.43
  -3   2  -4    4.02    0.38
  -2   2  -4   10.29    0.97
  -1   2  -4    6.02    0.49
   0   2  -4   19.91    1.20
   1   2  -4   12.20    0.78
   2   2  -4    0.28    0.13
   3   2  -4   43.17    3.76
   4   2  -4   22.18    1.95
   5   2  -4   18.59    1.73
   6   2  -4   16.19    1.46
   7   2  -4    3.86    0.63
   8   2  -4   16.17    1.39
   9   2  -4    0.92    0.36
  10   2  -4    2.17    0.41
  11   2  -4    6.73    0.72
  12   2  -4    1.46    0.29
  13   2  -4    2.27    0.29
  14   2  -4   -0.02    0.11
  15   2  -4    1.64    0.22
  16   2  -4   -0.03    1.00
  17   2  -4    1.11    0.89
  18   2  -4    0.33    0.64
 -18   3  -4    0.08    0.04
 -17   3  -4    1.17    0.15
 -16   3  -4    0.40    0.06
 -15   3  -4    1.51    0.13
 -14   3  -4    2.72    0.22
 -13   3  -4    3.31    0.27
 -12   3  -4    9.11    0.58
 -11   3  -4    1.08    0.17
 -10   3  -4   47.35    2.64
  -9   3  -4   14.67    0.92
  -8   3  -4   48.20    2.78
  -7   3  -4   44.60    2.53
  -6   3  -4   43.14    2.57
  -5   3  -4  183.58   10.09
  -4   3  -4    0.27    0.18
  -3   3  -4   67.67    3.74
  -2   3  -4   72.24    3.97
  -1   3  -4  173.10    9.54
   0   3  -4   62.61    3.49
   1   3  -4    2.02    0.27
   2   3  -4  238.04   13.05
   3   3  -4   22.72    1.35
   4   3  -4   44.61    2.58
   5   3  -4   28.55    2.50
   6   3  -4   25.91    2.13
   7   3  -4  101.05    8.05
   8   3  -4    4.35    0.65
   9   3  -4   24.08    1.73
  10   3  -4   13.74    1.12
  11   3  -4    5.31    0.58
  12   3  -4   11.00    0.90
  13   3  -4   -0.20    0.11
  14   3  -4    9.80    0.78
  15   3  -4    1.23    0.17
  16   3  -4    3.80    1.24
  17   3  -4    1.11    0.96
  18   3  -4    0.77    0.73
 -18   4  -4    0.01    0.03
 -17   4  -4   -0.06    0.04
 -16   4  -4    0.48    0.06
 -15   4  -4    0.45    0.07
 -14   4  -4    0.25    0.07
 -13   4  -4   -0.02    0.07
 -12   4  -4    2.96    0.26
 -11   4  -4    5.98    0.44
 -10   4  -4   -0.25    0.11
  -9   4  -4    0.51    0.17
  -8   4  -4    1.15    0.22
  -7   4  -4    9.06    0.65
  -6   4  -4    4.35    0.43
  -5   4  -4   18.95    0.92
  -4   4  -4   21.87    1.24
  -3   4  -4   10.93    0.72
  -2   4  -4    0.76    0.17
  -1   4  -4    4.60    0.35
   0   4  -4   41.69    2.41
   1   4  -4   11.99    0.77
   2   4  -4   18.59    1.10
   3   4  -4    3.13    0.28
   4   4  -4    4.37    0.35
   5   4  -4    1.80    0.51
   6   4  -4   -0.14    0.37
   7   4  -4    4.07    0.60
   8   4  -4    3.38    0.59
   9   4  -4    4.11    0.55
  10   4  -4    1.18    0.31
  11   4  -4    0.35    0.23
  12   4  -4    1.32    0.25
  13   4  -4    3.88    0.40
  14   4  -4    1.04    0.17
  15   4  -4    0.38    0.09
  16   4  -4    0.02    0.05
  17   4  -4    0.30    0.67
  18   4  -4   -0.14    0.67
 -17   5  -4    0.26    0.06
 -16   5  -4    0.07    0.04
 -15   5  -4    1.40    0.12
 -14   5  -4    0.64    0.09
 -13   5  -4    0.15    0.08
 -12   5  -4    4.04    0.31
 -11   5  -4    0.36    0.12
 -10   5  -4    0.54    0.15
  -9   5  -4    0.91    0.18
  -8   5  -4   20.70    1.22
  -7   5  -4   22.78    1.46
  -6   5  -4    0.35    0.25
  -5   5  -4    3.78    0.27
  -4   5  -4    1.99    0.21
  -3   5  -4   88.18    4.67
  -2   5  -4   50.04    2.63
  -1   5  -4   30.77    1.69
   0   5  -4   45.57    2.56
   1   5  -4   18.88    1.18
   2   5  -4   28.28    1.67
   3   5  -4    0.55    0.15
   4   5  -4   39.67    2.08
   5   5  -4   34.18    2.56
   6   5  -4    0.58    0.37
   7   5  -4    0.67    0.33
   8   5  -4    6.48    0.74
   9   5  -4   14.45    1.14
  10   5  -4    3.05    0.45
  11   5  -4    7.80    0.68
  12   5  -4    2.11    0.30
  13   5  -4    0.00    0.13
  14   5  -4    0.45    0.13
  15   5  -4    0.04    0.07
  16   5  -4    1.35    0.14
  17   5  -4    1.83    0.79
  18   5  -4    0.25    0.60
 -16   6  -4    0.58    0.06
 -15   6  -4    0.01    0.04
 -14   6  -4    2.45    0.18
 -13   6  -4    2.60    0.21
 -12   6  -4    0.56    0.11
 -11   6  -4    3.08    0.26
 -10   6  -4   -0.03    0.10
  -9   6  -4   24.22    2.05
  -8   6  -4    6.36    0.73
  -7   6  -4    4.24    0.56
  -6   6  -4   14.94    1.37
  -5   6  -4    2.00    0.20
  -4   6  -4    7.31    0.48
  -3   6  -4    0.25    0.12
  -2   6  -4   29.17    1.78
  -1   6  -4   49.94    2.90
   0   6  -4   10.71    0.66
   1   6  -4   16.49    1.01
   2   6  -4    0.73    0.16
   3   6  -4  106.44    5.37
   4   6  -4   59.06    3.34
   5   6  -4   52.16    2.94
   6   6  -4   42.18    3.23
   7   6  -4    0.83    0.30
   8   6  -4   21.36    1.70
   9   6  -4    0.40    0.26
  10   6  -4   22.53    1.74
  11   6  -4    5.17    0.52
  12   6  -4    0.66    0.18
  13   6  -4    1.51    0.20
  14   6  -4    0.32    0.12
  15   6  -4    1.94    0.19
  16   6  -4    0.10    0.05
  17   6  -4    1.17    0.75
  18   6  -4    1.12    0.63
 -17   7  -4    0.00    0.03
 -16   7  -4   -0.04    0.03
 -15   7  -4    0.03    0.03
 -14   7  -4    0.16    0.07
 -13   7  -4    0.06    0.09
 -12   7  -4    0.10    0.10
 -11   7  -4    0.08    0.13
 -10   7  -4   -0.07    0.15
  -9   7  -4    1.49    0.27
  -8   7  -4   -0.11    0.16
  -7   7  -4    1.10    0.26
  -6   7  -4    0.66    0.24
  -5   7  -4    0.89    0.14
  -4   7  -4   11.24    0.63
  -3   7  -4   22.02    1.22
  -2   7  -4    2.35    0.24
  -1   7  -4    4.42    0.35
   0   7  -4   16.91    0.98
   1   7  -4    0.24    0.12
   2   7  -4    4.26    0.35
   3   7  -4    4.94    0.36
   4   7  -4    0.60    0.13
   5   7  -4    0.28    0.11
   6   7  -4    2.66    0.42
   7   7  -4    0.90    0.28
   8   7  -4    0.27    0.25
   9   7  -4    1.32    0.28
  10   7  -4    0.01    0.16
  11   7  -4    0.69    0.21
  12   7  -4    0.31    0.12
  13   7  -4    0.02    0.08
  14   7  -4    0.19    0.08
  15   7  -4    0.07    0.05
  16   7  -4    0.02    0.04
  17   7  -4    0.03    0.03
 -16   8  -4    0.17    0.04
 -15   8  -4    0.00    0.04
 -14   8  -4    0.50    0.09
 -13   8  -4    2.12    0.22
 -12   8  -4    0.18    0.09
 -11   8  -4    2.04    0.28
 -10   8  -4    0.34    0.15
  -9   8  -4    9.39    0.78
  -8   8  -4    3.62    0.44
  -7   8  -4    6.61    0.65
  -6   8  -4   20.10    1.69
  -5   8  -4    1.68    0.31
  -4   8  -4   22.79    1.27
  -3   8  -4    0.08    0.10
  -2   8  -4   46.43    2.52
  -1   8  -4   29.80    1.64
   0   8  -4    1.68    0.20
   1   8  -4   10.53    0.67
   2   8  -4    3.12    0.27
   3   8  -4   32.34    1.82
   4   8  -4    9.92    0.63
   5   8  -4    4.42    0.34
   6   8  -4   10.65    0.99
   7   8  -4    1.04    0.26
   8   8  -4    1.94    0.34
   9   8  -4   -0.04    0.14
  10   8  -4    3.57    0.42
  11   8  -4    5.09    0.44
  12   8  -4    0.18    0.10
  13   8  -4    1.02    0.15
  14   8  -4   -0.01    0.05
  15   8  -4    1.23    0.14
  16   8  -4    0.13    0.04
  17   8  -4    0.26    0.04
 -16   9  -4   -0.03    0.02
 -15   9  -4    0.93    0.10
 -14   9  -4    0.38    0.07
 -13   9  -4    0.38    0.08
 -12   9  -4    2.72    0.25
 -11   9  -4   -0.02    0.08
 -10   9  -4    3.28    0.34
  -9   9  -4    0.28    0.12
  -8   9  -4    8.94    0.82
  -7   9  -4    9.14    0.80
  -6   9  -4    0.00    0.16
  -5   9  -4    3.48    0.39
  -4   9  -4    0.92    0.12
  -3   9  -4   28.24    1.57
  -2   9  -4    2.30    0.21
  -1   9  -4    4.72    0.33
   0   9  -4   16.16    0.91
   1   9  -4    0.11    0.09
   2   9  -4    7.79    0.49
   3   9  -4    0.21    0.10
   4   9  -4   20.83    1.21
   5   9  -4   19.89    1.13
   6   9  -4    0.25    0.17
   7   9  -4    5.13    0.57
   8   9  -4    0.39    0.17
   9   9  -4    6.73    0.64
  10   9  -4    2.47    0.31
  11   9  -4    1.09    0.18
  12   9  -4    2.68    0.26
  13   9  -4    0.00    0.07
  14   9  -4    0.45    0.08
  15   9  -4   -0.01    0.03
  16   9  -4    0.61    0.07
 -15  10  -4    0.09    0.03
 -14  10  -4    0.08    0.04
 -13  10  -4    0.07    0.05
 -12  10  -4    0.09    0.06
 -11  10  -4    0.13    0.07
 -10  10  -4    0.06    0.08
  -9  10  -4    1.12    0.16
  -8  10  -4    0.06    0.09
  -7  10  -4   -0.08    0.10
  -6  10  -4    0.09    0.13
  -5  10  -4    0.19    0.13
  -4  10  -4    0.28    0.13
  -3  10  -4    1.36    0.15
  -2  10  -4    0.76    0.12
  -1  10  -4    0.23    0.09
   0  10  -4    0.07    0.07
   1  10  -4    2.39    0.21
   2  10  -4    0.57    0.11
   3  10  -4    1.66    0.17
   4  10  -4    0.28    0.09
   5  10  -4   -0.03    0.07
   6  10  -4    0.55    0.16
   7  10  -4    0.28    0.14
   8  10  -4    0.43    0.14
   9  10  -4    0.02    0.09
  10  10  -4   -0.06    0.08
  11  10  -4    0.24    0.09
  12  10  -4    0.37    0.08
  13  10  -4    0.24    0.07
  14  10  -4    0.01    0.04
  15  10  -4    0.03    0.03
 -14  11  -4    0.10    0.03
 -13  11  -4    0.16    0.05
 -12  11  -4    0.38    0.07
 -11  11  -4    0.01    0.05
 -10  11  -4    1.41    0.18
  -9  11  -4    0.10    0.07
  -8  11  -4    1.03    0.15
  -7  11  -4    1.17    0.17
  -6  11  -4    0.33    0.11
  -5  11  -4    4.12    0.39
  -4  11  -4   -0.03    0.09
  -3  11  -4    1.52    0.14
  -2  11  -4    1.26    0.13
  -1  11  -4    1.18    0.13
   0  11  -4    4.98    0.33
   1  11  -4    0.94    0.11
   2  11  -4    4.19    0.29
   3  11  -4    1.01    0.12
   4  11  -4    3.46    0.25
   5  11  -4    3.77    0.35
   6  11  -4    2.35    0.28
   7  11  -4    4.71    0.45
   8  11  -4    0.00    0.08
   9  11  -4    1.82    0.23
  10  11  -4    0.28    0.09
  11  11  -4    0.37    0.09
  12  11  -4    0.60    0.09
  13  11  -4    0.08    0.05
  14  11  -4    0.41    0.06
 -12  12  -4    0.00    0.03
 -11  12  -4    0.23    0.06
 -10  12  -4   -0.05    0.04
  -9  12  -4    0.99    0.13
  -8  12  -4    0.22    0.09
  -7  12  -4    0.81    0.12
  -6  12  -4    2.76    0.27
  -5  12  -4    0.10    0.08
  -4  12  -4    3.40    0.32
  -3  12  -4    0.52    0.11
  -2  12  -4    5.70    0.34
  -1  12  -4    5.46    0.35
   0  12  -4    0.24    0.07
   1  12  -4    5.63    0.35
   2  12  -4    0.19    0.06
   3  12  -4    3.93    0.25
   4  12  -4    1.23    0.12
   5  12  -4    0.41    0.10
   6  12  -4    2.60    0.29
   7  12  -4    0.32    0.09
   8  12  -4    0.68    0.11
   9  12  -4   -0.04    0.05
  10  12  -4    0.93    0.12
  11  12  -4    0.61    0.09
  12  12  -4    0.11    0.04
  13  12  -4    0.29    0.05
 -11  13  -4    0.03    0.03
 -10  13  -4    0.12    0.04
  -9  13  -4    0.11    0.05
  -8  13  -4    0.03    0.05
  -7  13  -4    0.04    0.05
  -6  13  -4    0.42    0.08
  -5  13  -4    0.83    0.11
  -4  13  -4    0.21    0.07
  -3  13  -4   -0.04    0.05
  -2  13  -4    0.04    0.04
  -1  13  -4    0.16    0.05
   0  13  -4    0.05    0.04
   1  13  -4    0.02    0.04
   2  13  -4    0.18    0.05
   3  13  -4    0.08    0.04
   4  13  -4    0.28    0.08
   5  13  -4    0.39    0.08
   6  13  -4    0.32    0.07
   7  13  -4    0.20    0.06
   8  13  -4    0.04    0.05
   9  13  -4    0.00    0.04
  10  13  -4   -0.02    0.04
  11  13  -4   -0.02    0.03
  -9  14  -4    0.28    0.05
  -8  14  -4    0.12    0.04
  -7  14  -4    0.33    0.06
  -6  14  -4    0.73    0.09
  -5  14  -4    0.14    0.05
  -4  14  -4    1.18    0.13
  -3  14  -4    0.39    0.08
  -2  14  -4    0.33    0.07
  -1  14  -4    0.24    0.04
   0  14  -4    1.23    0.09
   1  14  -4    3.16    0.20
   2  14  -4    0.29    0.05
   3  14  -4    1.28    0.10
   4  14  -4    0.77    0.10
   5  14  -4    0.79    0.09
   6  14  -4    1.52    0.16
   7  14  -4    0.09    0.04
   8  14  -4    1.14    0.13
   9  14  -4    0.25    0.05
  10  14  -4    0.15    0.04
  -7  15  -4    0.15    0.04
  -6  15  -4    0.13    0.04
  -5  15  -4    0.51    0.07
  -4  15  -4    0.03    0.03
  -3  15  -4    0.22    0.05
  -2  15  -4    0.21    0.05
  -1  15  -4    0.23    0.03
   0  15  -4    0.40    0.04
   1  15  -4    0.15    0.03
   2  15  -4    0.46    0.05
   3  15  -4    0.05    0.03
   4  15  -4    0.15    0.04
   5  15  -4    0.07    0.03
   6  15  -4    0.10    0.03
   7  15  -4    0.33    0.05
  -4  16  -4    0.06    0.03
  -3  16  -4    0.04    0.03
  -2  16  -4   -0.03    0.02
  -1  16  -4   -0.03    0.02
   0  16  -4    0.00    0.02
   1  16  -4    0.04    0.02
   2  16  -4    0.02    0.02
   3  16  -4    0.02    0.02
   4  16  -4    0.02    0.02
   5  16  -4    0.05    0.02
   0  17  -4    0.19    0.03
   1  17  -4    0.01    0.01
  -7 -16  -3    0.18    0.03
  -6 -16  -3   -0.01    0.02
  -5 -16  -3    0.67    0.07
  -4 -16  -3    0.54    0.07
  -3 -16  -3    0.01    0.02
  -2 -16  -3    0.37    0.06
  -1 -16  -3    0.10    0.04
   0 -16  -3    1.20    0.11
   1 -16  -3    0.10    0.04
   2 -16  -3    0.51    0.07
   3 -16  -3    0.52    0.07
   4 -16  -3    0.18    0.04
  -7 -15  -3    0.00    0.03
  -6 -15  -3    0.35    0.06
  -5 -15  -3    0.12    0.04
  -4 -15  -3    0.31    0.06
  -3 -15  -3    0.59    0.09
  -2 -15  -3    0.07    0.04
  -1 -15  -3    0.59    0.09
   0 -15  -3   -0.05    0.04
   1 -15  -3    1.28    0.15
   2 -15  -3    0.50    0.08
   3 -15  -3    0.14    0.05
   4 -15  -3    0.45    0.08
   5 -15  -3    0.18    0.06
   6 -15  -3    0.76    0.10
   7 -15  -3   -0.02    0.04
   8 -15  -3    0.07    0.04
 -10 -14  -3    0.03    0.02
  -9 -14  -3    0.08    0.03
  -8 -14  -3    0.08    0.04
  -7 -14  -3    0.11    0.05
  -6 -14  -3    0.03    0.04
  -5 -14  -3    0.16    0.06
  -4 -14  -3   -0.01    0.05
  -3 -14  -3    0.29    0.08
  -2 -14  -3    0.06    0.06
  -1 -14  -3    0.00    0.05
   0 -14  -3    0.23    0.07
   1 -14  -3   -0.09    0.05
   2 -14  -3    0.28    0.08
   3 -14  -3    0.12    0.07
   4 -14  -3    0.17    0.07
   5 -14  -3    0.15    0.07
   6 -14  -3    0.11    0.07
   7 -14  -3   -0.01    0.05
   8 -14  -3    0.05    0.05
   9 -14  -3   -0.03    0.03
  10 -14  -3   -0.01    0.03
 -11 -13  -3    0.57    0.07
 -10 -13  -3    0.33    0.06
  -9 -13  -3    0.44    0.07
  -8 -13  -3    0.70    0.10
  -7 -13  -3    0.18    0.07
  -6 -13  -3    3.13    0.28
  -5 -13  -3    0.14    0.07
  -4 -13  -3    2.10    0.22
  -3 -13  -3    2.32    0.24
  -2 -13  -3    0.92    0.15
  -1 -13  -3    1.64    0.22
   0 -13  -3    0.05    0.08
   1 -13  -3    2.60    0.29
   2 -13  -3    1.08    0.18
   3 -13  -3    0.70    0.14
   4 -13  -3    1.06    0.17
   5 -13  -3    0.07    0.08
   6 -13  -3    2.44    0.25
   7 -13  -3    0.51    0.11
   8 -13  -3    0.60    0.11
   9 -13  -3    0.60    0.10
  10 -13  -3    0.01    0.04
  11 -13  -3    0.66    0.09
  12 -13  -3    0.02    0.03
 -13 -12  -3    0.08    0.03
 -12 -12  -3    0.44    0.06
 -11 -12  -3    0.14    0.04
 -10 -12  -3    0.74    0.09
  -9 -12  -3    0.93    0.08
  -8 -12  -3    0.36    0.06
  -7 -12  -3    1.21    0.17
  -6 -12  -3    0.31    0.09
  -5 -12  -3    4.79    0.40
  -3 -12  -3    0.71    0.15
  -2 -12  -3    0.01    0.09
  -1 -12  -3    2.45    0.29
   0 -12  -3    2.18    0.28
   1 -12  -3   -0.04    0.09
   2 -12  -3    1.01    0.18
   3 -12  -3    0.31    0.13
   4 -12  -3    0.15    0.11
   5 -12  -3    1.15    0.18
   6 -12  -3    0.41    0.13
   7 -12  -3    1.56    0.23
   8 -12  -3    1.01    0.17
   9 -12  -3    0.09    0.08
  10 -12  -3    0.06    0.07
  11 -12  -3   -0.01    0.06
  12 -12  -3    0.65    0.10
  13 -12  -3    0.13    0.05
  14 -12  -3    0.08    0.04
 -14 -11  -3    0.05    0.03
 -13 -11  -3    0.16    0.04
 -12 -11  -3    0.10    0.05
 -11 -11  -3   -0.02    0.05
 -10 -11  -3    0.02    0.05
  -9 -11  -3    0.84    0.08
  -8 -11  -3    1.86    0.14
  -6 -11  -3    0.71    0.15
  -5 -11  -3    0.00    0.09
  -4 -11  -3    1.84    0.25
  -3 -11  -3    2.29    0.31
  -2 -11  -3    1.60    0.26
  -1 -11  -3    3.99    0.44
   0 -11  -3    2.22    0.31
   1 -11  -3    0.49    0.17
   2 -11  -3    0.82    0.20
   3 -11  -3    5.48    0.57
   4 -11  -3    5.77    0.56
   5 -11  -3    0.08    0.12
   6 -11  -3    1.15    0.22
   7 -11  -3   -0.14    0.09
   8 -11  -3    0.86    0.18
   9 -11  -3    0.17    0.10
  10 -11  -3    0.58    0.13
  11 -11  -3    0.76    0.14
  12 -11  -3    0.08    0.06
  13 -11  -3   -0.11    0.03
  14 -11  -3    0.05    0.04
 -15 -10  -3    0.23    0.05
 -14 -10  -3    0.70    0.09
 -13 -10  -3   -0.01    0.04
 -12 -10  -3    1.00    0.12
 -11 -10  -3    0.03    0.05
 -10 -10  -3    1.04    0.10
  -9 -10  -3    2.66    0.18
  -8 -10  -3    1.61    0.14
  -7 -10  -3    5.52    0.51
  -6 -10  -3    1.81    0.25
  -5 -10  -3    6.44    0.60
  -4 -10  -3    2.74    0.36
  -3 -10  -3   15.31    1.21
  -2 -10  -3   22.94    1.88
  -1 -10  -3    0.09    0.15
   0 -10  -3   26.79    2.21
   1 -10  -3    0.16    0.18
   2 -10  -3   22.25    1.89
   3 -10  -3   15.20    1.37
   4 -10  -3   11.27    1.02
   5 -10  -3   28.47    2.45
   6 -10  -3    0.16    0.15
   7 -10  -3    9.91    0.89
   8 -10  -3    0.33    0.15
   9 -10  -3    4.08    0.45
  10 -10  -3    3.52    0.39
  11 -10  -3    0.32    0.11
  12 -10  -3    0.65    0.12
  13 -10  -3    0.00    0.05
 -15  -9  -3    0.01    0.03
 -14  -9  -3   -0.02    0.04
 -13  -9  -3    0.08    0.05
 -12  -9  -3   -0.05    0.05
 -11  -9  -3    0.38    0.09
 -10  -9  -3    0.30    0.07
  -9  -9  -3    0.12    0.07
  -8  -9  -3    1.41    0.15
  -7  -9  -3   -0.03    0.10
  -6  -9  -3    4.54    0.49
  -5  -9  -3   -0.07    0.12
  -4  -9  -3    0.81    0.22
  -3  -9  -3    3.70    0.44
  -2  -9  -3    0.87    0.24
  -1  -9  -3    4.64    0.55
   0  -9  -3    0.52    0.21
   1  -9  -3    0.43    0.22
   2  -9  -3    4.12    0.52
   3  -9  -3    0.75    0.25
   4  -9  -3    2.27    0.38
   5  -9  -3    0.29    0.20
   6  -9  -3    5.81    0.59
   7  -9  -3    0.87    0.24
   8  -9  -3    1.87    0.33
   9  -9  -3    1.37    0.26
  10  -9  -3    0.03    0.14
  11  -9  -3    1.24    0.22
  12  -9  -3   -0.03    0.08
  13  -9  -3    0.45    0.11
 -15  -8  -3    0.30    0.07
 -14  -8  -3    0.91    0.12
 -13  -8  -3    0.21    0.08
 -12  -8  -3    0.96    0.15
 -11  -8  -3    0.43    0.08
 -10  -8  -3    3.73    0.26
  -9  -8  -3    2.00    0.19
  -8  -8  -3    1.97    0.20
  -7  -8  -3   10.92    0.69
  -6  -8  -3    2.63    0.36
  -5  -8  -3    5.76    0.65
  -4  -8  -3    0.76    0.22
  -3  -8  -3   12.20    1.11
  -2  -8  -3   16.38    1.44
  -1  -8  -3    0.34    0.26
   0  -8  -3    0.50    0.23
   1  -8  -3    0.20    0.22
   2  -8  -3    1.73    0.38
   3  -8  -3    2.22    0.41
   4  -8  -3    5.95    0.69
   5  -8  -3    2.10    0.39
   6  -8  -3    6.35    0.74
   7  -8  -3    1.95    0.38
   8  -8  -3    0.28    0.23
   9  -8  -3    2.24    0.26
  10  -8  -3    5.25    0.38
  11  -8  -3   -0.19    0.12
  12  -8  -3    1.40    0.23
  13  -8  -3    0.25    0.11
 -17  -7  -3    0.12    0.04
 -16  -7  -3    0.57    0.08
 -15  -7  -3    0.69    0.10
 -14  -7  -3    0.04    0.06
 -13  -7  -3    5.32    0.50
 -12  -7  -3    1.62    0.21
 -11  -7  -3    2.57    0.21
 -10  -7  -3    0.72    0.12
  -9  -7  -3   12.34    0.75
  -8  -7  -3   30.02    1.76
  -7  -7  -3    0.74    0.13
  -6  -7  -3   15.44    1.44
  -5  -7  -3    2.90    0.41
  -4  -7  -3   66.75    5.02
  -3  -7  -3   13.01    1.11
  -2  -7  -3   20.99    1.73
  -1  -7  -3   76.74    5.83
   0  -7  -3    5.44    0.66
   1  -7  -3    9.90    0.99
   2  -7  -3    1.33    0.37
   3  -7  -3   35.67    3.00
   4  -7  -3   74.39    6.09
   5  -7  -3    1.17    0.32
   6  -7  -3   14.54    1.12
   7  -7  -3    7.21    0.73
   8  -7  -3    7.96    0.55
   9  -7  -3    8.88    0.55
  10  -7  -3    2.67    0.26
  11  -7  -3    5.59    0.61
  12  -7  -3    0.32    0.16
  13  -7  -3    1.15    0.21
  14  -7  -3    1.07    0.96
  15  -7  -3    8.48    1.57
  16  -7  -3    2.63    0.93
  17  -7  -3    0.34    0.71
  18  -7  -3    1.23    0.63
 -17  -6  -3    0.06    0.04
 -16  -6  -3   -0.02    0.04
 -15  -6  -3    0.45    0.09
 -14  -6  -3    1.47    0.19
 -13  -6  -3    0.08    0.09
 -12  -6  -3    0.04    0.08
 -11  -6  -3    0.30    0.10
 -10  -6  -3    4.23    0.32
  -9  -6  -3    0.23    0.12
  -8  -6  -3    2.13    0.22
  -7  -6  -3   13.79    0.82
  -6  -6  -3    0.15    0.11
  -5  -6  -3   -0.17    0.16
  -4  -6  -3   12.19    1.04
  -3  -6  -3   36.52    2.79
  -2  -6  -3   27.76    2.12
  -1  -6  -3    2.40    0.45
   0  -6  -3   -0.18    0.24
   1  -6  -3    2.62    0.47
   2  -6  -3   24.90    2.17
   3  -6  -3    0.46    0.29
   4  -6  -3    6.27    0.72
   5  -6  -3   26.00    1.97
   6  -6  -3    1.49    0.33
   7  -6  -3   -0.03    0.22
   8  -6  -3    0.14    0.17
   9  -6  -3   10.99    0.69
  10  -6  -3    3.79    0.36
  11  -6  -3    0.37    0.19
  12  -6  -3    0.36    0.17
  13  -6  -3   -0.16    0.93
  14  -6  -3    0.56    1.10
  15  -6  -3    0.81    0.92
  16  -6  -3   -0.16    0.83
  17  -6  -3    0.43    0.79
  18  -6  -3    0.03    0.64
 -17  -5  -3    0.02    0.03
 -16  -5  -3    0.33    0.08
 -15  -5  -3    0.41    0.09
 -14  -5  -3    0.22    0.10
 -13  -5  -3    2.61    0.30
 -12  -5  -3    0.05    0.08
 -11  -5  -3    5.95    0.41
 -10  -5  -3    3.89    0.32
  -9  -5  -3    0.69    0.16
  -8  -5  -3    5.70    0.44
  -7  -5  -3    2.22    0.25
  -6  -5  -3   34.18    2.04
  -5  -5  -3   13.71    0.85
  -4  -5  -3   26.17    2.12
  -3  -5  -3   43.01    3.72
  -2  -5  -3    3.29    0.51
  -1  -5  -3   50.36    4.15
   0  -5  -3    2.40    0.41
   1  -5  -3  138.08    9.89
   2  -5  -3   30.11    2.58
   3  -5  -3   32.34    2.75
   4  -5  -3   49.96    3.86
   5  -5  -3   24.46    2.08
   6  -5  -3   66.43    4.53
   7  -5  -3    1.52    0.26
   8  -5  -3   24.40    1.36
   9  -5  -3    6.64    0.50
  10  -5  -3    4.55    0.53
  11  -5  -3    1.63    0.30
  12  -5  -3    0.27    1.28
  13  -5  -3    7.39    1.95
  14  -5  -3    1.54    1.27
  15  -5  -3    1.72    1.03
  16  -5  -3    1.50    1.08
  17  -5  -3   -0.80    0.59
  18  -5  -3    0.54    0.65
 -17  -4  -3    0.42    0.08
 -16  -4  -3    0.15    0.06
 -15  -4  -3    1.39    0.17
 -14  -4  -3    2.46    0.31
 -13  -4  -3   -0.08    0.09
 -12  -4  -3    5.73    0.40
 -11  -4  -3    2.61    0.25
 -10  -4  -3   19.84    1.15
  -9  -4  -3   11.64    0.76
  -8  -4  -3    7.41    0.55
  -7  -4  -3   92.63    4.98
  -6  -4  -3    1.11    0.20
  -5  -4  -3   87.20    4.65
  -4  -4  -3   10.25    0.67
  -3  -4  -3   54.95    4.43
  -2  -4  -3   71.14    5.40
  -1  -4  -3    4.34    0.55
   0  -4  -3    6.23    0.75
   1  -4  -3    9.60    1.01
   2  -4  -3   76.11    6.28
   3  -4  -3   15.42    1.37
   4  -4  -3   31.28    2.56
   5  -4  -3   44.64    3.67
   6  -4  -3    8.69    0.67
   7  -4  -3   42.98    2.25
   8  -4  -3    9.62    0.89
   9  -4  -3   32.07    2.34
  10  -4  -3   19.57    1.59
  11  -4  -3    0.43    0.22
  12  -4  -3    9.77    2.42
  13  -4  -3    1.19    1.16
  14  -4  -3    7.99    1.94
  15  -4  -3    3.12    1.25
  16  -4  -3    1.90    1.06
  17  -4  -3    2.85    1.11
  18  -4  -3    0.20    0.64
 -18  -3  -3    0.00    0.03
 -17  -3  -3    0.01    0.04
 -16  -3  -3    0.26    0.07
 -15  -3  -3   -0.05    0.07
 -14  -3  -3    0.21    0.11
 -13  -3  -3    0.36    0.10
 -12  -3  -3    0.95    0.15
 -11  -3  -3    1.90    0.22
 -10  -3  -3    0.55    0.16
  -9  -3  -3    2.84    0.31
  -8  -3  -3    2.81    0.31
  -7  -3  -3   10.44    0.69
  -6  -3  -3   41.39    2.33
  -5  -3  -3   10.00    0.65
  -4  -3  -3   25.81    1.42
  -3  -3  -3   22.91    1.35
  -2  -3  -3    0.89    0.27
  -1  -3  -3    4.88    0.63
   0  -3  -3  146.24   11.23
   1  -3  -3    9.55    0.87
   2  -3  -3   11.20    1.09
   3  -3  -3   98.63    7.93
   4  -3  -3   60.54    5.16
   5  -3  -3    6.62    0.60
   6  -3  -3    0.60    0.27
   7  -3  -3    6.20    0.70
   8  -3  -3    4.26    0.58
   9  -3  -3    0.34    0.28
  10  -3  -3    3.48    0.46
  11  -3  -3   -0.18    0.21
  12  -3  -3    1.18    0.25
  13  -3  -3    0.54    1.20
  14  -3  -3    2.59    1.34
  15  -3  -3    1.28    1.08
  16  -3  -3    0.13    1.00
  17  -3  -3   -0.01    0.78
  18  -3  -3   -0.72    0.73
 -18  -2  -3    0.00    0.04
 -17  -2  -3    1.53    0.17
 -16  -2  -3    1.71    0.20
 -15  -2  -3   -0.02    0.07
 -14  -2  -3    1.60    0.23
 -13  -2  -3    1.50    0.17
 -12  -2  -3   12.06    0.72
 -11  -2  -3    1.98    0.23
 -10  -2  -3    2.23    0.26
  -9  -2  -3   23.52    1.37
  -8  -2  -3    1.24    0.24
  -7  -2  -3   24.90    1.53
  -6  -2  -3    8.74    0.63
  -5  -2  -3   75.34    4.46
  -4  -2  -3  143.54    7.96
  -3  -2  -3   35.69    2.02
  -2  -2  -3    1.71    0.20
  -1  -2  -3    4.66    0.57
   0  -2  -3  198.62   15.15
   1  -2  -3    5.97    0.65
   2  -2  -3   20.52    1.74
   3  -2  -3   83.90    4.84
   4  -2  -3    5.53    0.48
   5  -2  -3   98.44    5.78
   6  -2  -3   28.52    2.06
   7  -2  -3   46.65    3.18
   8  -2  -3   24.91    1.92
   9  -2  -3    0.02    0.28
  10  -2  -3    1.29    0.33
  11  -2  -3    7.82    0.71
  12  -2  -3   11.99    1.14
  13  -2  -3    0.29    0.17
  14  -2  -3    5.94    1.74
  15  -2  -3    3.17    1.41
  16  -2  -3    0.15    0.88
  17  -2  -3    1.62    0.97
  18  -2  -3   -0.25    0.73
 -17  -1  -3    0.47    0.09
 -16  -1  -3    1.13    0.15
 -15  -1  -3    3.26    0.34
 -14  -1  -3    0.51    0.09
 -13  -1  -3    4.44    0.34
 -12  -1  -3    0.07    0.11
 -11  -1  -3   23.71    1.40
 -10  -1  -3   19.95    1.24
  -9  -1  -3    4.93    0.43
  -8  -1  -3   45.58    2.34
  -7  -1  -3   42.09    2.44
  -6  -1  -3  155.31    8.78
  -5  -1  -3   11.35    0.81
  -4  -1  -3  180.49   10.17
  -3  -1  -3   60.44    3.44
  -2  -1  -3    5.39    0.44
  -1  -1  -3  195.88   10.26
   0  -1  -3   38.12    3.00
   1  -1  -3   65.86    5.30
   2  -1  -3  124.77    6.99
   3  -1  -3   24.39    1.50
   4  -1  -3   28.85    1.86
   5  -1  -3    1.17    0.46
   6  -1  -3  130.28    8.74
   7  -1  -3   10.70    1.07
   8  -1  -3   34.01    2.50
   9  -1  -3   11.19    1.07
  10  -1  -3    1.05    0.36
  11  -1  -3   25.26    2.17
  12  -1  -3    2.79    0.43
  13  -1  -3   11.85    1.03
  14  -1  -3    3.40    1.45
  15  -1  -3    1.31    1.12
  16  -1  -3    2.98    1.32
  17  -1  -3    0.07    0.78
  18  -1  -3    2.83    0.97
 -18   0  -3    0.05    0.04
 -17   0  -3    0.00    0.05
 -16   0  -3   -0.06    0.06
 -15   0  -3    0.00    0.10
 -14   0  -3   -0.05    0.06
 -13   0  -3   -0.05    0.08
 -12   0  -3    0.07    0.11
 -11   0  -3    0.19    0.13
 -10   0  -3    0.01    0.14
  -9   0  -3    0.06    0.18
  -8   0  -3    0.04    0.17
  -7   0  -3   -0.38    0.19
  -6   0  -3    0.16    0.22
  -5   0  -3    0.04    0.21
  -4   0  -3    0.02    0.21
  -3   0  -3    0.29    0.20
  -2   0  -3    0.12    0.16
  -1   0  -3   -0.02    0.11
   0   0  -3    0.08    0.15
   1   0  -3   -0.46    0.26
   2   0  -3    0.05    0.35
   3   0  -3    0.02    0.42
   4   0  -3   -0.22    0.42
   5   0  -3   -0.30    0.41
   6   0  -3   -0.28    0.45
   7   0  -3   -0.59    0.39
   8   0  -3    0.47    0.33
   9   0  -3   -0.10    0.30
  10   0  -3    0.46    0.25
  11   0  -3   -0.26    0.23
  12   0  -3   -0.27    0.20
  13   0  -3   -0.02    0.13
  14   0  -3    0.28    0.13
  15   0  -3    0.07    1.10
  16   0  -3   -0.52    0.82
  17   0  -3   -0.15    0.88
  18   0  -3    0.42    0.70
 -17   1  -3    0.41    0.09
 -16   1  -3    0.93    0.14
 -15   1  -3    3.28    0.33
 -14   1  -3    0.18    0.09
 -13   1  -3    4.29    0.33
 -12   1  -3   -0.24    0.10
 -11   1  -3   22.81    1.40
 -10   1  -3   20.20    1.24
  -9   1  -3    4.50    0.43
  -8   1  -3   42.09    2.33
  -7   1  -3   43.00    2.44
  -6   1  -3  162.35    8.79
  -5   1  -3   12.00    0.84
  -4   1  -3  181.01   10.17
  -3   1  -3   61.99    3.44
  -2   1  -3    5.75    0.44
  -1   1  -3  179.15   10.27
   0   1  -3   35.51    2.15
   1   1  -3   65.02    5.41
   3   1  -3   23.44    2.27
   4   1  -3   29.45    2.77
   5   1  -3    1.54    0.51
   6   1  -3  129.31   10.55
   7   1  -3   10.55    1.08
   8   1  -3   34.66    2.52
   9   1  -3   11.45    1.02
  10   1  -3    0.88    0.32
  11   1  -3   25.89    2.04
  12   1  -3    3.70    0.46
  13   1  -3   14.10    1.05
  14   1  -3    3.62    0.38
  15   1  -3    2.29    1.20
  16   1  -3    2.56    1.13
  17   1  -3    0.54    0.80
  18   1  -3    3.07    0.98
 -18   2  -3    0.02    0.04
 -17   2  -3    1.72    0.19
 -16   2  -3    1.83    0.21
 -15   2  -3    0.03    0.05
 -14   2  -3    1.25    0.15
 -13   2  -3    1.97    0.19
 -12   2  -3   11.47    0.72
 -11   2  -3    2.48    0.27
 -10   2  -3    1.72    0.25
  -9   2  -3   22.22    1.37
  -8   2  -3    1.95    0.28
  -7   2  -3   25.18    1.54
  -6   2  -3    8.24    0.63
  -5   2  -3   73.27    4.46
  -4   2  -3  134.77    7.96
  -3   2  -3   34.88    2.03
  -2   2  -3    1.58    0.21
  -1   2  -3    4.64    0.39
   0   2  -3  198.04   15.13
   1   2  -3    5.67    0.45
   2   2  -3   17.88    1.86
   3   2  -3   83.10    6.93
   4   2  -3    4.95    0.83
   5   2  -3  100.40    8.26
   6   2  -3   24.94    2.07
   7   2  -3   46.57    3.20
   8   2  -3   23.86    1.94
   9   2  -3   -0.81    0.29
  10   2  -3    0.86    0.35
  11   2  -3    8.50    0.77
  12   2  -3   14.64    1.16
  13   2  -3    0.01    0.14
  14   2  -3    2.36    0.29
  15   2  -3    3.91    1.50
  16   2  -3    0.54    0.88
  17   2  -3    1.14    0.93
  18   2  -3    0.51    0.64
 -18   3  -3   -0.10    0.04
 -17   3  -3   -0.01    0.05
 -16   3  -3    0.10    0.07
 -15   3  -3   -0.05    0.05
 -14   3  -3    0.11    0.07
 -13   3  -3    0.30    0.10
 -12   3  -3    0.98    0.16
 -11   3  -3    1.90    0.22
 -10   3  -3    0.96    0.20
  -9   3  -3    3.07    0.33
  -8   3  -3    2.97    0.32
  -7   3  -3   11.21    0.72
  -6   3  -3   42.19    2.35
  -5   3  -3    9.66    0.69
  -4   3  -3   25.32    1.43
  -3   3  -3   23.33    1.34
  -2   3  -3    0.12    0.12
  -1   3  -3    5.45    0.41
   0   3  -3  142.86    7.90
   1   3  -3    9.66    0.58
   2   3  -3   10.91    0.76
   3   3  -3  101.38    5.59
   4   3  -3   61.58    5.25
   5   3  -3    5.95    0.82
   6   3  -3    0.95    0.46
   7   3  -3    5.77    0.74
   8   3  -3    3.62    0.58
   9   3  -3    0.59    0.33
  10   3  -3    2.30    0.45
  11   3  -3    0.28    0.21
  12   3  -3    2.13    0.33
  13   3  -3    1.67    0.26
  14   3  -3    0.85    0.17
  15   3  -3    0.71    0.13
  16   3  -3    0.36    0.88
  17   3  -3    0.34    0.67
  18   3  -3    0.28    0.64
 -17   4  -3    0.44    0.08
 -16   4  -3    0.28    0.09
 -15   4  -3    1.22    0.12
 -14   4  -3    3.31    0.24
 -13   4  -3   -0.05    0.08
 -12   4  -3    6.36    0.43
 -11   4  -3    3.03    0.28
 -10   4  -3   19.09    1.15
  -9   4  -3   11.76    0.77
  -8   4  -3    8.31    0.57
  -7   4  -3   89.49    5.00
  -6   4  -3    1.63    0.15
  -5   4  -3   83.86    3.79
  -4   4  -3   10.97    0.64
  -3   4  -3   56.32    3.10
  -2   4  -3   69.33    3.77
  -1   4  -3    3.61    0.31
   0   4  -3    5.95    0.46
   1   4  -3   12.71    0.69
   2   4  -3   79.13    4.40
   3   4  -3   15.12    0.93
   4   4  -3   31.01    1.62
   5   4  -3   42.93    3.11
   6   4  -3   11.53    1.08
   7   4  -3   37.46    3.49
   8   4  -3    8.41    0.91
   9   4  -3   33.55    2.26
  10   4  -3   22.78    1.64
  11   4  -3    1.16    0.28
  12   4  -3   11.10    0.89
  13   4  -3    0.58    0.19
  14   4  -3    4.19    0.39
  15   4  -3    1.65    0.20
  16   4  -3    2.41    1.02
  17   4  -3    2.63    0.96
  18   4  -3   -0.75    0.54
 -17   5  -3   -0.08    0.04
 -16   5  -3    0.58    0.06
 -15   5  -3    0.51    0.07
 -14   5  -3    0.28    0.07
 -13   5  -3    2.46    0.21
 -12   5  -3    0.16    0.09
 -11   5  -3    6.57    0.43
 -10   5  -3    3.55    0.32
  -9   5  -3    0.82    0.18
  -8   5  -3    5.08    0.44
  -7   5  -3    2.58    0.28
  -6   5  -3   35.45    2.04
  -5   5  -3   14.12    0.84
  -4   5  -3   25.13    1.46
  -3   5  -3   44.55    2.59
  -2   5  -3    3.70    0.32
  -1   5  -3   50.65    2.89
   0   5  -3    1.78    0.22
   1   5  -3  120.81    6.91
   2   5  -3   28.90    1.76
   3   5  -3   32.24    1.73
   4   5  -3   49.32    2.67
   5   5  -3   23.72    1.90
   6   5  -3   66.30    5.39
   7   5  -3    1.04    0.38
   8   5  -3   25.67    1.80
   9   5  -3    7.81    0.75
  10   5  -3    5.12    0.57
  11   5  -3    2.39    0.35
  12   5  -3    0.55    0.21
  13   5  -3    4.92    0.42
  14   5  -3    0.86    0.14
  15   5  -3    0.54    0.11
  16   5  -3    1.29    0.80
  17   5  -3    0.44    0.68
  18   5  -3    1.14    0.67
 -17   6  -3    0.00    0.04
 -16   6  -3    0.00    0.03
 -15   6  -3    0.33    0.06
 -14   6  -3    1.50    0.14
 -13   6  -3    0.01    0.06
 -12   6  -3   -0.15    0.07
 -11   6  -3    0.07    0.09
 -10   6  -3    3.96    0.33
  -9   6  -3    0.14    0.17
  -8   6  -3    2.27    0.36
  -7   6  -3   13.43    1.21
  -6   6  -3    0.07    0.09
  -5   6  -3   -0.03    0.10
  -4   6  -3   10.68    0.69
  -3   6  -3   37.57    1.93
  -2   6  -3   28.25    1.45
  -1   6  -3    2.84    0.27
   0   6  -3    0.00    0.13
   1   6  -3    2.58    0.25
   2   6  -3   25.64    1.48
   3   6  -3    0.54    0.15
   4   6  -3    4.99    0.38
   5   6  -3   30.91    2.33
   6   6  -3    2.05    0.38
   7   6  -3    0.59    0.26
   8   6  -3   -0.07    0.25
   9   6  -3   10.92    0.91
  10   6  -3    5.58    0.55
  11   6  -3    0.06    0.16
  12   6  -3   -0.01    0.15
  13   6  -3    0.12    0.13
  14   6  -3    0.45    0.12
  15   6  -3    0.24    0.07
  16   6  -3    0.22    0.06
  17   6  -3    1.09    0.66
  18   6  -3    0.14    0.46
 -17   7  -3    0.08    0.04
 -16   7  -3    0.58    0.06
 -15   7  -3    0.59    0.07
 -14   7  -3    0.18    0.06
 -13   7  -3    5.95    0.50
 -12   7  -3    1.41    0.22
 -11   7  -3    2.07    0.31
 -10   7  -3    0.62    0.20
  -9   7  -3   11.52    1.08
  -8   7  -3   28.64    2.54
  -7   7  -3    0.42    0.22
  -6   7  -3   15.64    1.45
  -5   7  -3    3.21    0.27
  -4   7  -3   65.22    3.51
  -3   7  -3   11.72    0.74
  -2   7  -3   20.05    1.17
  -1   7  -3   73.23    4.07
   0   7  -3    5.90    0.41
   1   7  -3    9.72    0.64
   2   7  -3    2.53    0.24
   3   7  -3   36.26    2.07
   4   7  -3   75.85    4.25
   5   7  -3    0.98    0.28
   6   7  -3   14.08    1.09
   7   7  -3    6.81    0.69
   8   7  -3    8.34    0.76
   9   7  -3    7.89    0.73
  10   7  -3    2.20    0.32
  11   7  -3    6.49    0.73
  12   7  -3    0.45    0.14
  13   7  -3    1.56    0.19
  14   7  -3    0.02    0.08
  15   7  -3    2.86    0.24
  16   7  -3    1.67    0.14
  17   7  -3   -0.30    0.42
  18   7  -3    0.47    0.41
 -17   8  -3   -0.02    0.02
 -15   8  -3    0.43    0.07
 -14   8  -3    0.71    0.11
 -13   8  -3    0.31    0.10
 -12   8  -3    1.12    0.17
 -11   8  -3    0.43    0.13
 -10   8  -3    3.05    0.39
  -9   8  -3    1.91    0.28
  -8   8  -3    1.82    0.30
  -7   8  -3   11.97    1.01
  -6   8  -3    2.15    0.34
  -5   8  -3    6.70    0.44
  -4   8  -3    0.19    0.10
  -3   8  -3   12.50    0.76
  -2   8  -3   16.99    0.98
  -1   8  -3    0.32    0.11
   0   8  -3    0.28    0.11
   1   8  -3    0.28    0.11
   2   8  -3    2.50    0.24
   3   8  -3    2.05    0.22
   4   8  -3    5.56    0.40
   5   8  -3    2.17    0.34
   6   8  -3    6.69    0.71
   7   8  -3    2.55    0.37
   8   8  -3    0.44    0.20
   9   8  -3    2.37    0.34
  10   8  -3    5.16    0.54
  11   8  -3    0.15    0.12
  12   8  -3    1.86    0.23
  13   8  -3    0.22    0.09
  14   8  -3    0.62    0.11
  15   8  -3    0.52    0.09
  16   8  -3    0.18    0.04
  17   8  -3    0.25    0.04
 -16   9  -3   -0.01    0.02
 -15   9  -3    0.03    0.03
 -14   9  -3   -0.03    0.05
 -13   9  -3    0.07    0.06
 -12   9  -3    0.02    0.06
 -11   9  -3    0.37    0.11
 -10   9  -3    0.31    0.12
  -9   9  -3   -0.13    0.09
  -8   9  -3    1.56    0.24
  -7   9  -3   -0.01    0.12
  -6   9  -3    4.84    0.47
  -5   9  -3   -0.05    0.08
  -4   9  -3    0.41    0.11
  -3   9  -3    3.11    0.26
  -2   9  -3    0.49    0.12
  -1   9  -3    4.43    0.33
   0   9  -3    0.12    0.09
   1   9  -3    0.30    0.11
   2   9  -3    3.70    0.30
   3   9  -3    0.46    0.12
   4   9  -3    1.73    0.18
   5   9  -3    0.10    0.09
   6   9  -3    5.10    0.53
   7   9  -3    0.64    0.20
   8   9  -3    2.08    0.31
   9   9  -3    1.64    0.25
  10   9  -3   -0.05    0.10
  11   9  -3    1.16    0.19
  12   9  -3    0.03    0.07
  13   9  -3    0.34    0.08
  14   9  -3    0.07    0.05
  15   9  -3    0.02    0.04
  16   9  -3    0.04    0.03
  17   9  -3   -0.01    0.02
 -15  10  -3    0.35    0.05
 -14  10  -3    0.70    0.09
 -13  10  -3   -0.02    0.04
 -12  10  -3    0.87    0.12
 -11  10  -3    0.02    0.07
 -10  10  -3    0.91    0.16
  -9  10  -3    2.62    0.30
  -8  10  -3    1.32    0.22
  -7  10  -3    5.94    0.53
  -6  10  -3    1.19    0.23
  -5  10  -3    6.83    0.61
  -4  10  -3    3.09    0.23
  -3  10  -3   14.18    0.82
  -2  10  -3   23.04    1.30
  -1  10  -3    0.12    0.09
   0  10  -3   27.14    1.53
   1  10  -3    0.52    0.11
   2  10  -3   22.73    1.30
   3  10  -3   16.31    0.93
   4  10  -3   11.70    0.68
   5  10  -3   29.68    1.69
   6  10  -3    0.08    0.12
   7  10  -3   10.48    0.86
   8  10  -3    0.37    0.14
   9  10  -3    4.03    0.40
  10  10  -3    3.35    0.34
  11  10  -3    0.12    0.08
  12  10  -3    0.98    0.13
  13  10  -3    0.01    0.04
  14  10  -3    0.63    0.09
  15  10  -3    0.15    0.04
  16  10  -3    0.09    0.03
 -14  11  -3    0.07    0.04
 -13  11  -3    0.23    0.05
 -12  11  -3    0.21    0.06
 -11  11  -3    0.03    0.06
 -10  11  -3    0.07    0.06
  -9  11  -3    0.63    0.12
  -8  11  -3    1.28    0.20
  -7  11  -3    0.25    0.10
  -6  11  -3    0.64    0.14
  -5  11  -3   -0.02    0.09
  -4  11  -3    1.73    0.15
  -3  11  -3    2.29    0.19
  -2  11  -3    1.93    0.17
  -1  11  -3    3.78    0.27
   0  11  -3    2.09    0.18
   1  11  -3    0.49    0.09
   2  11  -3    0.97    0.12
   3  11  -3    5.83    0.37
   4  11  -3    5.45    0.35
   5  11  -3   -0.07    0.09
   6  11  -3    0.77    0.17
   7  11  -3    0.19    0.10
   8  11  -3    0.95    0.16
   9  11  -3    0.40    0.11
  10  11  -3    0.35    0.10
  11  11  -3    1.04    0.13
  12  11  -3    0.06    0.05
  13  11  -3   -0.04    0.03
  14  11  -3    0.00    0.03
 -13  12  -3   -0.02    0.02
 -12  12  -3    0.42    0.07
 -11  12  -3    0.19    0.06
 -10  12  -3    0.75    0.11
  -9  12  -3    0.81    0.12
  -8  12  -3    0.35    0.08
  -7  12  -3    1.22    0.17
  -6  12  -3    0.18    0.08
  -5  12  -3    4.35    0.39
  -4  12  -3    1.49    0.20
  -3  12  -3    0.79    0.09
  -2  12  -3    0.10    0.05
  -1  12  -3    2.15    0.17
   0  12  -3    1.95    0.16
   1  12  -3   -0.01    0.05
   2  12  -3    0.84    0.10
   3  12  -3    0.33    0.07
   4  12  -3   -0.02    0.04
   5  12  -3    0.52    0.12
   6  12  -3    0.13    0.08
   7  12  -3    1.94    0.21
   8  12  -3    1.07    0.15
   9  12  -3    0.11    0.06
  10  12  -3    0.08    0.05
  11  12  -3    0.10    0.05
  12  12  -3    0.65    0.09
  13  12  -3    0.10    0.04
 -11  13  -3    0.65    0.08
 -10  13  -3    0.33    0.06
  -9  13  -3    0.44    0.07
  -8  13  -3    0.81    0.10
  -7  13  -3    0.15    0.06
  -6  13  -3    3.02    0.27
  -5  13  -3    0.10    0.06
  -4  13  -3    2.06    0.20
  -3  13  -3    2.12    0.15
  -2  13  -3    0.96    0.09
  -1  13  -3    1.83    0.21
   0  13  -3    0.00    0.04
   1  13  -3    2.31    0.17
   2  13  -3    1.33    0.11
   3  13  -3    0.92    0.09
   4  13  -3    1.01    0.09
   5  13  -3    0.03    0.06
   6  13  -3    1.94    0.22
   7  13  -3    0.61    0.10
   8  13  -3    0.53    0.09
   9  13  -3    0.49    0.09
  10  13  -3    0.08    0.04
  11  13  -3    0.56    0.08
  12  13  -3    0.01    0.03
  -9  14  -3    0.14    0.04
  -8  14  -3    0.07    0.04
  -7  14  -3    0.21    0.05
  -6  14  -3    0.05    0.05
  -5  14  -3    0.16    0.05
  -4  14  -3    0.01    0.05
  -3  14  -3    0.16    0.06
  -2  14  -3    0.14    0.04
  -1  14  -3    0.06    0.03
   0  14  -3    0.26    0.05
   1  14  -3    0.11    0.04
   2  14  -3    0.25    0.04
   3  14  -3    0.13    0.04
   4  14  -3    0.20    0.04
   5  14  -3    0.37    0.07
   6  14  -3    0.12    0.05
   7  14  -3    0.00    0.03
   8  14  -3    0.03    0.03
   9  14  -3    0.02    0.03
  10  14  -3    0.12    0.04
  -7  15  -3    0.05    0.03
  -6  15  -3    0.26    0.05
  -5  15  -3    0.12    0.04
  -4  15  -3    0.26    0.05
  -3  15  -3    0.53    0.08
  -2  15  -3    0.07    0.04
  -1  15  -3    0.58    0.05
   0  15  -3    0.02    0.02
   1  15  -3    1.47    0.10
   2  15  -3    0.56    0.05
   3  15  -3    0.13    0.03
   4  15  -3    0.45    0.06
   5  15  -3    0.10    0.04
   6  15  -3    0.72    0.08
   7  15  -3   -0.01    0.02
   8  15  -3    0.16    0.04
  -4  16  -3    0.52    0.06
  -3  16  -3    0.11    0.03
  -2  16  -3    0.36    0.05
  -1  16  -3    0.10    0.02
   0  16  -3    1.13    0.07
   1  16  -3    0.10    0.02
   2  16  -3    0.45    0.04
   3  16  -3    0.46    0.06
   4  16  -3    0.17    0.03
   5  16  -3    0.32    0.05
   0  17  -3    0.02    0.01
   1  17  -3    0.13    0.02
   2  17  -3    0.11    0.02
  -6 -16  -2    0.04    0.02
  -5 -16  -2    0.02    0.02
  -4 -16  -2    0.05    0.03
  -3 -16  -2    0.10    0.04
  -2 -16  -2    0.00    0.03
  -1 -16  -2   -0.02    0.02
   0 -16  -2    0.02    0.03
   1 -16  -2    0.08    0.04
   2 -16  -2    0.05    0.03
   3 -16  -2    0.03    0.03
   4 -16  -2    0.03    0.04
  -6 -15  -2    0.08    0.03
  -5 -15  -2    0.19    0.05
  -4 -15  -2    0.31    0.06
  -3 -15  -2    0.07    0.04
  -2 -15  -2    0.25    0.07
  -1 -15  -2   -0.01    0.04
   0 -15  -2    0.37    0.07
   1 -15  -2    0.75    0.10
   2 -15  -2    0.03    0.04
   3 -15  -2    0.40    0.08
   4 -15  -2    0.04    0.04
   5 -15  -2    0.52    0.09
   6 -15  -2    0.12    0.05
   7 -15  -2    0.30    0.06
   8 -15  -2    0.37    0.07
 -10 -14  -2    0.32    0.05
  -9 -14  -2    0.00    0.02
  -7 -14  -2    0.09    0.04
  -6 -14  -2    1.85    0.17
  -5 -14  -2    1.64    0.17
  -4 -14  -2    0.19    0.06
  -3 -14  -2    1.41    0.17
  -2 -14  -2    0.07    0.06
  -1 -14  -2    2.34    0.23
   0 -14  -2    0.59    0.11
   1 -14  -2    1.76    0.21
   2 -14  -2    2.18    0.21
   3 -14  -2   -0.04    0.05
   4 -14  -2    0.98    0.14
   5 -14  -2    0.10    0.07
   6 -14  -2    1.60    0.18
   7 -14  -2    0.65    0.11
   8 -14  -2    0.07    0.05
   9 -14  -2    0.24    0.06
  10 -14  -2   -0.03    0.03
 -11 -13  -2    0.09    0.04
 -10 -13  -2    0.00    0.03
  -9 -13  -2    0.06    0.04
  -8 -13  -2   -0.02    0.03
  -7 -13  -2   -0.05    0.04
  -6 -13  -2   -0.01    0.06
  -5 -13  -2    0.11    0.07
  -4 -13  -2    0.18    0.07
  -3 -13  -2    0.27    0.09
  -2 -13  -2    0.49    0.12
  -1 -13  -2    0.52    0.12
   0 -13  -2    0.25    0.09
   1 -13  -2   -0.02    0.08
   2 -13  -2    0.73    0.14
   3 -13  -2    0.10    0.08
   4 -13  -2    0.07    0.09
   5 -13  -2    0.02    0.08
   6 -13  -2    0.10    0.08
   7 -13  -2    0.12    0.07
   8 -13  -2    0.24    0.09
   9 -13  -2    0.02    0.05
  10 -13  -2   -0.03    0.04
  11 -13  -2   -0.04    0.03
  12 -13  -2    0.20    0.05
 -13 -12  -2    0.29    0.05
 -12 -12  -2    0.16    0.04
 -11 -12  -2    0.23    0.05
 -10 -12  -2    0.36    0.08
  -9 -12  -2    0.18    0.06
  -8 -12  -2    2.02    0.20
  -7 -12  -2    0.83    0.12
  -6 -12  -2    0.55    0.12
  -5 -12  -2    0.37    0.12
  -4 -12  -2    0.95    0.16
  -3 -12  -2    2.96    0.32
  -2 -12  -2   -0.04    0.10
  -1 -12  -2    4.64    0.42
   0 -12  -2    0.89    0.18
   1 -12  -2    2.27    0.29
   2 -12  -2    2.63    0.33
   3 -12  -2    0.17    0.12
   4 -12  -2    8.64    0.72
   5 -12  -2    0.30    0.13
   6 -12  -2    1.94    0.26
   7 -12  -2    1.60    0.22
   8 -12  -2    0.68    0.16
   9 -12  -2    2.26    0.25
  10 -12  -2   -0.02    0.06
  11 -12  -2    0.59    0.10
  12 -12  -2    0.11    0.05
  13 -12  -2    0.07    0.04
  14 -12  -2    0.01    0.03
 -14 -11  -2    0.32    0.05
 -13 -11  -2    0.13    0.04
 -12 -11  -2    0.44    0.07
 -11 -11  -2    0.92    0.11
 -10 -11  -2   -0.03    0.06
  -9 -11  -2    1.92    0.14
  -8 -11  -2    0.04    0.07
  -7 -11  -2    2.77    0.30
  -6 -11  -2    1.96    0.25
  -5 -11  -2    0.95    0.18
  -4 -11  -2   11.40    1.04
  -3 -11  -2    0.07    0.11
  -2 -11  -2    8.66    0.78
  -1 -11  -2    1.15    0.22
   0 -11  -2    5.28    0.52
   1 -11  -2    5.91    0.60
   2 -11  -2    0.85    0.19
   3 -11  -2    4.58    0.51
   4 -11  -2    0.35    0.16
   5 -11  -2    7.88    0.71
   6 -11  -2    0.81    0.20
   7 -11  -2    2.21    0.30
   8 -11  -2    2.61    0.32
   9 -11  -2    0.09    0.09
  10 -11  -2    1.80    0.24
  11 -11  -2    0.05    0.07
  12 -11  -2    0.45    0.10
  13 -11  -2    0.20    0.06
  14 -11  -2    0.13    0.04
 -15 -10  -2    0.00    0.03
 -14 -10  -2    0.03    0.03
 -13 -10  -2   -0.01    0.04
 -12 -10  -2   -0.01    0.05
 -11 -10  -2    0.06    0.06
 -10 -10  -2    0.13    0.07
  -9 -10  -2    0.36    0.07
  -8 -10  -2    0.65    0.09
  -7 -10  -2    1.03    0.18
  -6 -10  -2    0.53    0.16
  -5 -10  -2    0.98    0.21
  -4 -10  -2    0.65    0.20
  -3 -10  -2   -0.08    0.12
  -2 -10  -2    0.13    0.15
  -1 -10  -2    1.95    0.31
   0 -10  -2    2.37    0.37
   1 -10  -2    0.37    0.19
   2 -10  -2    0.74    0.25
   3 -10  -2    0.02    0.17
   4 -10  -2    0.01    0.19
   5 -10  -2    1.86    0.34
   6 -10  -2    1.07    0.25
   7 -10  -2    0.24    0.16
   8 -10  -2    0.81    0.20
   9 -10  -2    0.02    0.11
  10 -10  -2   -0.03    0.12
  11 -10  -2   -0.07    0.07
  12 -10  -2    0.17    0.08
  13 -10  -2   -0.03    0.05
  14 -10  -2   -0.03    0.04
 -16  -9  -2    0.09    0.03
 -15  -9  -2    0.08    0.04
 -14  -9  -2    1.81    0.17
 -13  -9  -2    1.06    0.14
 -12  -9  -2    0.67    0.12
 -11  -9  -2    0.78    0.13
 -10  -9  -2    2.61    0.21
  -9  -9  -2    8.27    0.51
  -8  -9  -2    0.81    0.12
  -7  -9  -2    6.27    0.60
  -6  -9  -2    7.14    0.68
  -5  -9  -2    8.68    0.79
  -4  -9  -2    3.12    0.41
  -3  -9  -2    6.12    0.60
  -2  -9  -2   51.53    3.92
  -1  -9  -2    6.93    0.73
   0  -9  -2    3.92    0.54
   1  -9  -2    2.78    0.44
   2  -9  -2   15.25    1.35
   3  -9  -2   18.17    1.67
   4  -9  -2    0.66    0.27
   5  -9  -2    8.64    0.87
   6  -9  -2    3.97    0.54
   7  -9  -2    5.87    0.64
   8  -9  -2    3.05    0.46
   9  -9  -2    1.62    0.29
  10  -9  -2   10.18    0.84
  11  -9  -2    2.32    0.33
  12  -9  -2    0.15    0.10
  13  -9  -2    0.29    0.11
  14  -9  -2    0.82    0.13
 -16  -8  -2    0.13    0.05
 -15  -8  -2    1.02    0.13
 -14  -8  -2    0.30    0.07
 -13  -8  -2    1.88    0.21
 -12  -8  -2    0.79    0.13
 -11  -8  -2    2.02    0.24
 -10  -8  -2    2.68    0.22
  -9  -8  -2    2.42    0.20
  -8  -8  -2   19.21    1.09
  -7  -8  -2    5.80    0.53
  -6  -8  -2    6.35    0.67
  -5  -8  -2    0.18    0.15
  -4  -8  -2   22.01    1.82
  -3  -8  -2   17.24    1.47
  -2  -8  -2    0.87    0.26
  -1  -8  -2   28.88    2.47
   0  -8  -2    0.78    0.28
   1  -8  -2    4.90    0.64
   2  -8  -2    7.04    0.81
   3  -8  -2   13.59    1.13
   4  -8  -2   30.62    2.52
   5  -8  -2    7.89    0.87
   6  -8  -2    4.75    0.60
   7  -8  -2    3.26    0.50
   8  -8  -2    7.54    0.82
   9  -8  -2   18.23    1.07
  10  -8  -2   -0.03    0.15
  11  -8  -2    3.95    0.47
  12  -8  -2    1.15    0.22
  13  -8  -2    0.29    0.11
  14  -8  -2    0.51    0.13
 -16  -7  -2    0.00    0.04
 -15  -7  -2    0.02    0.05
 -14  -7  -2    0.03    0.07
 -13  -7  -2   -0.01    0.07
 -12  -7  -2    0.74    0.15
 -11  -7  -2    0.29    0.12
 -10  -7  -2    0.92    0.13
  -9  -7  -2    0.60    0.12
  -8  -7  -2    2.91    0.25
  -7  -7  -2    0.00    0.10
  -6  -7  -2    2.33    0.33
  -5  -7  -2    6.36    0.67
  -4  -7  -2    0.59    0.25
  -3  -7  -2    1.27    0.33
  -2  -7  -2    0.12    0.24
  -1  -7  -2    0.95    0.29
   0  -7  -2    0.47    0.30
   1  -7  -2    5.82    0.68
   2  -7  -2    0.62    0.30
   3  -7  -2    3.37    0.56
   4  -7  -2    0.02    0.22
   5  -7  -2    9.74    0.94
   6  -7  -2    1.00    0.35
   7  -7  -2    7.25    0.74
   8  -7  -2    1.18    0.30
   9  -7  -2    0.41    0.15
  10  -7  -2    0.54    0.21
  11  -7  -2    0.17    0.14
  12  -7  -2    0.46    0.17
  13  -7  -2    0.13    0.11
  14  -7  -2    1.10    0.97
  15  -7  -2   -0.86    0.68
  16  -7  -2    0.20    0.60
  17  -7  -2   -0.69    0.49
 -17  -6  -2    0.11    0.05
 -16  -6  -2    0.60    0.09
 -15  -6  -2    1.00    0.14
 -14  -6  -2    0.59    0.12
 -13  -6  -2    1.33    0.21
 -12  -6  -2    0.47    0.14
 -11  -6  -2    1.19    0.15
 -10  -6  -2    3.01    0.26
  -9  -6  -2    0.10    0.10
  -8  -6  -2   33.10    1.95
  -7  -6  -2   19.78    1.20
  -6  -6  -2   18.80    1.13
  -5  -6  -2   33.71    2.80
  -4  -6  -2   23.59    1.99
  -3  -6  -2  198.59   15.21
  -2  -6  -2    3.79    0.49
  -1  -6  -2   99.46    7.46
   0  -6  -2   75.18    5.72
   1  -6  -2   67.45    5.16
   2  -6  -2   44.25    3.67
   3  -6  -2   11.59    1.17
   4  -6  -2   73.94    6.11
   5  -6  -2   17.40    1.44
   6  -6  -2   22.72    1.75
   7  -6  -2    1.24    0.33
   8  -6  -2    9.17    0.67
   9  -6  -2   19.16    1.44
  10  -6  -2    0.28    0.20
  11  -6  -2   10.08    2.03
  12  -6  -2    2.20    1.40
  13  -6  -2    2.30    1.28
  14  -6  -2    1.36    1.13
  15  -6  -2    2.08    1.01
  16  -6  -2    3.10    1.05
  17  -6  -2    1.12    0.80
  18  -6  -2    0.32    0.52
 -18  -5  -2    0.05    0.03
 -16  -5  -2    0.21    0.07
 -15  -5  -2    0.28    0.08
 -14  -5  -2    3.45    0.36
 -13  -5  -2    2.68    0.31
 -12  -5  -2    0.12    0.12
 -11  -5  -2    0.69    0.13
 -10  -5  -2    3.66    0.30
  -9  -5  -2   15.75    0.98
  -8  -5  -2   17.39    1.01
  -7  -5  -2   18.55    1.10
  -6  -5  -2   24.72    1.40
  -5  -5  -2    2.49    0.41
  -4  -5  -2   11.97    1.23
  -3  -5  -2    6.18    0.65
  -2  -5  -2   69.40    5.38
  -1  -5  -2  111.21    9.02
   0  -5  -2   21.19    1.64
   1  -5  -2    3.37    0.51
   2  -5  -2   30.72    2.60
   3  -5  -2   88.32    6.96
   4  -5  -2    2.11    0.45
   5  -5  -2   35.08    2.52
   6  -5  -2   13.22    1.16
   7  -5  -2    7.48    0.75
   8  -5  -2   22.52    1.75
   9  -5  -2   11.55    0.91
  10  -5  -2   14.98    1.17
  11  -5  -2    3.94    1.86
  12  -5  -2   -0.84    1.19
  13  -5  -2    0.53    1.08
  14  -5  -2    4.80    1.47
  15  -5  -2    0.94    0.91
  16  -5  -2    0.11    0.85
  17  -5  -2    0.59    0.82
  18  -5  -2    0.74    0.61
 -18  -4  -2    0.08    0.04
 -15  -4  -2   -0.08    0.07
 -14  -4  -2    0.08    0.09
 -13  -4  -2    0.92    0.19
 -12  -4  -2    0.67    0.12
 -11  -4  -2    3.41    0.30
 -10  -4  -2   11.18    0.69
  -9  -4  -2    0.13    0.12
  -8  -4  -2    0.03    0.13
  -7  -4  -2    6.28    0.46
  -6  -4  -2   26.75    1.60
  -5  -4  -2   13.25    0.88
  -4  -4  -2    2.59    0.48
  -3  -4  -2    2.11    0.40
  -2  -4  -2   12.15    1.08
  -1  -4  -2   16.15    1.52
   0  -4  -2    1.63    0.36
   1  -4  -2    2.83    0.45
   2  -4  -2   67.77    5.59
   3  -4  -2   51.13    4.06
   4  -4  -2    1.90    0.44
   5  -4  -2    2.88    0.50
   6  -4  -2    4.20    0.58
   7  -4  -2   38.15    3.34
   8  -4  -2    4.94    0.60
   9  -4  -2    1.65    0.33
  10  -4  -2    0.20    0.22
  11  -4  -2    3.00    0.39
  12  -4  -2    0.76    1.39
  13  -4  -2    2.70    1.30
  14  -4  -2    6.89    1.80
  15  -4  -2   -0.32    0.82
  16  -4  -2    0.16    0.90
  17  -4  -2   -0.72    0.58
  18  -4  -2    1.69    0.77
 -17  -3  -2    0.44    0.08
 -16  -3  -2    2.46    0.26
 -15  -3  -2   -0.11    0.07
 -14  -3  -2    4.52    0.46
 -13  -3  -2    0.15    0.12
 -12  -3  -2   10.69    0.70
 -11  -3  -2   25.90    1.48
 -10  -3  -2    4.88    0.42
  -9  -3  -2   26.83    1.67
  -8  -3  -2    0.36    0.16
  -7  -3  -2   95.00    5.26
  -6  -3  -2    7.20    0.57
  -5  -3  -2   99.72    5.49
  -4  -3  -2  147.35    8.10
  -3  -3  -2   27.81    2.44
  -2  -3  -2  152.60   11.84
  -1  -3  -2   22.39    1.61
   0  -3  -2  123.72    9.51
   1  -3  -2   93.31    7.45
   2  -3  -2   24.09    2.10
   3  -3  -2   20.20    1.84
   4  -3  -2    4.84    0.66
   5  -3  -2   82.86    5.80
   6  -3  -2    9.03    0.89
   7  -3  -2   34.75    2.46
   8  -3  -2   72.97    5.95
   9  -3  -2    0.59    0.28
  10  -3  -2   23.23    1.78
  11  -3  -2    0.85    0.27
  12  -3  -2   26.85    3.81
  13  -3  -2   13.31    2.35
  14  -3  -2    1.24    1.14
  15  -3  -2    7.01    1.68
  16  -3  -2    0.18    0.87
  17  -3  -2    4.86    1.30
  18  -3  -2    0.52    0.66
 -18  -2  -2    0.08    0.04
 -17  -2  -2    0.71    0.10
 -16  -2  -2    0.21    0.08
 -14  -2  -2    0.33    0.12
 -13  -2  -2    2.01    0.29
 -12  -2  -2    1.57    0.18
 -11  -2  -2    0.24    0.14
 -10  -2  -2    9.04    0.65
  -9  -2  -2    2.72    0.33
  -8  -2  -2   18.20    1.13
  -7  -2  -2    4.56    0.43
  -6  -2  -2   36.66    2.15
  -5  -2  -2   12.42    0.78
  -4  -2  -2   97.27    5.31
  -3  -2  -2   57.48    3.05
  -2  -2  -2   25.43    2.24
  -1  -2  -2  290.70   22.16
   0  -2  -2    3.53    0.40
   1  -2  -2   85.97    6.77
   2  -2  -2   98.09    8.13
   3  -2  -2   46.33    3.95
   4  -2  -2    0.95    0.37
   5  -2  -2   35.64    3.08
   6  -2  -2   26.24    2.27
   7  -2  -2    2.17    0.46
   8  -2  -2    0.69    0.36
   9  -2  -2   16.00    1.26
  10  -2  -2    3.58    0.49
  11  -2  -2    7.04    0.70
  12  -2  -2    2.06    0.33
  13  -2  -2   -0.13    1.36
  14  -2  -2    1.70    1.33
  15  -2  -2    0.46    1.15
  16  -2  -2    4.67    1.30
  17  -2  -2    0.38    0.81
  18  -2  -2    0.68    0.71
 -19  -1  -2    0.10    0.04
 -18  -1  -2    0.03    0.04
 -17  -1  -2    0.49    0.10
 -16  -1  -2    0.49    0.11
 -15  -1  -2   -0.09    0.07
 -14  -1  -2   -0.01    0.10
 -13  -1  -2    0.48    0.11
 -12  -1  -2    2.81    0.27
 -11  -1  -2    3.01    0.30
 -10  -1  -2    3.43    0.35
  -9  -1  -2    2.41    0.29
  -8  -1  -2    2.39    0.32
  -7  -1  -2   22.64    1.46
  -6  -1  -2   18.47    1.14
  -5  -1  -2   27.52    1.66
  -4  -1  -2  343.71   18.75
  -3  -1  -2    3.41    0.34
  -2  -1  -2   89.00    4.75
  -1  -1  -2    0.62    0.18
   0  -1  -2  140.13   10.70
   1  -1  -2  212.88   16.70
   2  -1  -2   21.82    1.34
   3  -1  -2    7.25    0.83
   4  -1  -2   30.49    2.68
   5  -1  -2   62.35    4.87
   6  -1  -2    2.96    0.54
   7  -1  -2   14.51    1.28
   8  -1  -2    7.93    0.84
   9  -1  -2    0.22    0.25
  10  -1  -2    0.01    0.27
  11  -1  -2   10.13    0.89
  12  -1  -2    4.17    0.49
  13  -1  -2    5.26    1.68
  14  -1  -2    0.74    1.14
  15  -1  -2   -0.33    0.91
  16  -1  -2    0.05    0.82
  17  -1  -2    0.12    0.81
  18  -1  -2   -0.07    0.59
 -19   0  -2    0.03    0.03
 -18   0  -2    0.97    0.12
 -15   0  -2    1.88    0.24
 -14   0  -2    1.08    0.20
 -13   0  -2    9.52    0.58
 -12   0  -2    3.15    0.29
 -11   0  -2    5.49    0.45
 -10   0  -2   78.69    4.52
  -9   0  -2    0.35    0.19
  -8   0  -2   22.43    1.30
  -7   0  -2    7.95    0.61
  -6   0  -2  188.51   10.55
  -5   0  -2  374.05   20.37
  -4   0  -2    3.27    0.36
  -3   0  -2  122.44    6.98
  -2   0  -2    8.65    0.53
  -1   0  -2  190.15   14.13
   1   0  -2   58.09    4.63
   2   0  -2  461.38   35.98
   3   0  -2    2.21    0.50
   4   0  -2   32.27    2.64
   5   0  -2    0.58    0.39
   6   0  -2  184.23   14.89
   7   0  -2  129.98   10.17
   8   0  -2    0.57    0.36
   9   0  -2   50.69    4.03
  10   0  -2    6.13    0.72
  11   0  -2   18.50    1.57
  12   0  -2    2.04    0.33
  13   0  -2   11.40    1.03
  14   0  -2   10.88    2.03
  15   0  -2    0.17    0.96
  16   0  -2    1.36    1.00
  17   0  -2   -0.17    0.71
  18   0  -2    3.10    0.91
 -19   1  -2    0.10    0.04
 -18   1  -2    0.04    0.05
 -17   1  -2    0.64    0.10
 -16   1  -2    0.20    0.08
 -15   1  -2    0.04    0.08
 -14   1  -2   -0.01    0.08
 -13   1  -2    0.61    0.12
 -12   1  -2    2.98    0.28
 -11   1  -2    3.13    0.31
 -10   1  -2    3.38    0.36
  -9   1  -2    1.99    0.28
  -8   1  -2    3.05    0.34
  -7   1  -2   24.49    1.47
  -6   1  -2   16.48    1.13
  -5   1  -2   27.75    1.66
  -4   1  -2  347.97   18.75
  -3   1  -2    3.29    0.34
  -2   1  -2   84.36    4.75
  -1   1  -2    0.80    0.13
   0   1  -2  131.60   10.70
   1   1  -2  193.46   16.73
   2   1  -2   21.74    1.99
   3   1  -2    6.40    0.89
   4   1  -2   28.75    2.75
   5   1  -2   59.78    4.91
   6   1  -2    2.35    0.57
   7   1  -2   14.17    1.29
   8   1  -2    7.88    0.88
   9   1  -2    0.26    0.29
  10   1  -2    0.17    0.28
  11   1  -2    9.42    0.89
  12   1  -2    4.26    0.50
  13   1  -2    2.75    0.35
  14   1  -2   -0.98    0.82
  15   1  -2    0.27    0.89
  16   1  -2    0.29    0.96
  17   1  -2    0.96    0.78
  18   1  -2    0.53    0.64
 -18   2  -2    0.05    0.04
 -17   2  -2    0.55    0.10
 -16   2  -2    0.04    0.09
 -14   2  -2    0.30    0.09
 -13   2  -2    2.08    0.21
 -12   2  -2    1.29    0.18
 -11   2  -2    0.23    0.14
 -10   2  -2   10.29    0.66
  -9   2  -2    1.96    0.28
  -8   2  -2   17.53    1.14
  -7   2  -2    3.94    0.43
  -6   2  -2   39.33    2.17
  -5   2  -2   13.16    0.83
  -4   2  -2   99.23    5.33
  -3   2  -2   54.46    3.06
  -2   2  -2   28.71    1.58
  -1   2  -2  293.49   15.63
   0   2  -2    3.89    0.27
   1   2  -2   85.37    4.77
   2   2  -2  104.47    8.18
   3   2  -2   46.09    3.33
   4   2  -2   -0.17    0.39
   5   2  -2   34.51    3.14
   6   2  -2   29.94    2.38
   7   2  -2    3.20    0.62
   8   2  -2    0.72    0.36
   9   2  -2   17.07    1.28
  10   2  -2    3.39    0.48
  11   2  -2    7.94    0.73
  12   2  -2    2.26    0.35
  13   2  -2    1.03    0.22
  14   2  -2    2.25    0.27
  15   2  -2   -0.21    0.85
  16   2  -2    2.48    1.21
  17   2  -2    0.56    0.74
  18   2  -2    1.66    0.75
 -17   3  -2    0.60    0.10
 -16   3  -2    2.62    0.27
 -15   3  -2   -0.10    0.07
 -14   3  -2    5.11    0.33
 -13   3  -2    0.01    0.09
 -12   3  -2   11.94    0.72
 -11   3  -2   26.05    1.49
 -10   3  -2    5.56    0.45
  -9   3  -2   29.52    1.69
  -8   3  -2    0.53    0.19
  -7   3  -2   94.68    5.28
  -6   3  -2    7.74    0.58
  -5   3  -2  102.12    4.48
  -4   3  -2  148.76    6.61
  -3   3  -2   28.88    1.70
  -2   3  -2  158.11    8.33
  -1   3  -2   19.17    1.09
   0   3  -2  122.89    6.68
   1   3  -2   92.96    5.23
   2   3  -2   23.95    1.44
   3   3  -2   20.46    1.17
   4   3  -2    3.79    0.62
   5   3  -2   87.79    7.03
   6   3  -2    6.66    0.87
   7   3  -2   33.23    2.51
   8   3  -2   76.37    5.05
   9   3  -2   -0.37    0.28
  10   3  -2   26.30    1.82
  11   3  -2    1.71    0.32
  12   3  -2   24.20    1.51
  13   3  -2    8.18    0.65
  14   3  -2    0.88    0.16
  15   3  -2    6.51    1.51
  16   3  -2    0.14    0.75
  17   3  -2    4.83    1.11
  18   3  -2    0.22    0.56
 -18   4  -2    0.02    0.04
 -16   4  -2    0.20    0.08
 -15   4  -2    0.12    0.05
 -14   4  -2    0.06    0.07
 -13   4  -2    0.77    0.12
 -12   4  -2    0.60    0.13
 -11   4  -2    3.71    0.32
 -10   4  -2   10.71    0.71
  -9   4  -2    0.18    0.14
  -8   4  -2    0.29    0.15
  -7   4  -2    5.41    0.46
  -6   4  -2   27.51    1.30
  -5   4  -2   14.06    0.72
  -4   4  -2    4.00    0.31
  -3   4  -2    2.17    0.25
  -2   4  -2   11.88    0.72
  -1   4  -2   15.93    1.03
   0   4  -2    1.36    0.19
   1   4  -2    2.27    0.24
   2   4  -2   69.86    3.90
   3   4  -2   51.60    2.81
   4   4  -2    1.34    0.42
   5   4  -2    1.97    0.49
   6   4  -2    3.61    0.59
   7   4  -2   39.76    3.41
   8   4  -2    4.96    0.66
   9   4  -2    2.51    0.45
  10   4  -2    0.04    0.24
  11   4  -2    3.33    0.44
  12   4  -2    2.18    0.32
  13   4  -2    1.45    0.22
  14   4  -2    2.29    0.25
  15   4  -2    0.16    0.09
  16   4  -2    0.04    0.65
  17   4  -2    0.40    0.58
  18   4  -2    1.99    0.73
 -18   5  -2    0.00    0.04
 -16   5  -2    0.23    0.08
 -15   5  -2    0.38    0.07
 -14   5  -2    3.81    0.26
 -13   5  -2    2.55    0.22
 -12   5  -2    0.25    0.11
 -11   5  -2    0.43    0.12
 -10   5  -2    3.61    0.31
  -9   5  -2   15.85    0.99
  -8   5  -2   16.67    1.03
  -7   5  -2   18.71    0.89
  -6   5  -2   24.52    1.40
  -5   5  -2    2.85    0.26
  -4   5  -2   14.44    0.85
  -3   5  -2    4.78    0.38
  -2   5  -2   67.65    3.76
  -1   5  -2  116.86    6.33
   0   5  -2   18.78    1.09
   1   5  -2    2.75    0.26
   2   5  -2   30.55    1.77
   3   5  -2   86.66    4.85
   4   5  -2    2.00    0.39
   5   5  -2   34.68    2.50
   6   5  -2   12.80    1.16
   7   5  -2    8.60    0.82
   8   5  -2   19.89    1.54
   9   5  -2    9.99    0.92
  10   5  -2   15.49    1.41
  11   5  -2    7.30    0.65
  12   5  -2    0.71    0.18
  13   5  -2    0.04    0.13
  14   5  -2    2.19    0.25
  15   5  -2    0.84    0.13
  16   5  -2    0.12    0.58
  17   5  -2    0.86    0.69
  18   5  -2    0.70    0.57
 -17   6  -2    0.26    0.06
 -16   6  -2    0.49    0.10
 -15   6  -2    1.08    0.10
 -14   6  -2    0.57    0.09
 -13   6  -2    1.64    0.16
 -12   6  -2    0.80    0.13
 -11   6  -2    1.40    0.17
 -10   6  -2    2.84    0.28
  -9   6  -2    0.17    0.13
  -8   6  -2   31.36    2.81
  -7   6  -2   19.61    1.73
  -6   6  -2   19.15    1.13
  -5   6  -2   35.18    1.96
  -4   6  -2   21.85    1.37
  -3   6  -2  194.61   10.70
  -2   6  -2    3.25    0.28
  -1   6  -2   93.86    5.21
   0   6  -2   73.47    3.98
   1   6  -2   63.86    3.57
   2   6  -2   44.92    2.28
   3   6  -2   12.22    0.70
   4   6  -2   75.99    3.85
   5   6  -2   17.67    1.41
   6   6  -2   25.07    1.73
   7   6  -2    1.50    0.34
   8   6  -2   11.72    0.91
   9   6  -2   20.58    1.69
  10   6  -2    0.19    0.19
  11   6  -2    6.07    0.55
  12   6  -2    1.73    0.25
  13   6  -2    1.85    0.22
  14   6  -2    1.24    0.16
  15   6  -2    0.78    0.11
  16   6  -2    3.79    0.91
  17   6  -2    0.55    0.51
  18   6  -2    1.11    0.47
 -16   7  -2    0.03    0.03
 -15   7  -2   -0.04    0.04
 -14   7  -2   -0.02    0.05
 -13   7  -2    0.12    0.08
 -12   7  -2    0.68    0.15
 -11   7  -2    0.05    0.14
 -10   7  -2    0.74    0.20
  -9   7  -2    0.41    0.19
  -8   7  -2    2.49    0.37
  -7   7  -2    0.26    0.22
  -6   7  -2    1.73    0.20
  -5   7  -2    6.07    0.42
  -4   7  -2    0.49    0.13
  -3   7  -2    1.57    0.19
  -2   7  -2    0.32    0.14
  -1   7  -2    1.14    0.17
   0   7  -2    0.46    0.14
   1   7  -2    4.34    0.38
   2   7  -2    1.03    0.18
   3   7  -2    3.40    0.32
   4   7  -2   -0.10    0.11
   5   7  -2   10.61    0.85
   6   7  -2    1.21    0.28
   7   7  -2    7.48    0.70
   8   7  -2    1.53    0.31
   9   7  -2    0.15    0.23
  10   7  -2    0.32    0.18
  11   7  -2   -0.10    0.12
  12   7  -2    0.41    0.14
  13   7  -2    0.05    0.09
  14   7  -2    1.14    0.81
  15   7  -2    0.08    0.06
  16   7  -2   -0.07    0.04
  17   7  -2    0.10    0.44
  18   7  -2   -0.21    0.26
 -16   8  -2    0.14    0.04
 -15   8  -2    1.11    0.13
 -14   8  -2    0.18    0.07
 -13   8  -2    1.74    0.21
 -12   8  -2    0.58    0.14
 -11   8  -2    1.74    0.25
 -10   8  -2    3.20    0.36
  -9   8  -2    2.56    0.33
  -8   8  -2   19.27    1.58
  -7   8  -2    5.93    0.56
  -6   8  -2    7.59    0.46
  -5   8  -2    0.18    0.10
  -4   8  -2   22.35    1.26
  -3   8  -2   17.17    1.01
  -2   8  -2    1.29    0.17
  -1   8  -2   30.57    1.71
   0   8  -2    0.95    0.15
   1   8  -2    5.64    0.39
   2   8  -2    7.41    0.48
   3   8  -2   11.66    0.72
   4   8  -2   30.20    1.72
   5   8  -2    7.96    0.76
   6   8  -2    4.21    0.52
   7   8  -2    2.95    0.42
   8   8  -2    7.94    0.72
   9   8  -2   17.66    1.49
  10   8  -2    0.14    0.14
  11   8  -2    3.82    0.43
  12   8  -2    1.18    0.19
  13   8  -2    0.68    0.13
  14   8  -2    0.76    0.11
  15   8  -2    0.72    0.10
  16   8  -2    1.04    0.11
 -16   9  -2    0.15    0.04
 -15   9  -2    0.00    0.04
 -14   9  -2    1.74    0.17
 -13   9  -2    1.09    0.14
 -12   9  -2    0.51    0.11
 -11   9  -2    0.31    0.11
 -10   9  -2    2.92    0.32
  -9   9  -2    8.36    0.74
  -8   9  -2    0.93    0.19
  -7   9  -2    7.05    0.63
  -6   9  -2    7.60    0.69
  -5   9  -2    8.83    0.54
  -4   9  -2    3.67    0.28
  -3   9  -2    6.03    0.40
  -2   9  -2   48.09    2.73
  -1   9  -2    6.59    0.44
   0   9  -2    4.42    0.33
   1   9  -2    3.11    0.26
   2   9  -2   14.97    0.90
   3   9  -2   19.83    1.14
   4   9  -2    0.53    0.13
   5   9  -2    8.99    0.82
   6   9  -2    4.45    0.50
   7   9  -2    5.55    0.54
   8   9  -2    4.20    0.46
   9   9  -2    1.35    0.24
  10   9  -2    9.29    0.80
  11   9  -2    2.79    0.32
  12   9  -2    0.34    0.10
  13   9  -2    0.40    0.09
  14   9  -2    0.98    0.12
  15   9  -2    1.32    0.13
  16   9  -2    0.08    0.03
 -15  10  -2    0.03    0.03
 -14  10  -2   -0.04    0.03
 -13  10  -2   -0.06    0.04
 -12  10  -2   -0.05    0.06
 -11  10  -2   -0.10    0.05
 -10  10  -2   -0.05    0.07
  -9  10  -2    0.49    0.14
  -8  10  -2    0.98    0.18
  -7  10  -2    0.95    0.18
  -6  10  -2    0.15    0.13
  -5  10  -2    1.52    0.15
  -4  10  -2    0.51    0.10
  -3  10  -2    0.08    0.08
  -2  10  -2    0.15    0.09
  -1  10  -2    1.95    0.18
   0  10  -2    2.67    0.23
   1  10  -2    0.20    0.09
   2  10  -2    0.85    0.13
   3  10  -2   -0.02    0.08
   4  10  -2   -0.06    0.08
   5  10  -2    2.56    0.32
   6  10  -2    0.84    0.19
   7  10  -2    0.21    0.13
   8  10  -2    0.33    0.14
   9  10  -2    0.24    0.12
  10  10  -2    0.57    0.12
  11  10  -2   -0.08    0.06
  12  10  -2    0.05    0.06
  13  10  -2    0.02    0.05
  14  10  -2    0.01    0.04
  15  10  -2    0.00    0.03
  16  10  -2    0.03    0.02
 -14  11  -2    0.23    0.05
 -13  11  -2    0.01    0.04
 -12  11  -2    0.43    0.08
 -11  11  -2    0.91    0.12
 -10  11  -2    0.00    0.06
  -9  11  -2    1.94    0.23
  -8  11  -2    0.13    0.09
  -7  11  -2    3.08    0.29
  -6  11  -2    2.04    0.26
  -5  11  -2    0.75    0.16
  -4  11  -2   12.51    0.72
  -3  11  -2    0.07    0.07
  -2  11  -2    9.04    0.52
  -1  11  -2    1.03    0.12
   0  11  -2    5.17    0.34
   1  11  -2    6.24    0.40
   2  11  -2    0.35    0.10
   3  11  -2    4.32    0.30
   4  11  -2    0.15    0.07
   5  11  -2    7.73    0.66
   6  11  -2    0.86    0.16
   7  11  -2    2.21    0.27
   8  11  -2    2.40    0.28
   9  11  -2    0.13    0.08
  10  11  -2    2.21    0.23
  11  11  -2   -0.04    0.05
  12  11  -2    0.53    0.10
  13  11  -2    0.34    0.06
  14  11  -2    0.06    0.03
  15  11  -2    0.33    0.05
 -13  12  -2    0.18    0.05
 -12  12  -2    0.04    0.04
 -11  12  -2    0.21    0.06
 -10  12  -2    0.54    0.09
  -9  12  -2    0.11    0.07
  -8  12  -2    2.00    0.22
  -7  12  -2    0.52    0.10
  -6  12  -2    0.57    0.11
  -5  12  -2    0.52    0.12
  -4  12  -2    0.84    0.09
  -3  12  -2    2.85    0.20
  -2  12  -2    0.04    0.05
  -1  12  -2    4.01    0.28
   0  12  -2    1.11    0.12
   1  12  -2    2.24    0.18
   2  12  -2    2.83    0.20
   3  12  -2    0.21    0.07
   4  12  -2    7.75    0.47
   5  12  -2    0.38    0.11
   6  12  -2    1.47    0.20
   7  12  -2    1.28    0.18
   8  12  -2    0.63    0.12
   9  12  -2    2.22    0.23
  10  12  -2   -0.03    0.05
  11  12  -2    0.62    0.09
  12  12  -2    0.07    0.04
  13  12  -2    0.13    0.04
 -11  13  -2    0.08    0.04
 -10  13  -2    0.02    0.04
  -9  13  -2   -0.01    0.04
  -8  13  -2    0.11    0.05
  -7  13  -2    0.09    0.06
  -6  13  -2    0.02    0.05
  -5  13  -2    0.11    0.07
  -4  13  -2    0.21    0.08
  -3  13  -2    0.10    0.04
  -2  13  -2    0.45    0.07
  -1  13  -2    0.44    0.06
   0  13  -2    0.31    0.06
   1  13  -2    0.18    0.05
   2  13  -2    0.40    0.07
   3  13  -2    0.15    0.05
   4  13  -2    0.02    0.04
   5  13  -2    0.01    0.06
   6  13  -2    0.24    0.07
   7  13  -2    0.17    0.07
   8  13  -2    0.14    0.06
   9  13  -2    0.06    0.05
  10  13  -2   -0.05    0.03
  11  13  -2   -0.02    0.03
  12  13  -2    0.18    0.04
 -10  14  -2    0.35    0.05
  -9  14  -2    0.03    0.03
  -8  14  -2    0.43    0.07
  -7  14  -2    0.13    0.04
  -6  14  -2    1.55    0.16
  -5  14  -2    1.70    0.17
  -4  14  -2    0.00    0.05
  -3  14  -2    1.45    0.11
  -2  14  -2    0.14    0.04
  -1  14  -2    2.41    0.16
   0  14  -2    0.57    0.07
   1  14  -2    1.76    0.12
   2  14  -2    1.66    0.12
   3  14  -2    0.04    0.03
   4  14  -2    0.70    0.10
   5  14  -2    0.11    0.05
   6  14  -2    1.22    0.15
   7  14  -2    0.72    0.10
   8  14  -2    0.08    0.04
   9  14  -2    0.25    0.05
  10  14  -2    0.03    0.03
  -7  15  -2    0.25    0.05
  -6  15  -2    0.18    0.04
  -5  15  -2    0.25    0.05
  -4  15  -2    0.32    0.06
  -3  15  -2    0.02    0.04
  -2  15  -2    0.36    0.04
  -1  15  -2    0.04    0.02
   0  15  -2    0.45    0.05
   1  15  -2    0.59    0.06
   2  15  -2    0.05    0.03
   3  15  -2    0.36    0.04
   4  15  -2    0.02    0.03
   5  15  -2    0.50    0.07
   6  15  -2    0.11    0.04
   7  15  -2    0.15    0.04
   8  15  -2    0.44    0.06
  -4  16  -2    0.01    0.03
  -3  16  -2    0.08    0.03
  -2  16  -2    0.02    0.03
  -1  16  -2    0.03    0.02
   0  16  -2    0.03    0.02
   1  16  -2    0.02    0.02
   2  16  -2    0.01    0.02
   3  16  -2    0.02    0.03
   4  16  -2    0.03    0.02
   5  16  -2    0.03    0.03
  -1  17  -2    0.03    0.02
   0  17  -2    0.23    0.03
   1  17  -2    0.22    0.02
   2  17  -2    0.05    0.02
  -5 -16  -1    0.01    0.02
  -4 -16  -1    0.26    0.05
  -3 -16  -1    0.08    0.03
  -2 -16  -1    0.40    0.06
  -1 -16  -1    0.16    0.05
   0 -16  -1    0.40    0.06
   1 -16  -1    1.09    0.13
   2 -16  -1    0.11    0.04
   3 -16  -1    0.48    0.07
   4 -16  -1   -0.03    0.03
   5 -16  -1    0.84    0.10
  -6 -15  -1    0.09    0.03
  -5 -15  -1    1.22    0.12
  -4 -15  -1    0.23    0.05
  -3 -15  -1    0.59    0.09
  -2 -15  -1    0.13    0.05
  -1 -15  -1    0.83    0.11
   0 -15  -1    0.88    0.12
   1 -15  -1    0.06    0.04
   2 -15  -1    0.63    0.09
   3 -15  -1    0.07    0.05
   4 -15  -1    0.51    0.08
   5 -15  -1    0.04    0.04
   6 -15  -1    0.41    0.08
   7 -15  -1    0.52    0.08
   8 -15  -1    0.00    0.04
 -10 -14  -1    0.06    0.03
  -9 -14  -1    0.17    0.04
  -6 -14  -1    0.13    0.05
  -5 -14  -1    0.16    0.05
  -4 -14  -1    0.22    0.07
  -3 -14  -1   -0.04    0.04
  -2 -14  -1    0.08    0.05
  -1 -14  -1    0.05    0.06
   0 -14  -1    0.08    0.06
   1 -14  -1   -0.02    0.05
   2 -14  -1    0.01    0.06
   3 -14  -1    0.05    0.07
   4 -14  -1    0.10    0.07
   5 -14  -1    0.11    0.07
   6 -14  -1    0.11    0.07
   7 -14  -1   -0.02    0.05
   8 -14  -1    0.12    0.06
  10 -14  -1    0.07    0.04
 -12 -13  -1    0.66    0.07
 -11 -13  -1   -0.04    0.02
 -10 -13  -1    1.11    0.11
  -9 -13  -1    0.06    0.04
  -7 -13  -1    0.90    0.11
  -6 -13  -1    0.81    0.12
  -5 -13  -1    5.40    0.47
  -4 -13  -1    0.22    0.09
  -3 -13  -1    2.74    0.28
  -2 -13  -1    1.08    0.17
  -1 -13  -1    3.63    0.32
   0 -13  -1    3.85    0.39
   1 -13  -1    0.04    0.10
   2 -13  -1    3.97    0.37
   3 -13  -1    0.37    0.13
   4 -13  -1    1.88    0.24
[truncated: 1,052,350 more chars]
