# Supplementary material for: Crystal structures and Hirshfeld surface analysis of [κ2-P,N-{(C6H5)2(C5H5N)P}Re(CO)3Br]·2CHCl3 and the product of its reaction with piperidine, [P-{(C6H5)2(C5H5N)P}(C5H11N)Re(CO)3Br]
Source: Acta Crystallogr E Crystallogr Commun. 2019 Jun 21;75(Pt 7):1005–10. doi: 10.1107/S2056989019008089 (PMC6659321; doi:10.1107/S2056989019008089)
Supplement: Supplementary file 2 [file e-75-01005-I-2CHCl3sup2.hkl]

data_I-2CHCl3                                                                   
_shelx_title ' SCD18_179_Fr1_2_P21c in P2(1)/c'                                 
_shelx_refln_list_code          4                                               
_shelx_F_calc_maximum      561.08                                               
_exptl_crystal_F_000      1624.00                                               
_reflns_d_resolution_high  0.8107                                               
                                                                                
loop_                                                                           
 _space_group_symop_operation_xyz                                               
 'x, y, z'                                                                      
 '-x, y+1/2, -z+1/2'                                                            
 '-x, -y, -z'                                                                   
 'x, -y-1/2, z-1/2'                                                             
                                                                                
_cell_length_a    14.1941                                                       
_cell_length_b    12.3135                                                       
_cell_length_c    16.2485                                                       
_cell_angle_alpha  90.000                                                       
_cell_angle_beta   92.701                                                       
_cell_angle_gamma  90.000                                                       
                                                                                
_shelx_F_squared_multiplier     1.000                                           
                                                                                
loop_                                                                           
 _refln_index_h                                                                 
 _refln_index_k                                                                 
 _refln_index_l                                                                 
 _refln_F_squared_calc                                                          
 _refln_F_squared_meas                                                          
 _refln_F_squared_sigma                                                         
 _refln_observed_status                                                         
   3   0   0     148610.84     134163.02      9166.83 o                         
   4   0   0      21807.81      19924.19       843.17 o                         
   5   0   0      66589.73      66526.35      2776.96 o                         
   6   0   0       1710.49       2104.93       176.02 o                         
   7   0   0      33387.53      33914.43      1439.78 o                         
   8   0   0       2314.13       2408.51       148.44 o                         
   9   0   0       2701.17       3003.95       169.07 o                         
  10   0   0         63.27         72.93        44.39 o                         
  11   0   0       1582.07       2060.53       236.25 o                         
  12   0   0       9047.13      10094.52      2344.88 o                         
  13   0   0        630.28        769.79       214.03 o                         
  14   0   0        138.45        545.36       383.65 o                         
  15   0   0         84.67        124.38        37.69 o                         
  16   0   0        295.18        299.65       131.58 o                         
  17   0   0        462.31        552.95       179.15 o                         
   2   1   0       2497.93       2448.36       219.65 o                         
   3   1   0         29.18         76.88        46.45 o                         
   4   1   0       6236.41       5930.33       194.53 o                         
   5   1   0       3058.06       2770.38       111.55 o                         
   6   1   0      45280.97      41784.36      1225.20 o                         
   7   1   0        801.24        789.55        61.49 o                         
   8   1   0       1830.06       1765.71       112.36 o                         
   9   1   0          5.86        -28.91        52.74 o                         
  10   1   0        441.03        546.09        54.92 o                         
  11   1   0       2514.36       2533.85        95.80 o                         
  12   1   0         52.71         70.67        34.13 o                         
  13   1   0        579.75        758.94       211.58 o                         
  14   1   0         77.45        146.37        42.71 o                         
  15   1   0          6.92         -9.84        21.07 o                         
  16   1   0         19.82         28.53        46.68 o                         
  17   1   0         40.65         27.66        15.10 o                         
   0   2   0       6983.77       7508.77       352.95 o                         
   1   2   0          6.05        -21.76        14.51 o                         
   2   2   0       6740.66       6678.45       226.93 o                         
   3   2   0       3845.91       3907.97       140.38 o                         
   4   2   0      10741.51      10828.16       341.83 o                         
   5   2   0       3271.46       3190.35       117.40 o                         
   6   2   0        204.57        254.70        50.19 o                         
   7   2   0      15371.66      14463.31       461.42 o                         
   8   2   0       2859.20       2852.94       117.02 o                         
   9   2   0       2925.66       2757.67       153.36 o                         
  10   2   0       9151.43       9104.52       300.91 o                         
  11   2   0        304.71        229.69        34.00 o                         
  12   2   0       2563.37       2624.61       177.96 o                         
  13   2   0         21.09         40.26        67.55 o                         
  14   2   0        737.54        820.82       295.65 o                         
  15   2   0        688.17        676.16       292.91 o                         
  16   2   0        232.07        280.74        30.98 o                         
  17   2   0        138.01        702.88       200.82 o                         
   1   3   0      51019.00      52390.07      1663.68 o                         
   2   3   0      11849.82      12456.65       444.03 o                         
   3   3   0      12813.51      13385.59       475.78 o                         
   4   3   0       3061.35       2907.36       112.04 o                         
   5   3   0       5542.26       5717.62       172.92 o                         
   6   3   0      31273.52      30271.12       875.69 o                         
   7   3   0       4302.82       4448.74       156.63 o                         
   8   3   0       6228.99       6159.40       242.72 o                         
   9   3   0       3381.97       3354.36       122.72 o                         
  10   3   0       1627.79       1584.80       100.47 o                         
  11   3   0       6898.29       6961.10       685.50 o                         
  12   3   0          2.17        -35.47        23.65 o                         
  13   3   0       2622.37       2984.86       592.31 o                         
  14   3   0        663.89        816.10       202.29 o                         
  15   3   0        636.08        707.91       235.24 o                         
  16   3   0        318.79        376.02       154.23 o                         
  17   3   0        155.14        193.84       113.04 o                         
   0   4   0      56520.75      55342.27      2485.75 o                         
   1   4   0      15694.71      15995.19       498.42 o                         
   2   4   0         27.65         49.15        45.76 o                         
   3   4   0       1357.56       1566.08       131.38 o                         
   4   4   0        121.19         71.22        36.61 o                         
   5   4   0       8022.38       8053.61       560.21 o                         
   6   4   0        586.91        730.88        44.97 o                         
   7   4   0       3981.71       4211.59       147.06 o                         
   8   4   0       2281.20       2228.13        96.13 o                         
   9   4   0          5.93          7.82        48.48 o                         
  10   4   0          2.57        -19.61        26.54 o                         
  11   4   0        546.34        558.96       108.47 o                         
  12   4   0       3049.18       3145.59       514.97 o                         
  13   4   0        497.31        542.89       119.71 o                         
  14   4   0        145.57        731.58       255.82 o                         
  15   4   0          6.11         47.61        68.74 o                         
  16   4   0        162.77        191.36        78.26 o                         
   1   5   0      48782.39      50237.56      1598.66 o                         
   2   5   0       4149.78       4109.92       131.09 o                         
   3   5   0      40731.32      42097.49      1394.54 o                         
   4   5   0      32954.53      33687.46      1250.61 o                         
   5   5   0       1298.98       1452.68       183.55 o                         
   6   5   0         96.29         35.98        42.24 o                         
   7   5   0       4100.02       4159.48       133.58 o                         
   8   5   0       6716.41       7055.02       289.43 o                         
   9   5   0       3435.46       3318.22       118.27 o                         
  10   5   0       2623.21       2621.28       218.76 o                         
  11   5   0        104.00        149.73       127.68 o                         
  12   5   0          4.12        -31.97        23.80 o                         
  13   5   0        554.27        551.43        76.89 o                         
  14   5   0         21.38         12.62        18.29 o                         
  15   5   0        218.98        706.17       218.38 o                         
  16   5   0        448.38        529.21       204.12 o                         
   0   6   0      12647.19      12429.09       580.53 o                         
   1   6   0       1650.61       1769.82       120.44 o                         
   2   6   0      36888.74      37107.09      1148.58 o                         
   3   6   0      28306.29      28694.98       884.89 o                         
   4   6   0      11720.42      11891.88       412.82 o                         
   5   6   0       8727.12       8886.85       331.83 o                         
   6   6   0         30.58         45.81        34.83 o                         
   7   6   0      13889.83      13657.60       450.46 o                         
   8   6   0       1331.37       1457.87        64.91 o                         
   9   6   0       7393.43       7298.27       289.39 o                         
  10   6   0       7801.81       7901.09       461.60 o                         
  11   6   0          2.48        -33.43        30.66 o                         
  12   6   0       1286.40       1351.86       234.34 o                         
  13   6   0         20.28         45.44        16.09 o                         
  14   6   0        578.35        594.96       162.34 o                         
  15   6   0        328.40        334.28       159.26 o                         
  16   6   0         87.66         81.51        15.10 o                         
   1   7   0       6665.32       6793.43       233.02 o                         
   2   7   0       1730.20       1903.11        78.76 o                         
   3   7   0        317.77        366.65        43.81 o                         
   4   7   0       3045.18       3348.81       128.88 o                         
   5   7   0       2030.09       2018.92        89.00 o                         
   6   7   0        270.87        282.71        72.16 o                         
   7   7   0         59.51         46.25        27.92 o                         
   8   7   0         33.51         64.72        97.48 o                         
   9   7   0        175.94        235.92       100.23 o                         
  10   7   0          9.96        -58.36        45.76 o                         
  11   7   0          8.57         -4.32        25.17 o                         
  12   7   0          7.99          5.97        66.47 o                         
  13   7   0         12.06         13.90        21.97 o                         
  14   7   0          7.18          8.09        18.31 o                         
  15   7   0          0.50         12.67        11.48 o                         
   0   8   0       3658.42       3626.85       186.32 o                         
   1   8   0        250.41        302.88        50.34 o                         
   2   8   0      13758.23      13807.95       452.10 o                         
   3   8   0       7195.34       7052.82       239.21 o                         
   4   8   0       1168.06       1127.73        63.64 o                         
   5   8   0       2055.73       2046.06        91.62 o                         
   6   8   0          0.33          2.37        22.65 o                         
   7   8   0       1303.15       1327.94        66.86 o                         
   8   8   0          7.00         38.19        20.91 o                         
   9   8   0       1659.82       1609.70       128.27 o                         
  10   8   0       1551.03       1564.18       110.82 o                         
  11   8   0         17.80         17.02        18.06 o                         
  12   8   0        336.38        316.08        34.89 o                         
  13   8   0          7.32         -8.36        11.88 o                         
  14   8   0        576.68        649.82       100.10 o                         
   1   9   0       3449.55       3484.48       125.77 o                         
   2   9   0        266.84        272.71        27.75 o                         
   3   9   0       3292.13       3278.75       119.58 o                         
   4   9   0      10352.84      10398.29       373.55 o                         
   5   9   0         28.32         37.56        22.38 o                         
   6   9   0        901.27        899.12        51.14 o                         
   7   9   0          2.48        -14.66        19.68 o                         
   8   9   0       4892.86       4795.93       202.07 o                         
   9   9   0       2040.09       2073.48        97.11 o                         
  10   9   0        128.86        175.75        22.85 o                         
  11   9   0       1590.26       1442.82        68.24 o                         
  12   9   0         17.10         25.03        13.30 o                         
  13   9   0        623.45        594.87        32.70 o                         
  14   9   0         40.73         31.94         9.84 o                         
   0  10   0       1664.40       1507.83        95.13 o                         
   1  10   0         99.66        127.23        21.12 o                         
   2  10   0        407.40        388.62        33.87 o                         
   3  10   0         65.48         55.52        19.54 o                         
   4  10   0        206.09        208.63        24.77 o                         
   5  10   0          7.49          3.50        16.04 o                         
   6  10   0         68.81         48.03        22.29 o                         
   7  10   0         76.64        104.73        24.26 o                         
   8  10   0          1.29        -19.06        14.75 o                         
   9  10   0          3.17         -6.34        19.22 o                         
  10  10   0        297.18        282.76        24.89 o                         
  11  10   0         46.14         58.91        14.48 o                         
  12  10   0         23.07          9.63        10.56 o                         
  13  10   0         30.45          9.51        10.07 o                         
   1  11   0       2699.27       2598.18        93.66 o                         
   2  11   0        550.76        553.85        31.95 o                         
   3  11   0       2271.91       2298.60        83.57 o                         
   4  11   0       1169.39       1137.05        54.41 o                         
   5  11   0        855.42        783.92        42.02 o                         
   6  11   0       2791.34       2757.49       105.99 o                         
   7  11   0         24.53         28.71        16.00 o                         
   8  11   0       1128.43       1147.42        67.18 o                         
   9  11   0        349.75        374.91        27.02 o                         
  10  11   0        174.58        149.97        17.15 o                         
  11  11   0        600.13        541.50        30.08 o                         
  12  11   0          0.06         -6.71         7.42 o                         
   0  12   0       1752.36       1820.45        94.99 o                         
   1  12   0         51.04         44.60        14.19 o                         
   2  12   0       1553.89       1511.98        56.66 o                         
   3  12   0        926.86        970.87        41.70 o                         
   4  12   0         72.26         86.62        18.76 o                         
   5  12   0        727.69        738.37        36.71 o                         
   6  12   0        116.91        136.94        18.59 o                         
   7  12   0        275.58        312.06        29.22 o                         
   8  12   0         26.34         23.41        15.23 o                         
   9  12   0        425.87        413.57        31.49 o                         
  10  12   0        211.86        212.32        16.73 o                         
   1  13   0        164.54        189.50        16.48 o                         
   2  13   0         92.27         88.14        11.67 o                         
   3  13   0          1.82          8.07         9.04 o                         
   4  13   0         25.23         19.02        12.81 o                         
   5  13   0         75.13         68.68        11.29 o                         
   6  13   0        134.14        141.53        14.90 o                         
   7  13   0         12.74          7.93        15.32 o                         
   8  13   0         97.72        113.71        14.78 o                         
   9  13   0         17.00         27.59         8.78 o                         
   0  14   0        898.61        888.76        47.49 o                         
   1  14   0        317.80        282.04        15.89 o                         
   2  14   0        121.50        115.60        10.43 o                         
   3  14   0         99.29        109.56        10.97 o                         
   4  14   0         89.64         99.25        10.39 o                         
   5  14   0        392.13        399.08        23.56 o                         
   6  14   0          0.02          9.39         7.22 o                         
   1  15   0        274.80        254.55        15.10 o                         
   2  15   0         93.74         96.84        10.98 o                         
 -17   1   1         68.71        125.75       107.12 o                         
 -16   1   1        614.30        674.79       142.33 o                         
 -15   1   1         16.73         31.17        37.23 o                         
 -14   1   1       1111.67       1302.31       347.38 o                         
 -13   1   1        286.98        230.97        33.91 o                         
 -12   1   1       3092.03       3283.48       140.96 o                         
 -11   1   1       4401.59       4380.34       164.70 o                         
 -10   1   1         50.61         81.27        28.71 o                         
  -9   1   1       6490.06       6586.00       214.11 o                         
  -8   1   1       5389.23       5471.62       192.34 o                         
  -6   1   1       9861.24       8843.55       265.21 o                         
  -5   1   1      11019.08      10895.28       336.25 o                         
  -4   1   1      17829.35      17397.31       520.67 o                         
  -3   1   1        207.44        322.56        66.82 o                         
  -2   1   1      40373.04      41790.28      1342.56 o                         
  -1   1   1       2801.52       2915.17       185.11 o                         
   1   1   1      34055.24      34683.16      1327.21 o                         
   2   1   1       2053.52       2102.12        81.98 o                         
   3   1   1      29129.38      28255.93      1109.27 o                         
   4   1   1         41.33        125.39        35.04 o                         
   5   1   1      30832.07      28261.68       842.31 o                         
   6   1   1      12647.16      11815.44       371.33 o                         
   7   1   1       1919.04       1782.83        90.42 o                         
   8   1   1        391.21        546.06        91.99 o                         
   9   1   1         27.91         74.58        32.25 o                         
  10   1   1       8962.64       9350.72       296.79 o                         
  11   1   1        276.97        299.44        45.77 o                         
  12   1   1       3385.68       3744.25      1216.30 o                         
  13   1   1       2584.01       3294.85       603.30 o                         
  14   1   1        119.47         81.07        68.13 o                         
  15   1   1        585.85        659.18       152.96 o                         
  16   1   1         55.89         78.91        39.82 o                         
  17   1   1        625.40        782.96       217.85 o                         
 -17   2   1        484.46        582.61       253.09 o                         
 -16   2   1          0.19         19.17        39.40 o                         
 -15   2   1        611.92        638.85       141.88 o                         
 -14   2   1        592.16        650.98        84.03 o                         
 -13   2   1       5268.27       5827.76       518.72 o                         
 -12   2   1       2202.16       2203.75       347.87 o                         
 -11   2   1       1384.69       1504.86        76.59 o                         
 -10   2   1       5219.75       4935.28       217.95 o                         
  -9   2   1       2754.09       2705.09       106.14 o                         
  -8   2   1      12503.88      11634.78       352.06 o                         
  -7   2   1        327.79        390.43        72.89 o                         
  -6   2   1      27269.79      25841.42       767.51 o                         
  -5   2   1      16648.34      16500.22       497.77 o                         
  -4   2   1      10911.07      11128.62       354.89 o                         
  -3   2   1        958.55       1079.23       151.79 o                         
  -2   2   1      14814.20      14571.60       439.77 o                         
  -1   2   1      92361.59      95885.09      2832.95 o                         
   0   2   1       5174.46       5265.59       184.11 o                         
   1   2   1      13613.10      13894.37       515.54 o                         
   2   2   1      46219.16      47970.68      1754.16 o                         
   3   2   1      12666.16      13249.47       410.96 o                         
   4   2   1     100595.83     103415.39      3248.72 o                         
   5   2   1       1168.63       1320.14        68.64 o                         
   6   2   1      50003.39      46454.04      1373.01 o                         
   7   2   1      32212.98      30597.61       917.30 o                         
   8   2   1       1514.57       1499.37        86.97 o                         
   9   2   1       2764.59       2704.36       107.50 o                         
  10   2   1       1975.08       2063.35       161.12 o                         
  11   2   1      11447.49      11331.65       405.32 o                         
  12   2   1       1971.43       1917.65       167.52 o                         
  13   2   1        854.70        912.44       234.79 o                         
  14   2   1        253.62        374.30       290.68 o                         
  15   2   1         38.88         57.23        64.12 o                         
  16   2   1        415.37        455.80       153.54 o                         
  17   2   1         23.89        227.57       146.97 o                         
 -17   3   1         62.77         65.69        30.20 o                         
 -16   3   1         68.77         73.90        31.12 o                         
 -15   3   1         56.52         46.48        68.65 o                         
 -14   3   1         23.48         36.96        20.66 o                         
 -13   3   1        142.10        120.17        28.81 o                         
 -12   3   1        160.31        208.48        42.33 o                         
 -11   3   1         71.08         63.44        36.15 o                         
 -10   3   1       4648.45       4267.05       160.89 o                         
  -9   3   1       2897.61       2691.27       100.60 o                         
  -8   3   1       2577.28       2426.85       111.70 o                         
  -7   3   1       4225.43       4211.00       143.99 o                         
  -6   3   1         25.55         48.58        30.03 o                         
  -5   3   1       7614.22       7749.66       222.44 o                         
  -4   3   1       3874.07       4067.54       260.12 o                         
  -3   3   1       3197.05       2999.71       171.69 o                         
  -2   3   1       1115.08       1232.25        54.86 o                         
  -1   3   1      13033.96      13301.03       415.21 o                         
   0   3   1        362.93        477.58        34.39 o                         
   1   3   1      19046.63      19892.55       673.44 o                         
   2   3   1      24785.97      24742.02      1054.52 o                         
   3   3   1      44261.56      44974.33      1616.35 o                         
   4   3   1        106.12        238.82        35.53 o                         
   5   3   1         78.62         91.20        27.37 o                         
   6   3   1       1431.16       1534.18        75.25 o                         
   7   3   1      12938.16      13084.83       403.34 o                         
   8   3   1       3013.78       2767.67       107.35 o                         
   9   3   1        234.46        157.03        32.16 o                         
  10   3   1        254.73        289.17        85.86 o                         
  11   3   1        386.39        346.38        68.43 o                         
  12   3   1        170.07        213.54        34.18 o                         
  13   3   1        456.68        581.71       247.17 o                         
  14   3   1        242.86        307.07       161.69 o                         
  15   3   1        183.75        193.27        53.13 o                         
  16   3   1         29.17         36.99        23.65 o                         
  17   3   1         16.23        -16.24        25.28 o                         
 -16   4   1        178.65        207.38       104.80 o                         
 -15   4   1        886.62       1008.58       391.77 o                         
 -14   4   1         91.06         94.19        43.93 o                         
 -13   4   1       1382.81       1382.46       100.69 o                         
 -12   4   1        953.61        957.38        79.64 o                         
 -11   4   1       2286.23       2280.48       128.17 o                         
 -10   4   1       8131.52       8014.25       281.97 o                         
  -9   4   1        274.36        256.58        31.89 o                         
  -8   4   1      14329.03      13802.23       410.07 o                         
  -7   4   1       4102.15       4121.38       192.06 o                         
  -6   4   1      18912.73      18700.44       523.14 o                         
  -5   4   1      11686.39      11536.56       380.58 o                         
  -4   4   1      16086.34      16158.25       605.65 o                         
  -3   4   1      91910.73      96806.35      2965.38 o                         
  -2   4   1        289.58        287.81        31.12 o                         
  -1   4   1      27952.19      28227.25       873.27 o                         
   0   4   1      45252.57      46549.95      1415.02 o                         
   1   4   1      76832.70      78241.43      2582.84 o                         
   2   4   1      27030.58      27009.32      1022.97 o                         
   3   4   1       4434.74       4366.66       296.32 o                         
   4   4   1      17567.23      17799.59       638.90 o                         
   5   4   1       1309.15       1527.68        70.34 o                         
   6   4   1      10779.38      10841.47       314.08 o                         
   7   4   1        333.59        366.31        38.13 o                         
   8   4   1       6038.26       5902.76       195.59 o                         
   9   4   1       8478.58       8588.22       582.14 o                         
  10   4   1        283.27        299.78        53.55 o                         
  11   4   1       1880.64       1873.71       348.78 o                         
  12   4   1        854.21        889.90        89.70 o                         
  13   4   1       1802.43       1890.51       243.80 o                         
  14   4   1       1591.18       1625.37       312.21 o                         
  15   4   1         83.40         94.05        35.09 o                         
  16   4   1        573.17        662.19       160.18 o                         
 -16   5   1        219.20        235.48       121.98 o                         
 -15   5   1         10.52         13.83        32.95 o                         
 -14   5   1        869.53       1013.96       262.25 o                         
 -13   5   1        155.55        144.20        25.63 o                         
 -12   5   1        849.46        905.58        54.58 o                         
 -11   5   1       2088.61       1979.63       213.98 o                         
 -10   5   1         20.19         25.26        49.46 o                         
  -9   5   1       1257.27       1361.75       138.22 o                         
  -8   5   1          3.28        -18.03        21.27 o                         
  -7   5   1       4367.99       4366.72       147.36 o                         
  -6   5   1       5063.21       4778.35       319.63 o                         
  -5   5   1         64.13         83.87        34.24 o                         
  -4   5   1       5899.79       6018.80       235.88 o                         
  -3   5   1        149.69        225.01        41.62 o                         
  -2   5   1       4631.64       4331.03       153.09 o                         
  -1   5   1         72.23         46.54        25.16 o                         
   0   5   1      11195.65      10658.01       346.93 o                         
   1   5   1      21712.86      22044.65       689.63 o                         
   2   5   1       4039.94       4379.96       157.91 o                         
   3   5   1      23081.19      22649.26       797.55 o                         
   4   5   1       1678.56       1756.83       148.77 o                         
   5   5   1      20846.74      21446.86       768.60 o                         
   6   5   1       9943.51      10577.80       365.99 o                         
   7   5   1       3692.08       3888.70       181.76 o                         
   8   5   1       3496.12       3269.54       117.65 o                         
   9   5   1        569.87        466.55        69.57 o                         
  10   5   1        584.13        647.93       224.71 o                         
  11   5   1         41.96         40.33        38.90 o                         
  12   5   1       1185.40       1334.59       185.82 o                         
  13   5   1        460.48        493.57       132.11 o                         
  14   5   1        127.74        122.98       120.36 o                         
  15   5   1         34.96         15.83        67.28 o                         
  16   5   1         14.39        233.21       137.54 o                         
 -16   6   1         61.35        260.15       159.11 o                         
 -15   6   1        264.30        263.48        45.31 o                         
 -14   6   1         72.36         99.09        22.88 o                         
 -13   6   1          6.69         13.31        35.24 o                         
 -12   6   1         13.90         38.25        59.95 o                         
 -11   6   1       1516.92       1553.24       233.59 o                         
 -10   6   1        646.89        736.92        53.63 o                         
  -9   6   1        236.55        184.83        34.65 o                         
  -8   6   1        896.99        890.18        48.69 o                         
  -7   6   1        434.42        418.23        67.73 o                         
  -6   6   1         27.25         17.90        31.12 o                         
  -5   6   1       2134.96       2015.86       106.20 o                         
  -4   6   1        947.20        989.14        58.21 o                         
  -3   6   1       8626.77       8849.29       273.18 o                         
  -2   6   1       2963.51       3150.59       109.10 o                         
  -1   6   1       4846.24       4908.56       167.45 o                         
   0   6   1       2883.88       2999.43       110.61 o                         
   1   6   1       1901.87       1661.39        88.03 o                         
   2   6   1       2937.04       2936.90       120.87 o                         
   3   6   1       1405.62       1588.31        81.64 o                         
   4   6   1       2812.86       2799.64       280.17 o                         
   5   6   1       1195.46       1346.60       127.38 o                         
   6   6   1         92.24        164.71        51.26 o                         
   7   6   1         77.08         68.53        64.42 o                         
   8   6   1       1638.02       1724.66        90.00 o                         
   9   6   1       4779.96       4864.75       302.63 o                         
  10   6   1        434.25        434.60        38.90 o                         
  11   6   1         14.61         25.02        33.97 o                         
  12   6   1          0.61        -21.87        36.25 o                         
  13   6   1        183.10        187.70        20.98 o                         
  14   6   1        337.84        386.87        30.66 o                         
  15   6   1          1.14          4.87        25.17 o                         
  16   6   1        107.02        117.91        21.05 o                         
 -15   7   1         27.01         16.58        36.15 o                         
 -14   7   1        854.61        888.71       122.20 o                         
 -13   7   1        157.23        200.28        22.94 o                         
 -12   7   1       1158.90       1334.22       186.28 o                         
 -11   7   1        293.15        325.77        92.45 o                         
 -10   7   1       5106.37       5365.26       471.11 o                         
  -9   7   1       8485.02       8738.25       337.61 o                         
  -8   7   1        163.89        109.05        23.08 o                         
  -7   7   1       3871.48       4116.18       152.68 o                         
  -6   7   1       1127.49       1238.19        64.00 o                         
  -5   7   1      12919.24      12834.82       407.91 o                         
  -4   7   1      12205.82      12690.17       441.48 o                         
  -3   7   1        233.02        267.55        32.49 o                         
  -2   7   1      15949.66      16099.43       486.37 o                         
  -1   7   1       2537.65       2632.63        99.80 o                         
   0   7   1       2562.18       2648.08       105.56 o                         
   1   7   1       3730.78       3903.52       134.85 o                         
   2   7   1      15211.32      15054.58       471.67 o                         
   3   7   1      39650.64      38715.45      1249.61 o                         
   4   7   1         67.08         68.95        24.78 o                         
   5   7   1       4605.89       4950.25       193.33 o                         
   6   7   1       1563.15       1595.98        81.50 o                         
   7   7   1       6978.57       7248.49       246.19 o                         
   8   7   1       7454.15       7368.24       276.12 o                         
   9   7   1        545.21        476.73        47.74 o                         
  10   7   1       3059.81       2940.01       423.00 o                         
  11   7   1        190.97        203.15        36.09 o                         
  12   7   1       1026.74       1093.49       141.42 o                         
  13   7   1        210.29        163.09        31.64 o                         
  14   7   1        845.95        955.37       165.22 o                         
  15   7   1       1016.59       1052.25       347.83 o                         
 -14   8   1         54.93         44.82        12.69 o                         
 -13   8   1        111.89        118.92        16.48 o                         
 -12   8   1         50.92         49.91        16.71 o                         
 -11   8   1        837.58        814.99        51.72 o                         
 -10   8   1        613.80        649.78        49.89 o                         
  -9   8   1        129.69        126.74        27.21 o                         
  -8   8   1       1677.16       1682.96        77.74 o                         
  -7   8   1         21.38         57.32        25.56 o                         
  -6   8   1        758.13        714.61        51.26 o                         
  -5   8   1       1172.32       1275.83        68.60 o                         
  -4   8   1      11409.57      10714.71       352.68 o                         
  -3   8   1       6966.46       6772.31       229.86 o                         
  -2   8   1        221.41        185.60        31.58 o                         
  -1   8   1       1890.56       1845.75        79.98 o                         
   0   8   1        303.07        328.52        40.73 o                         
   1   8   1       4538.09       4539.46       161.33 o                         
   2   8   1       6027.89       6001.57       205.34 o                         
   3   8   1        679.48        733.11        49.89 o                         
   4   8   1       2260.30       2285.60       100.63 o                         
   5   8   1       1026.80       1043.96        63.62 o                         
   6   8   1        834.88        839.05        55.72 o                         
   7   8   1         10.37         41.76        32.26 o                         
   8   8   1       1475.32       1655.88       163.83 o                         
   9   8   1       2633.94       2618.80       113.31 o                         
  10   8   1          8.12          1.68        20.53 o                         
  11   8   1        704.03        615.73        44.98 o                         
  12   8   1         13.18         -9.84        27.73 o                         
  13   8   1        334.37        362.73        28.64 o                         
  14   8   1        536.77        538.03        32.95 o                         
 -14   9   1         47.60         36.99         9.03 o                         
 -13   9   1         24.37         33.29        11.10 o                         
 -12   9   1        131.57        116.13        15.54 o                         
 -11   9   1         20.73         13.90        20.70 o                         
 -10   9   1         16.53         18.55        18.90 o                         
  -9   9   1        661.67        740.60        48.01 o                         
  -8   9   1         11.43         22.86        26.70 o                         
  -7   9   1       1442.68       1464.20        68.23 o                         
  -6   9   1        160.67        213.29        27.92 o                         
  -5   9   1       1051.28       1164.57        72.77 o                         
  -4   9   1       3039.08       3060.71       111.63 o                         
  -3   9   1       1211.01       1179.64        57.21 o                         
  -2   9   1       5380.20       5146.64       177.98 o                         
  -1   9   1        195.93        193.80        27.57 o                         
   0   9   1       6857.40       6801.63       230.12 o                         
   1   9   1       1353.50       1339.77        63.82 o                         
   2   9   1        909.76       1023.04        55.04 o                         
   3   9   1       1637.85       1698.03        77.55 o                         
   4   9   1        459.87        480.43        39.83 o                         
   5   9   1       1501.98       1458.70        87.42 o                         
   6   9   1         88.67         79.70        22.25 o                         
   7   9   1        729.28        829.00        54.68 o                         
   8   9   1         10.70         20.45        20.59 o                         
   9   9   1         19.22         10.21        30.48 o                         
  10   9   1        257.03        260.26        29.86 o                         
  11   9   1         26.05         32.35        15.33 o                         
  12   9   1        103.55         63.28        17.90 o                         
  13   9   1         48.73         35.83        11.50 o                         
  14   9   1          7.24         17.44         7.81 o                         
 -13  10   1        351.84        346.68        21.96 o                         
 -12  10   1         63.70         47.94        11.49 o                         
 -11  10   1        724.41        733.14        39.84 o                         
 -10  10   1       1410.68       1437.09        67.20 o                         
  -9  10   1          2.76         17.61        14.64 o                         
  -8  10   1       1808.48       1821.28       131.80 o                         
  -7  10   1       1611.08       1586.60        68.77 o                         
  -6  10   1        948.67       1003.55        52.42 o                         
  -5  10   1       1570.63       1512.09        91.40 o                         
  -4  10   1        748.47        734.69        39.00 o                         
  -3  10   1       6335.26       6170.31       207.25 o                         
  -2  10   1       2292.67       2091.66        81.08 o                         
  -1  10   1       3597.00       3448.72       123.40 o                         
   0  10   1        713.29        639.47        48.51 o                         
   1  10   1       2527.51       2492.97        93.44 o                         
   2  10   1       7080.87       6774.61       226.57 o                         
   3  10   1        641.40        623.94        40.70 o                         
   4  10   1       7529.83       7197.55       262.30 o                         
   5  10   1        148.56        150.65        31.12 o                         
   6  10   1       3200.56       3273.76       126.89 o                         
   7  10   1        308.10        301.28        29.66 o                         
   8  10   1       1450.69       1442.49        71.01 o                         
   9  10   1       1969.72       1947.33        87.39 o                         
  10  10   1          5.01         -0.74        13.32 o                         
  11  10   1        496.40        430.46        46.22 o                         
  12  10   1          4.96        -11.34        10.07 o                         
  13  10   1        221.71        215.16        16.21 o                         
 -12  11   1          0.95          1.84         6.94 o                         
 -11  11   1         24.13         26.65         9.84 o                         
 -10  11   1        101.82         73.92        13.90 o                         
  -9  11   1        689.83        762.57        50.67 o                         
  -8  11   1        630.96        604.39        46.02 o                         
  -7  11   1        123.81        132.04        23.87 o                         
  -6  11   1        115.40        112.51        23.34 o                         
  -5  11   1       1134.53       1116.02        64.99 o                         
  -4  11   1       2691.97       2538.36        99.30 o                         
  -3  11   1         98.85        120.34        17.75 o                         
  -2  11   1       2275.71       2201.97        99.33 o                         
  -1  11   1        601.95        642.49        35.58 o                         
   0  11   1        519.66        473.46        30.19 o                         
   1  11   1          3.54         12.03        14.22 o                         
   2  11   1       2303.22       2244.89       110.77 o                         
   3  11   1       1869.67       1858.27        77.70 o                         
   4  11   1        127.33        168.17        32.95 o                         
   5  11   1        141.23        121.15        18.27 o                         
   6  11   1        232.16        279.69        32.49 o                         
   7  11   1        196.02        211.07        28.83 o                         
   8  11   1        196.97        231.37        22.45 o                         
   9  11   1         47.42         13.43        13.41 o                         
  10  11   1        115.59         89.15        12.95 o                         
  11  11   1          5.31          0.40         7.98 o                         
 -10  12   1         51.35         49.39         9.62 o                         
  -9  12   1         27.69         35.00        13.75 o                         
  -8  12   1        282.36        265.49        25.50 o                         
  -7  12   1          0.17        -19.58        13.05 o                         
  -6  12   1        657.84        677.03        34.32 o                         
  -5  12   1        528.97        524.02        29.26 o                         
  -4  12   1          1.44         14.49        12.36 o                         
  -3  12   1         23.67         27.20        13.73 o                         
  -2  12   1        116.52        143.53        27.92 o                         
  -1  12   1       1477.81       1449.35        55.30 o                         
   0  12   1        413.83        442.17        25.91 o                         
   1  12   1         81.37        100.12        16.48 o                         
   2  12   1        304.71        324.33        23.08 o                         
   3  12   1          3.08         21.86        11.58 o                         
   4  12   1        574.23        577.12        32.33 o                         
   5  12   1         18.05         29.15        11.44 o                         
   6  12   1        512.05        489.38        32.26 o                         
   7  12   1        529.00        522.00        36.16 o                         
   8  12   1          1.35         -0.52        12.55 o                         
   9  12   1         28.89         15.65         9.51 o                         
  10  12   1          2.53        -10.37         8.24 o                         
  -9  13   1        220.69        237.61        19.97 o                         
  -8  13   1         26.11         17.16         9.66 o                         
  -7  13   1        987.44       1087.36        57.23 o                         
  -6  13   1         55.18         60.23        11.88 o                         
  -5  13   1        565.30        545.44        31.10 o                         
  -4  13   1        608.32        625.51        31.22 o                         
  -3  13   1        139.32        157.85        16.02 o                         
  -2  13   1       1262.47       1200.41        44.76 o                         
  -1  13   1         50.04         35.37        10.56 o                         
   0  13   1       1395.15       1336.40        49.98 o                         
   1  13   1       1023.56       1016.62        39.71 o                         
   2  13   1        352.93        381.91        21.02 o                         
   3  13   1        951.03        897.31        39.65 o                         
   4  13   1         54.89         52.94        11.75 o                         
   5  13   1       1723.42       1741.16        75.63 o                         
   6  13   1        268.40        273.93        20.16 o                         
   7  13   1        285.24        269.95        19.44 o                         
   8  13   1        312.62        338.84        25.27 o                         
  -6  14   1         38.21         30.33         9.04 o                         
  -5  14   1          2.21          3.84         9.15 o                         
  -4  14   1         13.85         26.25         8.52 o                         
  -3  14   1         14.37         20.00         6.73 o                         
  -2  14   1         31.25         19.38        10.17 o                         
  -1  14   1         16.12          9.16         7.00 o                         
   0  14   1         33.68         40.07        10.53 o                         
   1  14   1          7.33          5.40        10.07 o                         
   2  14   1         25.44         28.92         7.68 o                         
   3  14   1          2.56         -1.60         7.86 o                         
   4  14   1         54.09         66.71        10.39 o                         
   5  14   1         57.19         50.71         8.86 o                         
   6  14   1         21.72         33.64         8.25 o                         
  -2  15   1        193.32        182.43        10.97 o                         
  -1  15   1          3.27         11.61         4.66 o                         
   0  15   1        303.16        305.36        15.10 o                         
   1  15   1        252.81        271.30        13.40 o                         
   2  15   1         47.38         50.11         6.30 o                         
 -17   0   2         19.01         27.96        44.39 o                         
 -16   0   2        292.39        317.55        60.24 o                         
 -15   0   2         41.86         51.03        31.54 o                         
 -14   0   2       1352.01       1578.08      1048.00 o                         
 -13   0   2       3784.93       3855.76       230.99 o                         
 -12   0   2        613.84        552.66        95.12 o                         
 -11   0   2       6423.95       6531.32       564.70 o                         
 -10   0   2       2279.60       2273.69       222.00 o                         
  -9   0   2      16339.59      16130.08       678.65 o                         
  -8   0   2         20.84         73.30        76.10 o                         
  -7   0   2      43752.14      41600.96      1727.64 o                         
  -6   0   2      65133.83      60765.30      2543.89 o                         
  -5   0   2          1.63         39.24        98.29 o                         
  -4   0   2       9928.48       9790.64       428.80 o                         
  -3   0   2        651.53        651.39        77.47 o                         
  -2   0   2     146656.06     154899.20      9919.82 o                         
  -1   0   2      18090.74      18636.59      1217.67 o                         
   0   0   2      33299.95      31349.57      3576.54 o                         
   1   0   2      57708.05      60289.44      3793.72 o                         
   2   0   2       2616.27       2620.46       382.42 o                         
   3   0   2      41115.70      40166.87      2252.05 o                         
   4   0   2        910.44        883.49       152.22 o                         
   5   0   2     129676.87     121514.58      5031.20 o                         
   6   0   2      63783.02      61254.82      2574.17 o                         
   7   0   2       1904.70       2288.23       301.29 o                         
   8   0   2       6100.03       6797.16       428.35 o                         
   9   0   2        127.99        153.81        50.73 o                         
  10   0   2      25052.56      25976.15      1120.36 o                         
  11   0   2       1700.73       1831.30       596.17 o                         
  12   0   2        851.77       1040.19       404.29 o                         
  13   0   2       3020.86       3019.16       183.94 o                         
  14   0   2        253.35        358.21        82.44 o                         
  15   0   2        516.23        594.59        74.22 o                         
  16   0   2         36.66        285.36       225.12 o                         
  17   0   2        465.15       1582.20       367.81 o                         
 -17   1   2         66.95         66.57        40.73 o                         
 -16   1   2          9.52         15.01        18.55 o                         
 -15   1   2         63.86         88.66        32.04 o                         
 -14   1   2          0.14        -16.52        83.75 o                         
 -13   1   2        737.03        966.56       120.52 o                         
 -12   1   2       1319.12       1370.07        78.85 o                         
 -11   1   2       3184.78       3248.01       138.17 o                         
 -10   1   2        134.06        126.03        45.31 o                         
  -9   1   2         13.52         15.25        25.63 o                         
  -8   1   2       2516.58       2511.26        98.36 o                         
  -7   1   2       5194.50       4827.61       159.70 o                         
  -6   1   2        976.92       1015.01        60.88 o                         
  -5   1   2      18726.09      19194.15       578.01 o                         
  -4   1   2       9352.61      10033.53       340.55 o                         
  -3   1   2       1980.71       2128.58        89.64 o                         
  -2   1   2       7057.43       7197.88       246.40 o                         
  -1   1   2      69336.00      69791.97      2451.54 o                         
   0   1   2      42854.55      44201.55      1854.59 o                         
   1   1   2        202.71        279.54        33.55 o                         
   2   1   2      28019.37      27771.44       882.97 o                         
   3   1   2        966.37       1046.99        59.55 o                         
   4   1   2     113909.43     112677.22      3541.19 o                         
   5   1   2       8801.00       8869.56       307.66 o                         
   7   1   2       7778.35       7704.44       252.99 o                         
   8   1   2        966.80        930.39        58.65 o                         
   9   1   2        621.59        664.46        48.65 o                         
  10   1   2       1142.77       1241.74       279.65 o                         
  11   1   2        883.65       1044.33       356.53 o                         
  12   1   2       1020.40       1041.09       610.55 o                         
  13   1   2        223.04        191.57        92.52 o                         
  14   1   2         13.61         -7.13        19.70 o                         
  15   1   2          0.49        -13.99        37.07 o                         
  16   1   2        103.49        116.87        58.12 o                         
  17   1   2        136.82        190.74        36.92 o                         
 -17   2   2         40.43         45.35        32.49 o                         
 -16   2   2        426.82        535.09       183.52 o                         
 -15   2   2         22.39         17.15        32.95 o                         
 -14   2   2        617.53        696.54        50.20 o                         
 -13   2   2        314.91        349.21        67.73 o                         
 -12   2   2        669.35        666.21        52.55 o                         
 -11   2   2       2279.02       2192.73        93.03 o                         
 -10   2   2        992.85        968.52        57.32 o                         
  -9   2   2       5019.13       4898.89       156.50 o                         
  -8   2   2        263.33        289.80        38.81 o                         
  -7   2   2        867.64        861.20        58.59 o                         
  -6   2   2       8521.91       8571.81       267.74 o                         
  -5   2   2      12105.77      11857.02       363.54 o                         
  -4   2   2        213.11        252.44        57.67 o                         
  -3   2   2      14865.98      15661.46       493.37 o                         
  -2   2   2      32598.07      33163.60      1168.74 o                         
  -1   2   2      26583.51      27499.39       884.26 o                         
   0   2   2       1110.12       1128.64        73.10 o                         
   1   2   2      90886.20      94046.53      3244.37 o                         
   2   2   2       8288.53       8786.80       318.87 o                         
   3   2   2      17065.12      17643.22       565.10 o                         
   4   2   2      30816.57      31049.33       987.54 o                         
   5   2   2       4051.21       3927.91       253.70 o                         
   6   2   2      12460.78      11998.37       369.86 o                         
   7   2   2       1650.18       1507.27       117.44 o                         
   8   2   2       6090.03       5846.75       198.08 o                         
   9   2   2        752.23        769.44        58.51 o                         
  10   2   2       3064.05       3220.46       342.95 o                         
  11   2   2         91.53         85.16        27.76 o                         
  12   2   2        477.78        475.86       127.23 o                         
  13   2   2        635.40        675.18       117.62 o                         
  14   2   2        101.27         97.40        27.92 o                         
  16   2   2         23.57         48.88        59.04 o                         
  17   2   2        171.66        218.55        76.49 o                         
 -17   3   2        629.10        744.96       244.85 o                         
 -16   3   2          7.46         32.74        15.17 o                         
 -15   3   2       1121.90       1311.57       283.64 o                         
 -14   3   2        215.99        230.21        45.21 o                         
 -13   3   2       2229.90       2409.67       361.60 o                         
 -12   3   2       6343.98       6579.29       664.84 o                         
 -11   3   2        391.18        364.66        49.43 o                         
 -10   3   2       7827.88       7578.43       257.09 o                         
  -9   3   2        121.57         95.91        52.40 o                         
  -8   3   2      24898.28      24212.31       694.33 o                         
  -7   3   2      11299.09      11174.55       325.46 o                         
  -6   3   2       2794.57       2589.45       134.14 o                         
  -5   3   2      28709.94      28391.64       759.10 o                         
  -4   3   2       1617.58       1583.12        88.50 o                         
  -3   3   2       6657.22       6744.61       210.04 o                         
  -2   3   2       7471.04       7765.81       244.86 o                         
  -1   3   2      29439.40      29955.96       897.31 o                         
   0   3   2      37980.74      39126.95      1241.67 o                         
   1   3   2       5815.81       6168.76       296.40 o                         
   2   3   2      47883.92      49440.56      1701.10 o                         
   3   3   2       8948.49       9356.90       347.00 o                         
   4   3   2      47002.75      47409.34      1393.74 o                         
   5   3   2      31920.57      31928.71       880.98 o                         
   6   3   2       2459.42       2434.59        99.33 o                         
   7   3   2      30719.08      30424.20       906.31 o                         
   8   3   2         28.34         79.17        37.53 o                         
   9   3   2       9527.16       9424.76       776.60 o                         
  10   3   2       1608.21       1750.97       209.94 o                         
  11   3   2       8410.14       8209.07       298.28 o                         
  12   3   2       3774.03       3968.64      1021.77 o                         
  13   3   2         23.63         33.40        39.82 o                         
  14   3   2       1446.25       1721.40       519.94 o                         
  15   3   2          0.04        -29.63        27.14 o                         
  16   3   2        742.80        948.09       373.91 o                         
 -16   4   2         20.22         40.17        15.16 o                         
 -15   4   2         70.83         59.40        28.37 o                         
 -14   4   2        538.01        647.70       263.16 o                         
 -13   4   2        283.85        367.76       108.01 o                         
 -12   4   2        638.54        655.57        70.02 o                         
 -11   4   2        976.33        969.75        54.82 o                         
 -10   4   2         46.67         46.26        26.60 o                         
  -9   4   2        505.21        478.46        85.58 o                         
  -8   4   2       1705.89       1701.36        72.84 o                         
  -7   4   2      12797.46      13092.53       398.94 o                         
  -6   4   2       1213.42       1206.97        55.60 o                         
  -5   4   2       1026.80        918.30        55.43 o                         
  -4   4   2        495.50        540.41        45.05 o                         
  -3   4   2      15827.30      16098.92       480.20 o                         
  -2   4   2      22108.06      22076.28       668.15 o                         
  -1   4   2        700.04        748.08        41.39 o                         
   0   4   2        435.49        474.84        38.95 o                         
   1   4   2       5141.65       5309.57       239.08 o                         
   2   4   2       3693.60       3786.54       147.49 o                         
   3   4   2        541.59        866.55       159.73 o                         
   4   4   2       1085.25       1211.76       135.95 o                         
   5   4   2       4528.54       4611.42       437.78 o                         
   6   4   2       8478.44       8851.36       257.74 o                         
   7   4   2       1716.49       1790.64        79.38 o                         
   8   4   2         20.52         28.94        42.56 o                         
   9   4   2         38.92         15.93        25.68 o                         
  10   4   2       3704.22       3551.11       211.50 o                         
  11   4   2       1176.77       1174.13       202.05 o                         
  12   4   2        220.93        204.45        92.45 o                         
  13   4   2        271.96        299.45       288.06 o                         
  14   4   2         21.10         15.62        25.70 o                         
  15   4   2         38.58         21.60        42.28 o                         
  16   4   2         55.01        105.08        96.30 o                         
 -16   5   2          4.44        -12.30        17.74 o                         
 -15   5   2        277.43        280.68        25.40 o                         
 -14   5   2        554.82        623.79       160.18 o                         
 -13   5   2         10.97         16.85        29.75 o                         
 -12   5   2         92.42        101.78        88.33 o                         
 -11   5   2       2006.05       2118.06       194.99 o                         
 -10   5   2       4661.22       4701.89       169.88 o                         
  -9   5   2       3527.51       3340.32       125.88 o                         
  -8   5   2       6181.10       6583.91       206.86 o                         
  -7   5   2       2353.45       2373.66        92.01 o                         
  -6   5   2       4916.98       4520.36       193.24 o                         
  -5   5   2      11609.16      11388.58       356.65 o                         
  -4   5   2        709.04        771.01        49.63 o                         
  -3   5   2      27344.45      27871.10       860.17 o                         
  -2   5   2      10136.99       9776.89       314.98 o                         
  -1   5   2        833.75        837.82        62.71 o                         
   0   5   2       5693.71       5951.68       200.72 o                         
   1   5   2      35321.16      36652.54      1222.42 o                         
   2   5   2      21688.00      21495.44       762.62 o                         
   3   5   2       1907.21       1681.30       128.18 o                         
   4   5   2       3912.52       4376.61       174.67 o                         
   5   5   2        772.55        882.85        58.38 o                         
   6   5   2       7686.72       7652.38       261.37 o                         
   7   5   2       5776.90       5917.06       177.51 o                         
   8   5   2       5565.00       5407.97       193.35 o                         
   9   5   2       5359.21       5357.42       386.44 o                         
  10   5   2       1196.42       1114.47        99.36 o                         
  11   5   2        228.78        170.18        77.34 o                         
  12   5   2         59.40         83.50        40.73 o                         
  13   5   2        810.30        859.67       152.40 o                         
  14   5   2       1143.30       1250.28       284.22 o                         
  15   5   2        122.60        122.70        61.32 o                         
  16   5   2         55.15         82.91        34.32 o                         
 -16   6   2        396.75        417.60       208.69 o                         
 -15   6   2        209.41        208.84        81.92 o                         
 -14   6   2        307.02        318.91        40.73 o                         
 -13   6   2        475.16        493.12        58.12 o                         
 -12   6   2        435.68        458.75        55.83 o                         
 -11   6   2       1329.52       1567.07       340.98 o                         
 -10   6   2         35.11         64.31        23.23 o                         
  -9   6   2       5732.93       6021.96       232.57 o                         
  -8   6   2       3129.30       3162.75       159.31 o                         
  -7   6   2        283.09        320.52        43.85 o                         
  -6   6   2       7717.31       7398.77       248.81 o                         
  -5   6   2       6105.70       5936.77       204.97 o                         
  -4   6   2      23949.42      24140.38       728.59 o                         
  -3   6   2       3751.14       3791.32       130.90 o                         
  -2   6   2      14853.82      14324.75       433.53 o                         
  -1   6   2      19559.45      20399.14       634.08 o                         
   0   6   2      22854.77      22979.22       708.11 o                         
   1   6   2      30261.32      29932.36       926.96 o                         
   2   6   2        967.19        985.02        76.44 o                         
   3   6   2      60653.82      62262.97      2178.91 o                         
   4   6   2       7164.52       7445.96       280.42 o                         
   5   6   2      10617.79      10896.17       399.15 o                         
   6   6   2       5788.33       6090.67       211.31 o                         
   7   6   2       6223.32       6543.18       249.62 o                         
   8   6   2      10630.90      11082.32       649.12 o                         
   9   6   2         36.32         21.92        79.71 o                         
  10   6   2       1002.72       1032.78       299.32 o                         
  11   6   2        486.21        424.67       156.52 o                         
  12   6   2        347.27        292.68       132.72 o                         
  13   6   2        612.28        605.85       202.75 o                         
  14   6   2        160.46        191.50        29.75 o                         
  15   6   2        383.96        377.90       218.76 o                         
 -15   7   2         15.44         20.36        75.16 o                         
 -14   7   2        104.29        355.69       197.13 o                         
 -13   7   2          9.71         -3.29        23.38 o                         
 -12   7   2        161.73        111.90        20.57 o                         
 -11   7   2         33.65         23.26        26.09 o                         
 -10   7   2        139.84        131.99        28.11 o                         
  -9   7   2         97.94        126.79        22.00 o                         
  -8   7   2        486.66        476.16        37.34 o                         
  -7   7   2       2288.68       2232.25        91.63 o                         
  -6   7   2        411.80        360.47        34.86 o                         
  -5   7   2       3070.51       3239.94       121.38 o                         
  -4   7   2          4.73        -14.02        19.61 o                         
  -3   7   2       1195.38       1189.69        70.49 o                         
  -2   7   2        347.66        315.74        30.69 o                         
  -1   7   2       1456.03       1569.24       101.16 o                         
   0   7   2        156.99        167.28        43.26 o                         
   1   7   2        357.99        308.41        30.77 o                         
   2   7   2        170.35        237.78        99.76 o                         
   3   7   2        423.27        478.70        45.77 o                         
   4   7   2        142.34        148.35        28.14 o                         
   5   7   2       1951.76       1968.63        89.36 o                         
   6   7   2        631.54        657.04        89.51 o                         
   7   7   2         19.47         -6.05        39.82 o                         
   8   7   2        810.69        891.98       105.27 o                         
   9   7   2        153.19        203.51        39.07 o                         
  10   7   2        283.57        279.78        29.75 o                         
  11   7   2         58.66         95.14        48.05 o                         
  12   7   2        216.02        222.88        43.93 o                         
  13   7   2         17.57         13.93        13.92 o                         
  14   7   2         25.49         13.50        39.36 o                         
  15   7   2         10.95         -4.02         9.88 o                         
 -14   8   2        213.09        205.44        22.27 o                         
 -13   8   2        137.49        132.75        26.54 o                         
 -12   8   2        404.58        397.49        29.72 o                         
 -11   8   2       1407.35       1303.82        66.98 o                         
 -10   8   2         38.79          6.74        20.15 o                         
  -9   8   2       5375.67       5673.25       191.32 o                         
  -8   8   2       2460.51       2359.53       112.52 o                         
  -7   8   2       1017.35        969.99        54.88 o                         
  -6   8   2       1239.60       1355.12        69.87 o                         
  -5   8   2       2429.23       2519.68       107.07 o                         
  -4   8   2       9450.58       9591.09       316.50 o                         
  -3   8   2       3698.81       3763.68       134.45 o                         
  -2   8   2       2285.21       2303.09        91.04 o                         
  -1   8   2       1566.54       1707.31        75.19 o                         
   0   8   2        264.31        286.64        30.71 o                         
   1   8   2       9336.74       9478.35       316.75 o                         
   2   8   2        353.46        344.44        39.94 o                         
   3   8   2       5532.56       5451.16       207.37 o                         
   4   8   2       6930.00       6895.47       257.27 o                         
   5   8   2         91.74         69.48        23.70 o                         
   6   8   2       2341.20       2238.40       124.70 o                         
   7   8   2       1742.83       1759.13        95.23 o                         
   8   8   2       5936.42       6039.21       235.39 o                         
   9   8   2        683.99        754.25        46.28 o                         
  10   8   2        990.05        937.81        62.22 o                         
  11   8   2        597.93        603.84        44.52 o                         
  12   8   2        233.95        238.36        25.50 o                         
  13   8   2        577.10        579.86        38.44 o                         
  14   8   2         83.20         90.79        12.98 o                         
 -14   9   2        251.01        287.90        26.54 o                         
 -13   9   2        158.98        140.84        15.30 o                         
 -12   9   2         82.27         91.80        17.85 o                         
 -11   9   2        902.33        866.13        47.50 o                         
 -10   9   2       2815.12       2959.28       125.80 o                         
  -9   9   2        463.78        469.51        37.07 o                         
  -8   9   2       1289.27       1236.14        95.05 o                         
  -7   9   2       1757.60       1700.16        74.67 o                         
  -6   9   2       1325.70       1385.24        67.06 o                         
  -5   9   2       2818.34       2843.78       115.35 o                         
  -4   9   2        128.90        150.80        24.32 o                         
  -3   9   2       6353.86       6204.92       210.39 o                         
  -2   9   2       4794.71       4827.59       167.80 o                         
  -1   9   2        898.68        934.08        49.88 o                         
   0   9   2       1405.13       1403.95        65.07 o                         
   1   9   2       2256.05       2169.62        85.92 o                         
   2   9   2      15581.75      15557.22       504.23 o                         
   3   9   2       1834.23       1888.08        84.97 o                         
   4   9   2       1041.28       1076.48        59.24 o                         
   5   9   2       2743.76       2766.73       112.15 o                         
   6   9   2       2402.24       2373.12       111.64 o                         
   7   9   2       2097.65       2081.72       112.23 o                         
   8   9   2        266.52        272.65        28.38 o                         
   9   9   2       2805.16       2722.51       116.20 o                         
  10   9   2        903.80        916.28        62.80 o                         
  11   9   2        167.16        175.25        45.04 o                         
  12   9   2        185.11        191.02        21.30 o                         
  13   9   2        312.73        339.47        26.20 o                         
 -13  10   2          1.07         -7.27         7.42 o                         
 -12  10   2         34.89         31.07        10.08 o                         
 -11  10   2          0.06        -12.33        14.75 o                         
 -10  10   2         91.88        103.11        37.98 o                         
  -9  10   2         89.17         52.18        22.08 o                         
  -8  10   2        172.66        175.98        36.25 o                         
  -7  10   2         46.46         49.43        18.24 o                         
  -6  10   2        255.38        300.64        27.04 o                         
  -5  10   2        726.33        741.75        43.89 o                         
  -4  10   2          5.32         -4.34        15.42 o                         
  -3  10   2          3.30         -2.43        16.02 o                         
  -2  10   2        270.12        283.59        25.99 o                         
  -1  10   2         54.98         34.33        25.17 o                         
   0  10   2        820.76        811.12        44.11 o                         
   1  10   2        566.13        615.80        36.36 o                         
   2  10   2         44.59         55.17        18.44 o                         
   3  10   2         26.79         -4.20        17.22 o                         
   4  10   2        141.84        146.59        24.71 o                         
   5  10   2        432.40        420.84        36.16 o                         
   6  10   2         93.75        111.36        24.02 o                         
   7  10   2        253.99        275.18        32.49 o                         
   8  10   2        160.50        188.84        52.63 o                         
   9  10   2        143.61        144.58        17.30 o                         
  10  10   2         23.32          4.23        17.44 o                         
  11  10   2         10.70         -5.94        13.36 o                         
  12  10   2          6.76         -8.12        10.26 o                         
 -12  11   2        186.92        168.41        14.48 o                         
 -11  11   2          2.28         -2.07         8.46 o                         
 -10  11   2        561.72        608.80        34.61 o                         
  -9  11   2          2.99         33.91        14.42 o                         
  -8  11   2        700.60        776.66        52.67 o                         
  -7  11   2        642.93        706.05        42.49 o                         
  -6  11   2        243.42        265.43        22.55 o                         
  -5  11   2       2391.11       2419.24        94.04 o                         
  -4  11   2         24.21         45.89        14.19 o                         
  -3  11   2       1493.01       1449.63        57.61 o                         
  -2  11   2        182.23        174.86        27.46 o                         
  -1  11   2       1998.94       1997.79        75.26 o                         
   0  11   2       1612.82       1624.80        64.48 o                         
   1  11   2        295.78        322.94        29.89 o                         
   2  11   2       2845.10       2754.37        98.04 o                         
   3  11   2          5.95         18.17        15.15 o                         
   4  11   2       3871.12       3984.91       147.80 o                         
   5  11   2        311.06        282.99        27.85 o                         
   6  11   2        692.41        666.73        42.37 o                         
   7  11   2        966.24        881.48        60.87 o                         
   8  11   2         32.75         24.48        13.73 o                         
   9  11   2        639.11        622.90        31.31 o                         
  10  11   2          3.59         -0.16         9.65 o                         
  11  11   2        299.55        285.24        19.58 o                         
 -10  12   2          4.71          7.25         8.24 o                         
  -9  12   2        664.05        685.66        42.54 o                         
  -8  12   2        257.87        217.94        23.77 o                         
  -7  12   2        397.50        443.82        28.83 o                         
  -6  12   2        554.96        562.15        40.89 o                         
  -5  12   2        110.66        108.58        15.02 o                         
  -4  12   2       2621.56       2521.32        87.47 o                         
  -3  12   2         68.74         63.20        12.93 o                         
  -2  12   2        897.95        853.04        38.66 o                         
  -1  12   2        724.34        702.05        34.29 o                         
   0  12   2        295.52        321.08        22.11 o                         
   1  12   2       1403.86       1375.67        62.70 o                         
   2  12   2          7.60         13.50        11.93 o                         
   3  12   2        926.17        921.74        43.48 o                         
   4  12   2        293.79        281.33        20.82 o                         
   5  12   2        155.29        162.49        23.34 o                         
   6  12   2        193.12        191.03        19.64 o                         
   7  12   2        120.51        178.50        34.60 o                         
   8  12   2        693.04        635.36        34.25 o                         
   9  12   2         47.85         43.37        10.98 o                         
  10  12   2        193.12        170.93        15.56 o                         
  -8  13   2         34.72         59.61        12.17 o                         
  -7  13   2         36.84         48.62        12.81 o                         
  -6  13   2         47.36         58.44        11.50 o                         
  -5  13   2          1.48         10.07         8.67 o                         
  -4  13   2         10.30         15.59         7.98 o                         
  -3  13   2         18.24         17.81        12.36 o                         
  -2  13   2        157.43        150.17        17.27 o                         
  -1  13   2         26.80         36.51        11.44 o                         
   0  13   2         61.94         74.08        12.81 o                         
   1  13   2        121.64        130.33        13.27 o                         
   2  13   2        141.84        142.35        15.37 o                         
   3  13   2         44.98         41.02        18.31 o                         
   4  13   2         65.08         51.42        12.30 o                         
   5  13   2         61.48         57.92        12.81 o                         
   6  13   2         10.07          8.98         9.03 o                         
   7  13   2          8.46         -5.24        12.81 o                         
   8  13   2         13.22         12.10         7.78 o                         
  -6  14   2        446.18        444.13        28.97 o                         
  -5  14   2         30.99         27.96         7.66 o                         
  -4  14   2        238.51        234.67        16.94 o                         
  -3  14   2          1.40          0.40         5.77 o                         
  -2  14   2        525.57        553.29        35.69 o                         
  -1  14   2        594.44        556.55        23.88 o                         
   0  14   2        164.85        201.21        13.24 o                         
   1  14   2        767.55        746.35        29.82 o                         
   2  14   2         47.48         29.14         9.61 o                         
   3  14   2        494.35        477.96        23.66 o                         
   4  14   2         33.28         41.23        12.81 o                         
   5  14   2        578.85        554.74        27.94 o                         
   6  14   2        526.42        544.56        27.47 o                         
  -2  15   2          2.30         10.42         5.38 o                         
  -1  15   2        192.22        189.16        12.04 o                         
   0  15   2        119.56        124.26        10.24 o                         
   1  15   2          1.61          8.19         4.92 o                         
   2  15   2        124.23        104.52         9.15 o                         
 -17   1   3         90.88        122.10        22.42 o                         
 -16   1   3        311.57        424.07       140.28 o                         
 -15   1   3        294.67        326.53        78.73 o                         
 -14   1   3        999.38       1113.15        68.74 o                         
 -13   1   3       4003.26       4178.60       161.48 o                         
 -12   1   3       1114.03       1160.02        64.24 o                         
 -11   1   3       8996.86       8580.32       304.79 o                         
 -10   1   3        336.86        329.94        37.23 o                         
  -9   1   3       4165.04       3736.14       136.23 o                         
  -7   1   3       3501.13       3525.74       124.05 o                         
  -6   1   3      44780.09      42618.56      1223.40 o                         
  -5   1   3        469.81        454.18        43.06 o                         
  -4   1   3       9546.17       9962.56       319.13 o                         
  -3   1   3       7763.77       8066.40       251.61 o                         
  -2   1   3      41288.57      40412.90      1594.91 o                         
  -1   1   3      20758.48      21414.48       857.75 o                         
   0   1   3      12519.71      11857.97       431.36 o                         
   1   1   3      61881.40      61388.77      1929.88 o                         
   2   1   3       1666.96       1785.04        76.97 o                         
   3   1   3      20857.26      19700.47       634.90 o                         
   4   1   3      62234.44      59538.65      1896.81 o                         
   5   1   3       3955.24       3749.90       149.68 o                         
   6   1   3      51781.42      51000.39      1633.25 o                         
   7   1   3      13849.00      13640.19       416.59 o                         
   8   1   3      13874.36      13189.41       563.33 o                         
   9   1   3       1501.79       1460.03       177.59 o                         
  10   1   3       6348.44       6675.19       592.09 o                         
  11   1   3       7339.85       7821.45       805.05 o                         
  12   1   3          0.46        -39.84        54.92 o                         
  13   1   3       1383.80       1478.77       395.90 o                         
  14   1   3        103.27        142.44        93.43 o                         
  15   1   3        882.55       1110.55       205.04 o                         
  16   1   3        320.96        352.04       118.97 o                         
  17   1   3        104.36        160.27        70.48 o                         
 -17   2   3        234.99        252.01        56.29 o                         
 -16   2   3         12.69          4.07        32.49 o                         
 -15   2   3        383.07       1118.81       325.75 o                         
 -14   2   3        794.45        813.79       170.25 o                         
 -13   2   3         54.30         59.64        22.88 o                         
 -12   2   3       4733.32       4587.61       187.85 o                         
 -11   2   3       2557.70       2380.56       102.81 o                         
 -10   2   3        318.79        320.62        34.92 o                         
  -9   2   3         15.84        -46.21        45.83 o                         
  -8   2   3       8342.60       7880.68       236.10 o                         
  -7   2   3      14985.34      14523.19       419.06 o                         
  -6   2   3       8954.26       8807.83       284.56 o                         
  -5   2   3      32291.46      32996.16       981.30 o                         
  -4   2   3       1506.20       1642.62        79.55 o                         
  -3   2   3      27138.11      27439.55       823.47 o                         
  -2   2   3       6702.48       6456.59       247.94 o                         
  -1   2   3       1617.07       1842.45        78.07 o                         
   0   2   3      62935.97      63394.96      2459.08 o                         
   1   2   3       1653.09       1544.32        76.37 o                         
   2   2   3        361.82        442.72        89.25 o                         
   3   2   3      10214.89      11251.39       405.65 o                         
   4   2   3      45881.21      45890.75      1480.02 o                         
   5   2   3      25185.06      25253.59      1557.96 o                         
   6   2   3       2663.66       2690.19       116.49 o                         
   7   2   3       8130.87       8252.54       266.53 o                         
   8   2   3        562.83        569.91        70.27 o                         
   9   2   3       7754.74       7447.88       364.57 o                         
  10   2   3        587.39        627.26       111.21 o                         
  11   2   3        735.05        768.48       297.16 o                         
  12   2   3       3925.88       3733.79       161.47 o                         
  13   2   3        450.58        591.11       246.75 o                         
  14   2   3        471.30        458.59       118.87 o                         
  15   2   3         10.96         15.54        49.43 o                         
  16   2   3        493.51        603.11       152.40 o                         
  17   2   3        477.88        583.05       219.68 o                         
 -17   3   3         30.52         57.34        17.85 o                         
 -16   3   3         54.52        111.73        23.34 o                         
 -15   3   3        193.76        191.43        44.85 o                         
 -14   3   3        242.03        322.07       102.97 o                         
 -13   3   3        419.35        429.32        73.23 o                         
 -12   3   3        514.59        517.48        50.80 o                         
 -11   3   3         11.84         16.22        32.95 o                         
 -10   3   3        763.37        846.71        64.10 o                         
  -9   3   3         80.94        141.87        30.57 o                         
  -8   3   3       1221.17       1255.65        59.67 o                         
  -7   3   3       1540.85       1826.78        75.98 o                         
  -6   3   3        148.86        219.84        28.70 o                         
  -5   3   3       2228.72       2188.09        81.54 o                         
  -4   3   3      20118.42      20511.26       618.01 o                         
  -3   3   3      31611.63      32139.41       954.83 o                         
  -2   3   3       3791.81       3690.57       126.90 o                         
  -1   3   3       2733.96       2857.73       150.65 o                         
   0   3   3      45096.99      46038.46      1611.18 o                         
   1   3   3       1679.30       1714.37        82.78 o                         
   2   3   3         19.48         76.17        52.17 o                         
   3   3   3       6845.46       7341.12       270.26 o                         
   4   3   3       7886.69       7866.93       266.69 o                         
   5   3   3       3120.63       3174.10       237.29 o                         
   6   3   3      13231.00      13073.13       433.26 o                         
   7   3   3       3391.45       3350.30       119.81 o                         
   8   3   3        900.36        903.91        69.11 o                         
   9   3   3       1071.14        987.17        61.98 o                         
  10   3   3        298.36        235.84        67.28 o                         
  11   3   3        636.69        584.32        42.44 o                         
  12   3   3        287.43        288.95        83.63 o                         
  13   3   3        171.91        109.38       100.23 o                         
  14   3   3         55.33         67.85        64.07 o                         
  15   3   3          0.62         -4.65        38.90 o                         
  16   3   3         83.31         73.96        45.92 o                         
 -16   4   3        213.80        684.84       233.04 o                         
 -15   4   3        566.33        549.55        68.65 o                         
 -14   4   3       1339.07       1303.04       199.55 o                         
 -13   4   3        173.24        201.00        45.31 o                         
 -12   4   3       3250.16       3378.55       152.46 o                         
 -11   4   3        189.17        217.53        39.45 o                         
 -10   4   3       6750.28       6747.87       221.33 o                         
  -9   4   3      10103.79      10074.82       315.07 o                         
  -8   4   3       2811.59       2966.76       111.64 o                         
  -7   4   3      13507.81      13555.08       374.65 o                         
  -6   4   3       2717.55       3028.93       139.63 o                         
  -5   4   3      14312.36      14220.70       455.83 o                         
  -4   4   3       9511.30       9705.44       290.81 o                         
  -3   4   3       4832.92       4768.22       155.99 o                         
  -2   4   3      24456.71      25063.31       753.03 o                         
  -1   4   3       3523.17       3610.41       222.53 o                         
   0   4   3       1959.17       2018.29        86.04 o                         
   1   4   3       1023.21       1156.95        63.44 o                         
   2   4   3      21712.74      21739.94       765.29 o                         
   3   4   3      17128.37      17524.32       628.76 o                         
   4   4   3       3311.33       3312.81       123.02 o                         
   5   4   3      26892.32      26926.97       796.16 o                         
   6   4   3        484.42        470.04        32.49 o                         
   7   4   3      29238.26      28766.42       926.26 o                         
   8   4   3       2516.26       2566.99       243.53 o                         
   9   4   3       3899.03       3917.87       367.17 o                         
  10   4   3       6634.83       6227.78       217.88 o                         
  11   4   3        931.42        871.93        66.36 o                         
  12   4   3       1918.84       2005.56       327.31 o                         
  13   4   3         12.82        -11.43        23.80 o                         
  14   4   3        924.90       1046.29       283.78 o                         
  15   4   3        427.82        438.07       170.56 o                         
  16   4   3         61.05         80.10        41.40 o                         
 -16   5   3         70.84        437.35       203.83 o                         
 -15   5   3        160.96        181.78        59.95 o                         
 -14   5   3        249.69        228.66        53.55 o                         
 -13   5   3       1268.04       1399.40       200.47 o                         
 -12   5   3        101.86        106.78        22.88 o                         
 -11   5   3        591.90        653.05        41.03 o                         
 -10   5   3       1448.60       1511.35        71.78 o                         
  -9   5   3       2042.83       2079.52        87.88 o                         
  -8   5   3       7591.34       7643.75       231.37 o                         
  -7   5   3        361.00        453.39        48.51 o                         
  -6   5   3      21230.45      21539.50       671.82 o                         
  -5   5   3       7768.71       7893.52       257.50 o                         
  -4   5   3      15816.76      15190.36       455.20 o                         
  -3   5   3      10476.00      10483.94       314.56 o                         
  -2   5   3       9834.23       9601.56       302.16 o                         
  -1   5   3      39957.49      40026.72      1187.34 o                         
   0   5   3        627.31        593.17        40.28 o                         
   1   5   3      16667.27      16191.39       586.07 o                         
   2   5   3       1187.08       1148.16        65.11 o                         
   3   5   3      14064.72      14440.50       526.81 o                         
   4   5   3       8128.04       7981.78       297.83 o                         
   5   5   3       4316.63       4398.39       157.11 o                         
   6   5   3      10982.88      11322.64       378.93 o                         
   7   5   3        666.41        741.94        50.64 o                         
   8   5   3       1682.24       1837.71       238.47 o                         
   9   5   3        187.14        240.50        32.32 o                         
  10   5   3       1168.65       1220.63        93.42 o                         
  11   5   3       2009.22       2010.48       146.01 o                         
  12   5   3          3.92         21.21        16.62 o                         
  13   5   3        845.48        858.18       229.29 o                         
  14   5   3         78.18         71.44        24.71 o                         
  15   5   3        136.48        155.52        23.29 o                         
  16   5   3        185.09        178.19        91.35 o                         
 -15   6   3         48.74         64.92        38.92 o                         
 -14   6   3        104.16        124.76        20.66 o                         
 -13   6   3          8.33          2.55        18.76 o                         
 -12   6   3         68.67         50.88        21.51 o                         
 -11   6   3         71.93         82.82        20.41 o                         
 -10   6   3       1460.15       1417.70        91.08 o                         
  -9   6   3       3220.62       3452.90       127.35 o                         
  -8   6   3        102.58        108.13        45.76 o                         
  -7   6   3         63.78         65.35        31.58 o                         
  -6   6   3        469.80        466.37        37.07 o                         
  -5   6   3       8748.50       8844.75       285.42 o                         
  -4   6   3       1666.12       1703.90        98.41 o                         
  -3   6   3        161.83        164.01        26.61 o                         
  -2   6   3       8128.65       8204.30       253.44 o                         
  -1   6   3        782.93        838.39        52.08 o                         
   0   6   3         17.25         -2.71        24.81 o                         
   2   6   3       8683.95       8552.36       373.39 o                         
   3   6   3      11458.31      11421.67       482.11 o                         
   4   6   3       3444.90       3514.67       166.19 o                         
   5   6   3         16.06        -33.66        29.75 o                         
   6   6   3         15.32         30.63        19.97 o                         
   7   6   3       4595.83       4330.05       170.62 o                         
   8   6   3        604.82        666.14        49.62 o                         
   9   6   3         31.28          8.52        87.70 o                         
  10   6   3       1249.18       1280.39        62.48 o                         
  11   6   3         49.28         43.34        18.78 o                         
  12   6   3          4.82         -2.51        26.81 o                         
  13   6   3          8.82         25.61        35.24 o                         
  14   6   3        510.20        479.62        62.03 o                         
  15   6   3        107.43        135.20        73.55 o                         
 -15   7   3        791.01        921.45       448.87 o                         
 -14   7   3         34.07         17.82        81.18 o                         
 -13   7   3        361.58        422.34        39.76 o                         
 -12   7   3        114.90        129.07        20.82 o                         
 -11   7   3       1957.20       1972.13        90.07 o                         
 -10   7   3        704.56        773.85        44.30 o                         
  -9   7   3       2560.53       2634.09       100.57 o                         
  -8   7   3       2344.47       2539.93       100.41 o                         
  -7   7   3       2232.99       2230.00       100.66 o                         
  -6   7   3       4008.75       4283.49       152.74 o                         
  -5   7   3        342.64        358.29        33.87 o                         
  -4   7   3      24605.34      24329.37       752.52 o                         
  -3   7   3      11679.91      11486.10       366.01 o                         
  -2   7   3        634.91        716.60        76.89 o                         
  -1   7   3       3208.42       3206.89       115.67 o                         
   0   7   3       1883.48       1803.56        75.36 o                         
   1   7   3      23609.38      23273.27       723.19 o                         
   2   7   3       6380.65       6367.41       251.04 o                         
   3   7   3       3652.76       3852.02       160.02 o                         
   4   7   3      20468.51      20341.75       712.05 o                         
   5   7   3        848.76        979.95        56.38 o                         
   6   7   3       5049.21       5340.38       286.62 o                         
   7   7   3        180.74        203.48        29.54 o                         
   8   7   3       9607.66       9940.98       565.65 o                         
   9   7   3       3861.01       4065.51       400.87 o                         
  10   7   3        197.90        227.83        40.73 o                         
  11   7   3        766.95        793.52       103.43 o                         
  12   7   3        546.19        531.76        39.03 o                         
  13   7   3       1804.89       1867.13       131.08 o                         
  14   7   3         58.69         49.25        60.14 o                         
  15   7   3        219.99        217.61       125.08 o                         
 -14   8   3        210.05        203.72        23.46 o                         
 -13   8   3         39.59         32.78        20.14 o                         
 -12   8   3        430.99        474.22        33.01 o                         
 -11   8   3         11.13          5.44        18.76 o                         
 -10   8   3       1420.99       1616.23        71.98 o                         
  -9   8   3        704.93        711.45        40.22 o                         
  -8   8   3         62.56        118.33        28.19 o                         
  -7   8   3        640.54        656.84        56.17 o                         
  -6   8   3       1993.20       2079.59        91.91 o                         
  -5   8   3        543.55        594.83        44.55 o                         
  -4   8   3       1843.27       1813.72        74.74 o                         
  -3   8   3        700.07        707.23        43.28 o                         
  -2   8   3        782.05        750.21        45.50 o                         
  -1   8   3         19.28         65.00        22.06 o                         
   0   8   3         46.86         63.40        31.58 o                         
   1   8   3         12.41         54.11        30.20 o                         
   2   8   3       5375.83       5265.87       201.22 o                         
   3   8   3       4058.84       3966.03       172.41 o                         
   4   8   3         83.96        114.66        46.46 o                         
   5   8   3       2140.84       2159.24       138.94 o                         
   6   8   3        696.99        782.74        58.76 o                         
   7   8   3       3520.72       3612.92       148.98 o                         
   8   8   3        681.89        647.46        44.44 o                         
   9   8   3        659.71        658.00        46.72 o                         
  10   8   3       1146.92       1172.10        78.75 o                         
  11   8   3        165.61        137.94        18.79 o                         
  12   8   3        373.62        347.52        29.18 o                         
  13   8   3        101.80         92.67        15.61 o                         
  14   8   3        312.05        297.12       150.00 o                         
 -13   9   3         81.84         92.52        18.31 o                         
 -12   9   3          2.17        -14.76         9.84 o                         
 -11   9   3        321.64        366.64        28.19 o                         
 -10   9   3         12.06          7.51        15.71 o                         
  -9   9   3        453.95        497.59        36.55 o                         
  -8   9   3        657.39        677.37        46.11 o                         
  -7   9   3        206.42        240.00        29.99 o                         
  -6   9   3       1358.89       1484.38       112.59 o                         
  -5   9   3         56.00         71.01        19.10 o                         
  -4   9   3        489.29        553.73        37.65 o                         
  -3   9   3        125.01        153.56        25.63 o                         
  -2   9   3       1218.88       1233.96        59.15 o                         
  -1   9   3         54.30         79.72        21.53 o                         
   0   9   3          3.04         57.00        25.61 o                         
   1   9   3       1521.06       1430.50        65.38 o                         
   2   9   3        145.79        184.25        27.94 o                         
   3   9   3       1046.09       1053.45        57.53 o                         
   4   9   3        202.40        186.93        30.21 o                         
   5   9   3          9.64         -3.17        19.06 o                         
   6   9   3       1452.83       1441.66        87.84 o                         
   7   9   3          2.08         -1.59        20.51 o                         
   8   9   3        479.48        475.54        35.64 o                         
   9   9   3         13.17         22.49        33.56 o                         
  10   9   3        102.09         93.69        17.12 o                         
  11   9   3        111.81        114.04        18.12 o                         
  12   9   3         11.47         -4.95        10.26 o                         
  13   9   3         54.99         39.71        17.58 o                         
 -13  10   3          2.05          1.23         7.00 o                         
 -12  10   3        285.92        259.26        23.34 o                         
 -11  10   3         48.08         46.54        13.44 o                         
 -10  10   3       1005.44       1082.07        53.74 o                         
  -9  10   3       1312.09       1281.17        75.24 o                         
  -8  10   3        100.00        114.76        19.98 o                         
  -7  10   3       2980.58       3130.47       134.17 o                         
  -6  10   3         77.97         41.60        19.29 o                         
  -5  10   3       9486.03       9573.79       311.69 o                         
  -4  10   3       3785.55       3616.88       125.87 o                         
  -3  10   3       5167.67       5053.41       171.76 o                         
  -2  10   3       7487.77       7221.64       239.87 o                         
  -1  10   3        146.21        148.31        23.55 o                         
   0  10   3       8884.96       8570.48       282.45 o                         
   1  10   3          0.70         41.49        26.16 o                         
   2  10   3       7593.30       7250.22       264.56 o                         
   3  10   3       4855.50       4490.84       168.57 o                         
   4  10   3        885.83        965.50        50.45 o                         
   5  10   3       2085.97       2092.89        97.86 o                         
   6  10   3        563.13        576.09        72.94 o                         
   7  10   3       1904.71       1803.43        95.17 o                         
   8  10   3        552.59        501.75        33.00 o                         
   9  10   3        828.45        823.04        42.86 o                         
  10  10   3        356.85        316.50        23.41 o                         
  11  10   3          9.39          9.66        10.68 o                         
  12  10   3        334.66        288.37        22.53 o                         
 -11  11   3        226.97        259.22        21.74 o                         
 -10  11   3        137.05        134.91        17.85 o                         
  -9  11   3        109.43         96.43        19.12 o                         
  -8  11   3        295.27        310.31        24.32 o                         
  -7  11   3          1.01          4.29        24.93 o                         
  -6  11   3        355.95        356.95        36.19 o                         
  -5  11   3          0.74         -3.44        13.73 o                         
  -4  11   3       1793.72       1778.26        66.25 o                         
  -3  11   3       1919.91       1859.92        69.64 o                         
  -2  11   3        311.93        301.52        23.21 o                         
  -1  11   3        176.44        151.06        18.23 o                         
   0  11   3        578.57        642.71        34.59 o                         
   1  11   3       1342.60       1262.91        52.58 o                         
   2  11   3        569.35        562.92        35.58 o                         
   3  11   3        775.85        732.60        40.94 o                         
   4  11   3        608.80        564.14        33.47 o                         
   5  11   3          1.24         -0.79        15.30 o                         
   6  11   3        162.30        195.90        23.56 o                         
   7  11   3         98.02         59.30        32.36 o                         
   8  11   3        543.95        563.13        43.02 o                         
   9  11   3        252.06        242.56        17.62 o                         
  10  11   3          1.49          3.17         9.03 o                         
  11  11   3          0.84         -9.37        10.03 o                         
 -10  12   3         38.31         29.45         8.86 o                         
  -9  12   3          8.57         16.50        12.55 o                         
  -8  12   3        372.18        335.34        28.53 o                         
  -7  12   3        473.81        529.93        35.22 o                         
  -6  12   3         28.91         57.35        25.47 o                         
  -5  12   3        179.39        205.65        40.14 o                         
  -4  12   3          2.49         10.14        12.81 o                         
  -3  12   3         90.11         97.35        13.04 o                         
  -2  12   3        295.88        310.14        20.28 o                         
  -1  12   3          3.39         -3.34         9.91 o                         
   0  12   3        638.26        663.31        32.74 o                         
   1  12   3        703.35        698.54        33.56 o                         
   2  12   3          7.67         28.08        11.48 o                         
   3  12   3        215.41        254.87        20.18 o                         
   4  12   3        473.15        507.76        39.74 o                         
   5  12   3       1482.91       1372.99        63.67 o                         
   6  12   3         73.79         86.96        14.75 o                         
   7  12   3        436.80        449.86        43.37 o                         
   8  12   3        109.35        101.83        12.22 o                         
   9  12   3        281.33        285.04        17.47 o                         
  10  12   3        234.91        238.45        18.95 o                         
  -8  13   3        196.41        181.28        17.47 o                         
  -7  13   3        130.22        187.54        16.12 o                         
  -6  13   3        641.37        680.17        39.99 o                         
  -5  13   3          8.97         18.29         9.74 o                         
  -4  13   3        328.27        330.81        18.04 o                         
  -3  13   3        292.02        267.02        16.78 o                         
  -2  13   3        386.48        402.16        21.04 o                         
  -1  13   3        879.94        815.14        33.56 o                         
   0  13   3          0.16          7.48         8.11 o                         
   1  13   3        662.60        622.30        37.99 o                         
   2  13   3        305.81        305.39        19.74 o                         
   3  13   3        715.22        679.48        32.15 o                         
   4  13   3        655.49        608.28        36.16 o                         
   5  13   3         17.62         23.17        10.21 o                         
   6  13   3       1017.12        941.68        44.27 o                         
   7  13   3         42.48         51.23        10.00 o                         
   8  13   3        226.16        230.06        16.21 o                         
  -6  14   3         26.67         34.12         7.66 o                         
  -5  14   3         66.26         78.66        19.29 o                         
  -4  14   3         47.08         48.25         7.78 o                         
  -3  14   3         18.83         32.63         6.73 o                         
  -2  14   3         87.31         96.54         8.65 o                         
  -1  14   3         10.84          8.98         9.76 o                         
   0  14   3         83.71         81.67         9.31 o                         
   1  14   3          0.03         10.57         6.78 o                         
   2  14   3         28.60         29.91         7.98 o                         
   3  14   3         86.09         73.33        10.76 o                         
   4  14   3          1.12          3.56         7.68 o                         
   5  14   3         46.01         41.98         9.66 o                         
   6  14   3          1.93         13.74         7.00 o                         
   0  15   3          0.55          5.94         6.52 o                         
 -17   0   4        151.11        -41.22       253.65 o                         
 -16   0   4        104.68        105.73        25.28 o                         
 -15   0   4        674.62        682.12       185.49 o                         
 -14   0   4        127.46        188.61        58.66 o                         
 -13   0   4       5748.00       5963.37       561.45 o                         
 -12   0   4       3208.93       3063.27       167.44 o                         
 -11   0   4        189.30        173.14        66.58 o                         
 -10   0   4       1274.10       1139.18        98.24 o                         
  -9   0   4        260.04        285.00        87.20 o                         
  -8   0   4      28389.51      28008.85      1120.01 o                         
  -7   0   4      10777.60      10826.29       528.64 o                         
  -6   0   4       5923.54       5947.75       243.49 o                         
  -5   0   4       6124.78       6040.64       348.76 o                         
  -4   0   4        225.98        266.48        65.00 o                         
  -3   0   4      10358.33      10373.89       550.22 o                         
  -2   0   4        498.15        415.50       158.55 o                         
  -1   0   4     314813.28     342513.09     16838.04 o                         
   0   0   4      37752.36      37266.00      1883.06 o                         
   1   0   4        377.48        460.82        57.08 o                         
   2   0   4      15455.04      16547.90       692.27 o                         
   3   0   4       1671.68       1553.75        96.13 o                         
   4   0   4      66254.67      65249.12      2701.98 o                         
   5   0   4       1681.61       1557.69        99.06 o                         
   6   0   4      10705.74      10246.88       487.04 o                         
   7   0   4      12567.16      12681.61       556.11 o                         
   8   0   4       8368.86       8087.02       362.38 o                         
   9   0   4        896.21       1025.83       507.35 o                         
  10   0   4        455.95        564.17       180.73 o                         
  11   0   4       9489.08       9825.61      1296.26 o                         
  12   0   4       1157.72       1360.55       250.50 o                         
  13   0   4        100.11        128.72       207.68 o                         
  14   0   4         25.53        440.72       275.85 o                         
  15   0   4        454.29        520.98       175.98 o                         
  16   0   4        829.68       1167.69       429.65 o                         
 -17   1   4         10.00         12.35        32.04 o                         
 -16   1   4          0.92         -5.11        24.26 o                         
 -15   1   4          3.02         44.86        28.37 o                         
 -14   1   4        867.97        905.83        47.33 o                         
 -13   1   4        205.17        216.69        26.50 o                         
 -12   1   4        315.69        262.06        32.52 o                         
 -11   1   4        896.93        853.38        57.22 o                         
 -10   1   4        116.26        132.04        46.68 o                         
  -9   1   4       6704.55       6565.14       218.25 o                         
  -8   1   4        336.08        419.36        68.19 o                         
  -7   1   4      42356.05      42823.05      1230.18 o                         
  -6   1   4      16340.64      16983.03       517.81 o                         
  -5   1   4       1566.24       1549.81        70.14 o                         
  -4   1   4       7875.37       8257.95       260.00 o                         
  -3   1   4      20122.50      19558.69       637.23 o                         
  -2   1   4      38168.05      38033.99      1520.16 o                         
  -1   1   4       2728.88       2650.41       109.61 o                         
   0   1   4      31652.66      31164.95      1087.63 o                         
   1   1   4        186.93        236.76        41.65 o                         
   2   1   4       1319.31       1211.70        61.80 o                         
   3   1   4       7816.41       7810.33       326.35 o                         
   4   1   4       1245.27       1261.75       102.99 o                         
   5   1   4      22938.21      23316.11       758.92 o                         
   6   1   4        698.21        968.74       124.49 o                         
   7   1   4        135.37        153.28        34.48 o                         
   8   1   4         35.32         95.07        57.21 o                         
   9   1   4       3962.23       4233.00       245.88 o                         
  10   1   4       5745.17       5888.28       303.25 o                         
  11   1   4        779.50        748.98        92.18 o                         
  12   1   4        705.47        714.25        95.42 o                         
  13   1   4        742.10        773.92        97.87 o                         
  14   1   4         50.45         40.45        30.89 o                         
  15   1   4         60.56         77.64        18.06 o                         
  16   1   4          4.69         24.78        42.56 o                         
 -17   2   4         91.21        126.50        57.21 o                         
 -16   2   4        167.09        109.72        70.48 o                         
 -15   2   4        527.44        576.92        82.38 o                         
 -14   2   4          4.63         14.18        46.22 o                         
 -13   2   4        495.52        497.00        69.79 o                         
 -12   2   4        466.63        470.41        39.53 o                         
 -11   2   4       2492.07       2339.46       101.28 o                         
 -10   2   4        635.10        566.26        48.37 o                         
  -9   2   4        250.42        298.81        34.55 o                         
  -8   2   4       5532.39       5252.76       178.83 o                         
  -7   2   4       1039.32       1182.91        59.93 o                         
  -6   2   4       4904.59       5071.67       168.46 o                         
  -5   2   4       5578.01       5414.08       178.96 o                         
  -4   2   4       6317.04       6514.19       224.03 o                         
  -3   2   4      14235.17      14232.15       434.85 o                         
  -2   2   4          0.17          9.72        28.37 o                         
  -1   2   4       3728.86       3803.09       151.35 o                         
   0   2   4       6244.95       6243.67       237.07 o                         
   1   2   4       1852.02       1884.03       102.59 o                         
   2   2   4       2864.70       2857.59       121.15 o                         
   3   2   4       1156.58       1266.78        66.59 o                         
   4   2   4      13501.84      13476.19       447.09 o                         
   5   2   4        321.42        339.88       103.26 o                         
   6   2   4       6137.67       6063.30       218.56 o                         
   7   2   4      16492.26      16795.80       554.97 o                         
   8   2   4       1774.26       1802.61        94.29 o                         
   9   2   4       9908.17       9990.44       337.04 o                         
  10   2   4         16.42        -25.95        58.58 o                         
  11   2   4       2333.80       2402.06       220.17 o                         
  12   2   4         78.90         85.68        26.64 o                         
  13   2   4        541.88        616.22        80.69 o                         
  14   2   4        741.47        766.10        45.77 o                         
  15   2   4        200.33        206.05        89.71 o                         
  16   2   4         97.94        138.76        83.75 o                         
 -16   3   4        378.11        468.93       205.58 o                         
 -15   3   4        443.46        396.41        49.45 o                         
 -14   3   4       2925.25       3098.53       214.22 o                         
 -13   3   4          9.35        -14.32        20.14 o                         
 -12   3   4       3578.32       3472.27       132.19 o                         
 -11   3   4       1738.72       1667.55        81.87 o                         
 -10   3   4       4740.44       4299.94       148.24 o                         
  -9   3   4       7114.90       7148.68       217.75 o                         
  -8   3   4       1661.41       1696.86        97.11 o                         
  -7   3   4      31263.20      32139.61       957.34 o                         
  -6   3   4       8997.62       8998.54       277.07 o                         
  -5   3   4       8995.30       8852.88       303.29 o                         
  -4   3   4      13958.06      14321.26       436.46 o                         
  -3   3   4       7156.16       7149.96       226.81 o                         
  -2   3   4      75327.05      76451.76      2434.96 o                         
  -1   3   4        721.02        846.02       118.09 o                         
   0   3   4      19824.46      19729.49       706.68 o                         
   1   3   4      54686.82      55778.80      1946.71 o                         
   2   3   4      22292.88      22901.34       806.39 o                         
   3   3   4      21531.73      21342.93       690.52 o                         
   4   3   4         19.42         32.59        42.10 o                         
   5   3   4      60398.93      59025.84      1875.78 o                         
   6   3   4      14161.19      14197.78       538.67 o                         
   7   3   4      13770.53      14120.12       467.24 o                         
   8   3   4      15458.38      15636.64       811.32 o                         
   9   3   4       4644.58       4633.08       171.52 o                         
  10   3   4      15414.31      15047.92       492.00 o                         
  11   3   4        297.47        323.37        46.22 o                         
  12   3   4       3063.06       2944.37       320.43 o                         
  13   3   4       1048.07       1128.71       246.23 o                         
  14   3   4        867.03        884.59        78.49 o                         
  15   3   4        431.76        483.84       160.18 o                         
  16   3   4        122.55        133.19        56.29 o                         
 -16   4   4          9.30         10.64        20.46 o                         
 -15   4   4        117.26        102.51        64.53 o                         
 -14   4   4        277.37        290.14        63.16 o                         
 -13   4   4       1212.79       1232.95        67.12 o                         
 -12   4   4        365.47        395.93        34.15 o                         
 -11   4   4         21.73         42.34        22.42 o                         
 -10   4   4        188.10        184.21        51.26 o                         
  -9   4   4       1226.00       1214.80        58.81 o                         
  -8   4   4       1362.41       1352.59        63.91 o                         
  -7   4   4       1284.34       1162.95        80.10 o                         
  -6   4   4         63.80         87.43        52.24 o                         
  -5   4   4        963.82        948.74        79.64 o                         
  -4   4   4       1373.42       1345.70        59.89 o                         
  -3   4   4        900.42        889.65        68.20 o                         
  -2   4   4       5472.62       5723.92       185.40 o                         
  -1   4   4       3984.72       3812.83       140.64 o                         
   0   4   4      13268.36      13401.56       487.83 o                         
   1   4   4       1494.13       1403.36       131.38 o                         
   2   4   4        177.29        326.23        67.73 o                         
   3   4   4       3723.21       3622.42       151.56 o                         
   4   4   4       6504.39       6702.50       230.92 o                         
   5   4   4       5961.85       6062.81       194.31 o                         
   6   4   4       1434.48       1640.63       214.21 o                         
   7   4   4       2833.03       2979.47       263.68 o                         
   8   4   4        372.15        425.43        40.19 o                         
   9   4   4        181.03        167.16        66.82 o                         
  10   4   4         13.69        -44.62        29.75 o                         
  11   4   4       1960.80       1992.43       250.37 o                         
  12   4   4        948.11        948.64       182.16 o                         
  13   4   4          0.13        -16.00        27.96 o                         
  14   4   4         89.30         75.50        32.49 o                         
  15   4   4        163.97        140.97        82.41 o                         
  16   4   4        149.14        152.90        70.02 o                         
 -16   5   4        345.95        371.38        91.99 o                         
 -15   5   4          2.25         -5.01        35.70 o                         
 -14   5   4        226.85        230.75        24.26 o                         
 -13   5   4          0.25        -17.86        20.59 o                         
 -12   5   4        638.86        612.99        41.36 o                         
 -11   5   4       2407.54       2341.54        80.61 o                         
 -10   5   4        854.47        917.04        47.08 o                         
  -9   5   4       4412.35       4424.50       140.48 o                         
  -8   5   4       1974.21       2045.02        79.06 o                         
  -7   5   4         99.81        157.75        31.02 o                         
  -6   5   4        179.49        214.52        29.71 o                         
  -5   5   4      12026.59      11739.42       374.29 o                         
  -4   5   4      12815.96      12669.88       376.88 o                         
  -3   5   4        153.05        143.87        26.04 o                         
  -2   5   4       9063.79       9253.97       285.95 o                         
  -1   5   4       6245.86       6325.16       217.62 o                         
   0   5   4      14802.67      14556.11       519.06 o                         
   1   5   4       9852.99       9581.52       342.47 o                         
   2   5   4      15626.85      15529.72       548.97 o                         
   3   5   4      27236.84      27584.33       952.99 o                         
   4   5   4        646.65        631.37        46.26 o                         
   5   5   4       1068.53       1048.85        90.40 o                         
   6   5   4        118.00        118.29        30.50 o                         
   7   5   4       8017.56       7910.81       322.44 o                         
   8   5   4       6868.01       6548.26       226.24 o                         
   9   5   4        297.44        340.47        34.32 o                         
  10   5   4        308.78        263.09        70.04 o                         
  11   5   4        104.08         88.11        21.05 o                         
  12   5   4       1233.22       1257.14        73.73 o                         
  13   5   4         41.97         70.66        18.50 o                         
  14   5   4        165.49        196.79        97.88 o                         
  15   5   4        398.37        430.10       126.64 o                         
 -15   6   4        529.77        542.14       106.18 o                         
 -14   6   4         80.41        103.91        18.50 o                         
 -13   6   4        418.78        382.22        78.72 o                         
 -12   6   4        256.50        223.74        41.19 o                         
 -11   6   4       1456.84       1498.33        59.67 o                         
 -10   6   4       6855.46       6620.79       225.95 o                         
  -9   6   4        135.57        116.89        26.34 o                         
  -8   6   4       7328.30       7349.15       220.76 o                         
  -7   6   4        151.62        241.62        42.10 o                         
  -6   6   4      12546.00      12525.96       410.33 o                         
  -5   6   4      17267.24      16696.11       501.92 o                         
  -4   6   4      18747.69      19036.71       570.45 o                         
  -3   6   4      33518.16      33958.45       985.88 o                         
  -2   6   4        141.79        164.22        26.28 o                         
  -1   6   4       4939.68       5240.66       173.64 o                         
   0   6   4       3248.81       3414.79       122.68 o                         
   1   6   4      16382.28      16201.74       588.60 o                         
   2   6   4       9321.10       9720.38       361.58 o                         
   3   6   4         91.83         57.99        31.12 o                         
   4   6   4       2425.01       2308.39       112.06 o                         
   5   6   4        448.51        523.54        60.97 o                         
   6   6   4       4679.05       4936.67       325.78 o                         
   7   6   4       1401.87       1456.69        78.53 o                         
   8   6   4       2073.57       2223.38       221.54 o                         
   9   6   4       7949.27       7920.92       293.40 o                         
  10   6   4          7.39          4.83        17.14 o                         
  11   6   4        931.56        984.10       107.42 o                         
  12   6   4        202.57        154.43        18.77 o                         
  13   6   4        738.89        845.10       200.46 o                         
  14   6   4        688.57        761.53        91.38 o                         
  15   6   4         41.00         19.10        37.07 o                         
 -15   7   4          9.14         19.22        64.97 o                         
 -14   7   4         69.14         68.85        20.71 o                         
 -13   7   4         11.02         13.78        15.61 o                         
 -12   7   4         51.23         47.52        14.34 o                         
 -11   7   4        189.42        195.33        22.66 o                         
 -10   7   4         19.92         22.79        18.58 o                         
  -9   7   4        407.23        427.61        37.11 o                         
  -8   7   4        187.50        208.67        37.51 o                         
  -7   7   4        166.41        199.72        30.14 o                         
  -6   7   4        891.26        924.36        50.26 o                         
  -5   7   4         41.47         70.51        23.34 o                         
  -4   7   4        163.39        189.11        23.60 o                         
  -3   7   4       1614.15       1605.39        64.26 o                         
  -2   7   4       1395.18       1414.90        64.89 o                         
  -1   7   4          1.15         23.49        26.63 o                         
   0   7   4       5378.59       5193.52       189.32 o                         
   1   7   4       1308.47       1405.54        76.48 o                         
   2   7   4        827.20        766.13        70.71 o                         
   3   7   4       6649.10       6769.42       286.78 o                         
   4   7   4       3394.62       3435.06       137.59 o                         
   5   7   4        252.46        300.08        59.95 o                         
   6   7   4         99.29        119.82        26.64 o                         
   7   7   4        307.30        302.41        43.59 o                         
   8   7   4         56.16         50.61        40.27 o                         
   9   7   4        339.06        377.61        33.27 o                         
  10   7   4          6.37          4.31        25.63 o                         
  11   7   4         29.17          8.05        23.34 o                         
  12   7   4          1.75         -3.52        22.88 o                         
  13   7   4          5.85         28.68        18.67 o                         
  14   7   4         10.77         12.57        23.19 o                         
 -14   8   4          0.39          0.00        11.21 o                         
 -13   8   4        258.63        272.20        49.15 o                         
 -12   8   4         10.47         19.70        12.81 o                         
 -11   8   4       1371.20       1424.70       134.10 o                         
 -10   8   4       1059.31       1148.10        57.21 o                         
  -9   8   4          3.03          9.41        16.97 o                         
  -8   8   4        493.05        665.01        55.85 o                         
  -7   8   4        238.91        300.70        35.32 o                         
  -6   8   4       3483.15       3504.44       161.43 o                         
  -5   8   4       1358.82       1420.94        63.54 o                         
  -4   8   4       3081.43       3249.24       117.90 o                         
  -3   8   4      10261.60      10162.17       335.43 o                         
  -2   8   4       1003.30       1006.66        53.29 o                         
  -1   8   4       3503.11       3500.54       126.43 o                         
   0   8   4        573.52        559.52        39.48 o                         
   1   8   4       9172.56       9153.00       333.65 o                         
   2   8   4      14963.70      14511.72       537.73 o                         
   3   8   4         54.53         47.43        28.37 o                         
   4   8   4       7005.93       7027.50       271.16 o                         
   5   8   4        624.95        681.01        65.19 o                         
   6   8   4       6622.07       6466.59       287.48 o                         
   7   8   4       2240.34       2192.03        96.79 o                         
   8   8   4       1274.42       1235.92        65.30 o                         
   9   8   4       2826.54       2787.54       115.26 o                         
  10   8   4        143.15        152.66        24.02 o                         
  11   8   4        814.07        739.77        41.07 o                         
  12   8   4         63.54         64.05        15.79 o                         
  13   8   4        688.18        630.57        67.36 o                         
  14   8   4        144.03        165.12        25.47 o                         
 -13   9   4          4.32          3.70        12.90 o                         
 -12   9   4        698.23        721.47        42.11 o                         
 -11   9   4        332.47        325.89        25.77 o                         
 -10   9   4        691.66        769.57        37.11 o                         
  -9   9   4       2132.41       2305.12       159.13 o                         
  -8   9   4        104.63        130.55        23.07 o                         
  -7   9   4       1576.32       1722.63        86.64 o                         
  -6   9   4         38.54         73.02        23.58 o                         
  -5   9   4       6111.87       6226.03       208.25 o                         
  -4   9   4       6834.60       6697.44       224.07 o                         
  -3   9   4         73.39         83.24        19.82 o                         
  -2   9   4       2419.09       2494.16        93.93 o                         
  -1   9   4         11.77         62.22        28.37 o                         
   0   9   4       5185.31       4907.85       169.68 o                         
   1   9   4       1570.75       1509.67        72.64 o                         
   2   9   4        670.00        731.39        46.23 o                         
   3   9   4       8867.29       8763.40       318.91 o                         
   4   9   4        329.82        285.40        29.30 o                         
   5   9   4        870.97        980.19        70.16 o                         
   6   9   4         32.43         16.97        24.49 o                         
   7   9   4       2920.28       2910.17       124.67 o                         
   8   9   4       3110.46       3028.98       128.91 o                         
   9   9   4         34.65         60.87        16.41 o                         
  10   9   4       1061.32        983.28        49.08 o                         
  11   9   4          0.12         11.78        13.24 o                         
  12   9   4        894.67        793.21        44.52 o                         
  13   9   4         75.33         64.71        55.49 o                         
 -12  10   4         76.33         93.22        11.49 o                         
 -11  10   4         55.15         33.89        15.10 o                         
 -10  10   4         18.37         13.12        14.19 o                         
  -9  10   4          6.89          6.34        14.95 o                         
  -8  10   4         53.82         60.81        27.52 o                         
  -7  10   4        122.36         96.10        18.75 o                         
  -6  10   4         62.03         90.29        36.23 o                         
  -5  10   4         13.02         13.88        13.62 o                         
  -4  10   4         41.42         67.37        16.59 o                         
  -3  10   4        586.85        551.96        33.40 o                         
  -2  10   4        186.94        189.25        34.32 o                         
  -1  10   4        759.32        795.52        41.77 o                         
   0  10   4         26.54         36.25        16.26 o                         
   1  10   4        102.30        101.74        21.07 o                         
   2  10   4        264.72        273.69        29.29 o                         
   3  10   4        397.11        469.48        35.24 o                         
   4  10   4         83.12         60.09        22.20 o                         
   5  10   4        100.25         84.13        22.02 o                         
   6  10   4        119.52         90.61        29.46 o                         
   7  10   4         62.88         16.72        18.48 o                         
   8  10   4         28.87         16.40        16.31 o                         
   9  10   4        255.55        283.54        30.21 o                         
  10  10   4          3.65          0.00        10.10 o                         
  11  10   4         50.22         33.76        13.72 o                         
  12  10   4         18.21         30.42        13.90 o                         
 -11  11   4        129.51        141.07        13.92 o                         
 -10  11   4         57.16         70.57        16.93 o                         
  -9  11   4        566.75        654.32        37.45 o                         
  -8  11   4          0.47          4.93        11.88 o                         
  -7  11   4       1468.94       1564.17        71.47 o                         
  -6  11   4        713.85        780.47        45.01 o                         
  -5  11   4       1001.81       1091.79        67.03 o                         
  -4  11   4       1162.65       1169.41        48.07 o                         
  -3  11   4        334.09        311.50        22.86 o                         
  -2  11   4       1406.35       1416.72        56.43 o                         
  -1  11   4        292.70        297.12        22.80 o                         
   0  11   4       1673.91       1628.14        62.58 o                         
   1  11   4        323.05        364.21        27.57 o                         
   2  11   4        346.43        404.16        30.63 o                         
   3  11   4        493.45        520.26        31.55 o                         
   4  11   4         47.94         31.47        36.15 o                         
   5  11   4       1379.30       1316.76        64.83 o                         
   6  11   4         60.25         62.67        16.08 o                         
   7  11   4        388.12        369.51        27.71 o                         
   8  11   4        316.32        301.26        22.68 o                         
   9  11   4         92.18         66.10        19.32 o                         
  10  11   4        538.01        534.79        30.89 o                         
  11  11   4          7.78          0.00         8.40 o                         
 -10  12   4        344.14        284.29        22.25 o                         
  -9  12   4          0.36         -2.80         9.66 o                         
  -8  12   4        193.06        182.24        22.81 o                         
  -7  12   4         86.88         84.44        12.70 o                         
  -6  12   4        859.46        875.81        45.13 o                         
  -5  12   4        132.64        147.69        16.83 o                         
  -4  12   4        410.47        419.63        23.49 o                         
  -3  12   4       1284.61       1223.85        47.14 o                         
  -2  12   4         31.15         20.87        23.80 o                         
  -1  12   4       1819.81       1842.14        66.12 o                         
   0  12   4         90.34         74.21        13.52 o                         
   1  12   4       1829.25       1840.98        72.75 o                         
   2  12   4       1815.30       1741.15        70.25 o                         
   3  12   4        119.62        143.40        19.16 o                         
   4  12   4       1141.32       1082.74        53.38 o                         
   5  12   4          2.16          2.21        18.76 o                         
   6  12   4        952.19        900.06        45.13 o                         
   7  12   4        263.00        248.48        20.09 o                         
   8  12   4        178.00        171.01        21.57 o                         
   9  12   4        311.59        319.71        18.74 o                         
  -8  13   4          5.14         -2.68         8.40 o                         
  -7  13   4         51.44         52.97         9.74 o                         
  -6  13   4         42.81         43.95        29.04 o                         
  -5  13   4         96.37        103.27        12.38 o                         
  -4  13   4         82.67         75.57        12.38 o                         
  -3  13   4         29.22         37.70         8.52 o                         
  -2  13   4         74.45         65.46         9.65 o                         
  -1  13   4         14.12         14.77        11.13 o                         
   0  13   4         10.44         15.29        11.60 o                         
   1  13   4         42.39         58.39        10.98 o                         
   2  13   4          0.33         -6.55         8.52 o                         
   3  13   4          9.66         -8.24        10.68 o                         
   4  13   4         57.09         48.51        11.49 o                         
   5  13   4        199.61        207.59        21.48 o                         
   6  13   4        125.73        124.87        13.30 o                         
   7  13   4          6.32         30.54         9.61 o                         
   8  13   4          0.97         -4.00         5.06 o                         
  -5  14   4        160.40        192.49        26.69 o                         
  -4  14   4        212.46        224.23        16.41 o                         
  -3  14   4        415.40        404.83        19.20 o                         
  -2  14   4         94.19        114.61        13.27 o                         
  -1  14   4       1024.38       1023.81        37.31 o                         
   0  14   4        327.49        352.61        27.92 o                         
   1  14   4         56.66         70.27         8.92 o                         
   2  14   4        106.63        105.27        12.09 o                         
   3  14   4        153.73        143.21        13.70 o                         
   4  14   4        392.41        349.57        21.18 o                         
   5  14   4         42.36         47.71         8.46 o                         
 -17   1   5        200.00        222.04        59.95 o                         
 -16   1   5         32.49         49.67        79.63 o                         
 -15   1   5        990.82       1112.33        53.92 o                         
 -14   1   5        368.17        384.99        35.70 o                         
 -13   1   5       1771.80       1708.00        74.61 o                         
 -12   1   5       3399.56       3276.33       125.11 o                         
 -11   1   5         44.92         50.92        26.64 o                         
 -10   1   5       3415.90       3345.47       135.71 o                         
  -9   1   5          5.49        -11.34        29.53 o                         
  -8   1   5      18413.58      17870.05       513.15 o                         
  -7   1   5       8685.85       8009.78       258.03 o                         
  -6   1   5       2130.07       2222.21        94.30 o                         
  -5   1   5      15444.13      15380.99       469.25 o                         
  -4   1   5       6457.82       6831.53       230.25 o                         
  -3   1   5      45142.72      45362.35      1594.96 o                         
  -2   1   5      24406.96      24966.09       899.42 o                         
  -1   1   5     151519.97     152208.91      4848.94 o                         
   0   1   5       7277.40       7169.22       277.71 o                         
   1   1   5       3038.68       2998.07       115.53 o                         
   2   1   5      37113.93      35635.66      1052.09 o                         
   3   1   5        763.25        676.16        54.47 o                         
   4   1   5      36599.44      34373.32      1099.11 o                         
   5   1   5      12534.41      12317.03       415.42 o                         
   6   1   5       1272.64       1258.79        71.03 o                         
   7   1   5       2625.41       2601.66       246.74 o                         
   8   1   5       1998.56       2145.36        98.22 o                         
   9   1   5       9657.16       9527.77       441.12 o                         
  10   1   5        560.45        513.08       151.03 o                         
  11   1   5       4783.33       5039.59       365.80 o                         
  12   1   5       2143.63       2438.14       169.36 o                         
  13   1   5         68.16        111.34        60.06 o                         
  14   1   5       1055.45       1160.95        64.53 o                         
  15   1   5         57.40         59.83        13.37 o                         
  16   1   5        662.01        767.24       147.83 o                         
 -16   2   5        174.62        150.84        44.85 o                         
 -15   2   5         32.42         35.66        16.02 o                         
 -14   2   5       2228.91       2196.17        85.83 o                         
 -13   2   5       2870.66       2759.27       106.27 o                         
 -12   2   5        240.89        222.00        29.42 o                         
 -11   2   5       1511.34       1536.34        76.96 o                         
 -10   2   5        193.02        258.20        74.14 o                         
  -9   2   5      13201.11      12706.06       396.12 o                         
  -8   2   5       3385.46       3348.58       117.62 o                         
  -7   2   5      14287.29      13735.92       405.37 o                         
  -6   2   5      17341.50      17721.40       538.54 o                         
  -5   2   5       8437.66       8863.51       277.64 o                         
  -4   2   5       6761.28       6587.80       232.59 o                         
  -3   2   5       1267.56       1665.87       133.66 o                         
  -2   2   5      12292.88      11001.98       403.06 o                         
  -1   2   5      31048.78      30052.86      1069.89 o                         
   0   2   5       7597.55       7898.23       264.05 o                         
   1   2   5       5405.79       5731.26       201.09 o                         
   2   2   5       2172.10       2303.29        99.35 o                         
   3   2   5       5834.04       5368.26       190.72 o                         
   4   2   5       3494.55       3242.03       128.02 o                         
   5   2   5      14794.85      14239.73       473.50 o                         
   6   2   5      16771.72      17052.29       562.90 o                         
   7   2   5         43.88         93.26        63.16 o                         
   8   2   5       2601.53       2668.30       121.77 o                         
   9   2   5         26.87         47.46        42.53 o                         
  10   2   5      14104.23      14182.21       609.49 o                         
  11   2   5       5273.62       5585.62       455.55 o                         
  12   2   5        225.71        176.07        37.53 o                         
  13   2   5        513.32        544.30        64.84 o                         
  14   2   5         47.64         62.66        44.85 o                         
  15   2   5        763.71        768.40       140.50 o                         
  16   2   5         11.33         16.62        17.39 o                         
 -16   3   5         27.27         15.51        16.93 o                         
 -15   3   5         65.06         54.42        14.50 o                         
 -14   3   5         76.51        103.40        30.31 o                         
 -13   3   5          6.10        -30.84        27.25 o                         
 -12   3   5          9.42         37.82        21.94 o                         
 -11   3   5       1002.15        904.28        56.12 o                         
 -10   3   5       2443.85       2371.18       102.94 o                         
  -9   3   5       1238.02       1328.70        60.74 o                         
  -8   3   5         39.60         48.21        41.65 o                         
  -7   3   5       1332.84       1524.91        76.44 o                         
  -6   3   5       4800.17       5140.27       171.68 o                         
  -5   3   5       7350.20       7213.41       250.52 o                         
  -4   3   5        277.58        250.51        24.15 o                         
  -3   3   5          6.95         75.50        26.22 o                         
  -2   3   5        411.42        496.59        51.26 o                         
  -1   3   5        891.66        895.36        58.41 o                         
   0   3   5       4758.55       5025.12       194.14 o                         
   1   3   5       2231.28       2234.02       107.13 o                         
   2   3   5       6243.01       6048.52       257.21 o                         
   3   3   5        905.93       1009.03        78.91 o                         
   4   3   5       8697.04       8694.65       292.59 o                         
   5   3   5         10.97         11.83        28.31 o                         
   6   3   5       3904.37       3684.25       138.15 o                         
   7   3   5       5317.15       5335.13       328.78 o                         
   8   3   5       1612.36       1650.70       119.89 o                         
   9   3   5        444.80        430.59        40.16 o                         
  10   3   5        590.51        564.67        90.62 o                         
  11   3   5         93.69        134.01        76.64 o                         
  12   3   5         15.28         58.28        39.82 o                         
  13   3   5         14.99         -3.14        19.68 o                         
  14   3   5        399.19        467.08        61.50 o                         
  15   3   5         25.74         21.17        22.13 o                         
  16   3   5         28.23         30.43        10.93 o                         
 -16   4   5        542.61        576.24       126.56 o                         
 -15   4   5         99.35        116.92        16.25 o                         
 -14   4   5        546.54        547.87        37.49 o                         
 -13   4   5        781.91        763.76        41.73 o                         
 -12   4   5        279.15        271.90        28.58 o                         
 -11   4   5       5476.43       5373.03       191.12 o                         
 -10   4   5        279.30        344.32        64.07 o                         
  -9   4   5       2379.96       2451.62        89.89 o                         
  -8   4   5       3482.52       3523.39       124.40 o                         
  -7   4   5       2532.63       2535.32        94.03 o                         
  -6   4   5       8084.21       8004.44       293.81 o                         
  -5   4   5       4225.27       4354.73       150.35 o                         
  -4   4   5      46666.46      48434.94      1443.87 o                         
  -3   4   5       1693.69       1792.55        74.16 o                         
  -2   4   5      31900.45      33287.43      1068.33 o                         
  -1   4   5      21644.09      21230.93       748.37 o                         
   0   4   5      37147.72      37797.88      1328.21 o                         
   1   4   5      30246.21      29254.55      1025.70 o                         
   2   4   5        449.13        613.31        80.55 o                         
   3   4   5      17411.15      17332.39       562.53 o                         
   4   4   5       1387.88       1325.28        63.85 o                         
   5   4   5       5167.36       5024.81       181.30 o                         
   6   4   5       3299.99       3246.45       244.01 o                         
   7   4   5        944.04       1065.47       176.67 o                         
   8   4   5       8200.48       8200.91       400.28 o                         
   9   4   5         31.24         19.91        44.39 o                         
  10   4   5        551.72        569.51        40.79 o                         
  11   4   5       1035.17        926.43       146.46 o                         
  12   4   5       1317.64       1316.34       240.29 o                         
  13   4   5       1495.36       1468.85       205.96 o                         
  14   4   5          3.18         19.91        45.05 o                         
  15   4   5        578.65        685.38       145.39 o                         
  16   4   5         98.59        100.33        25.17 o                         
 -16   5   5          0.44          3.14        24.65 o                         
 -15   5   5        366.44        400.41        60.15 o                         
 -14   5   5        152.20        132.54        41.19 o                         
 -13   5   5        515.48        524.59        60.41 o                         
 -12   5   5       1148.01       1095.44        69.60 o                         
 -11   5   5        107.65         91.05        24.41 o                         
 -10   5   5       2184.73       2146.26        76.97 o                         
  -9   5   5         47.00         44.85        38.31 o                         
  -8   5   5       8698.99       8759.90       280.00 o                         
  -7   5   5       2907.07       2854.44       119.94 o                         
  -6   5   5       2612.51       2616.51       105.76 o                         
  -5   5   5       7228.71       7345.74       225.38 o                         
  -4   5   5       3464.91       3527.33       121.21 o                         
  -3   5   5      12711.94      12562.26       386.45 o                         
  -2   5   5        503.48        433.69        37.28 o                         
  -1   5   5      11141.50      11152.13       412.82 o                         
   0   5   5       9019.83       8719.27       324.39 o                         
   1   5   5       2358.71       2474.44       107.32 o                         
   2   5   5       5353.09       4895.67       190.90 o                         
   3   5   5        843.32        694.50       104.35 o                         
   4   5   5      10467.74      10446.95       343.49 o                         
   5   5   5       6984.40       6787.68       257.90 o                         
   6   5   5       3129.94       2987.51       124.94 o                         
   7   5   5       2389.58       2354.05       145.56 o                         
   8   5   5        480.21        464.48        39.95 o                         
   9   5   5       2746.07       2713.61       127.26 o                         
  10   5   5        582.57        593.67        62.24 o                         
  11   5   5       2213.24       2146.59        93.77 o                         
  12   5   5        924.31        898.19       183.07 o                         
  13   5   5        114.53        101.37        45.34 o                         
  14   5   5        267.38        287.94        60.41 o                         
  15   5   5          3.64         -2.68         9.83 o                         
 -15   6   5         78.02         69.12        58.76 o                         
 -14   6   5         15.36         19.24        18.37 o                         
 -13   6   5         30.31          3.65        29.75 o                         
 -12   6   5        543.42        578.88        36.82 o                         
 -11   6   5       1431.27       1580.26        64.52 o                         
 -10   6   5         74.94         93.19        23.28 o                         
  -9   6   5        126.09        147.63        28.37 o                         
  -8   6   5          6.39         32.91        23.39 o                         
  -7   6   5        270.82        291.61        31.51 o                         
  -6   6   5         90.73         45.48        51.26 o                         
  -5   6   5       2538.27       2551.49        91.25 o                         
  -4   6   5       5509.48       5489.52       170.66 o                         
  -3   6   5        236.18        226.28        27.51 o                         
  -2   6   5          0.24          8.41        27.46 o                         
  -1   6   5       1268.79       1343.57        64.11 o                         
   0   6   5       3085.12       2824.57       115.20 o                         
   1   6   5       9788.66       9745.72       374.79 o                         
   2   6   5         38.03         39.54        35.24 o                         
   3   6   5         24.60         -7.46        25.76 o                         
   4   6   5        412.05        468.16        57.80 o                         
   5   6   5        228.54        176.54        52.63 o                         
   6   6   5        196.85        302.20        35.14 o                         
   7   6   5        205.68        190.37        28.97 o                         
   8   6   5       5657.93       5348.51       204.46 o                         
   9   6   5        236.69        214.09        42.56 o                         
  10   6   5         25.63         38.01        39.81 o                         
  11   6   5         16.83         25.37        15.25 o                         
  12   6   5        408.99        386.35        36.02 o                         
  13   6   5        385.19        391.68        46.22 o                         
  14   6   5          0.15         -0.30        30.66 o                         
  15   6   5         39.28         30.11        18.76 o                         
 -15   7   5        341.82        323.07        29.81 o                         
 -14   7   5        126.94        159.43        28.37 o                         
 -13   7   5        564.81        538.21        70.26 o                         
 -12   7   5        759.32        715.70        52.33 o                         
 -11   7   5       1222.66       1298.39        56.17 o                         
 -10   7   5       4521.86       4702.77       182.66 o                         
  -9   7   5       1061.91       1058.03        52.67 o                         
  -8   7   5       1355.24       1417.51        64.92 o                         
  -7   7   5        498.97        542.87        51.07 o                         
  -6   7   5       3340.21       3248.88       127.18 o                         
  -5   7   5      17184.89      17120.23       496.73 o                         
  -4   7   5         34.76         62.78        27.64 o                         
  -3   7   5       6068.93       6111.97       189.72 o                         
  -2   7   5       1791.08       1758.29       105.69 o                         
  -1   7   5       1554.58       1599.04        80.10 o                         
   0   7   5       7682.25       7956.71       307.42 o                         
   1   7   5       4559.82       4655.46       186.82 o                         
   2   7   5      21818.62      21559.79       798.40 o                         
   3   7   5       1104.44       1108.15       113.26 o                         
   4   7   5       1366.99       1484.64        76.03 o                         
   5   7   5       1479.52       1516.59        86.51 o                         
   6   7   5       5252.70       5127.59       193.39 o                         
   7   7   5      12649.35      12326.65       445.11 o                         
   8   7   5         44.31         51.51        21.30 o                         
   9   7   5       3032.30       2925.11       184.02 o                         
  10   7   5        669.00        657.18        52.63 o                         
  11   7   5       1209.04       1095.25        53.84 o                         
  12   7   5        540.09        525.08        47.53 o                         
  13   7   5        326.61        342.19        47.03 o                         
  14   7   5       1056.50       1109.54       102.45 o                         
 -14   8   5         69.44         78.15        15.22 o                         
 -13   8   5         78.79         79.63        17.52 o                         
 -12   8   5        415.44        426.49        84.02 o                         
 -11   8   5        639.94        682.67        57.02 o                         
 -10   8   5         68.20         57.82        16.53 o                         
  -9   8   5        237.47        261.89        23.25 o                         
  -8   8   5         98.41        127.58        26.94 o                         
  -7   8   5         13.73         10.60        21.08 o                         
  -6   8   5       1145.46       1031.51        61.22 o                         
  -5   8   5       2326.41       2362.63       118.10 o                         
  -4   8   5       2801.69       2821.19       103.64 o                         
  -3   8   5       2073.69       2042.00        78.10 o                         
  -2   8   5        458.13        469.73        32.86 o                         
  -1   8   5       1640.71       1631.57        67.32 o                         
   0   8   5       2171.35       2089.73        88.86 o                         
   1   8   5       7676.79       7488.43       291.31 o                         
   2   8   5       1502.31       1469.30        92.94 o                         
   3   8   5       5458.94       5551.93       220.48 o                         
   4   8   5        473.64        479.41        46.19 o                         
   5   8   5         69.12        105.35        33.42 o                         
   6   8   5       1777.54       1801.37        84.23 o                         
   7   8   5        825.72        823.09        87.13 o                         
   8   8   5       1917.27       1728.12        81.55 o                         
   9   8   5        131.18        121.07        20.03 o                         
  10   8   5        320.38        268.39        43.08 o                         
  11   8   5          3.22          3.62        15.05 o                         
  12   8   5        353.81        311.07        34.46 o                         
  13   8   5        441.24        440.08       139.91 o                         
  14   8   5         26.61         18.45        11.34 o                         
 -13   9   5         16.98         -3.17        15.85 o                         
 -12   9   5         53.28         49.92        11.49 o                         
 -11   9   5        115.99        117.81        22.42 o                         
 -10   9   5        235.53        213.49        20.81 o                         
  -9   9   5         44.72         33.58        14.91 o                         
  -8   9   5        115.06         97.44        20.67 o                         
  -7   9   5        308.98        405.97        56.83 o                         
  -6   9   5        155.87        166.63        26.68 o                         
  -5   9   5       1275.18       1323.51        74.46 o                         
  -4   9   5        399.08        404.10        29.49 o                         
  -3   9   5       3485.31       3412.03       120.65 o                         
  -2   9   5        411.62        391.98        30.57 o                         
  -1   9   5       6995.74       7103.17       237.38 o                         
   0   9   5       2419.07       2454.79       102.36 o                         
   1   9   5        100.02        150.48        25.06 o                         
   2   9   5       3607.14       3537.73       138.65 o                         
   3   9   5         64.84         50.35        25.50 o                         
   4   9   5        710.96        688.44        56.36 o                         
   5   9   5        281.58        303.37        50.58 o                         
   6   9   5          7.32         21.82        24.69 o                         
   7   9   5        129.88        146.04        23.41 o                         
   8   9   5        111.11        132.41        19.97 o                         
   9   9   5         35.64         47.88        16.41 o                         
  10   9   5         30.98         39.41        13.84 o                         
  11   9   5         13.70         -7.02        11.05 o                         
  12   9   5         85.04         85.44        11.92 o                         
  13   9   5          0.34         -4.93         9.90 o                         
 -12  10   5        376.03        393.67        23.70 o                         
 -11  10   5       1072.75       1113.00        50.89 o                         
 -10  10   5         32.98         36.43         9.84 o                         
  -9  10   5       1517.56       1562.05        71.47 o                         
  -8  10   5        351.03        394.58        31.59 o                         
  -7  10   5       1788.81       1838.13        84.99 o                         
  -6  10   5       1446.20       1412.47        70.53 o                         
  -5  10   5       1443.29       1456.28       101.46 o                         
  -4  10   5       6628.71       6704.66       222.40 o                         
  -3  10   5        213.31        213.20        24.48 o                         
  -2  10   5       2449.97       2334.68        85.59 o                         
  -1  10   5        330.92        260.73        24.78 o                         
   0  10   5       2523.01       2501.74       100.75 o                         
   1  10   5       3840.81       3648.47       139.78 o                         
   2  10   5        100.42        122.47        20.90 o                         
   3  10   5       3401.17       3130.19       122.02 o                         
   4  10   5         31.14         26.42        20.14 o                         
   5  10   5       2206.74       2177.04       112.89 o                         
   6  10   5       1177.31       1135.24        85.96 o                         
   7  10   5        597.47        591.89        43.85 o                         
   8  10   5       2739.53       2513.03       106.20 o                         
   9  10   5        336.78        326.19        35.97 o                         
  10  10   5        658.20        621.31        34.24 o                         
  12  10   5        200.27        184.01        17.02 o                         
 -11  11   5          9.00          5.67         8.43 o                         
 -10  11   5        189.36        240.87        26.54 o                         
  -9  11   5        307.12        334.66        35.53 o                         
  -8  11   5         19.46         24.94        20.08 o                         
  -7  11   5          3.33         20.14        14.16 o                         
  -6  11   5        599.33        615.07        45.57 o                         
  -5  11   5       1180.54       1177.48        58.33 o                         
  -4  11   5          0.99         21.37        19.98 o                         
  -3  11   5       1088.52       1116.34        46.44 o                         
  -2  11   5        117.64        142.30        25.63 o                         
  -1  11   5        712.41        684.16        34.18 o                         
   0  11   5        381.08        377.10        28.83 o                         
   1  11   5       1206.25       1227.69        55.59 o                         
   2  11   5       2295.79       2223.39        87.93 o                         
   3  11   5        241.59        262.49        25.59 o                         
   4  11   5        187.05        218.31        24.38 o                         
   5  11   5        106.04         96.47        17.51 o                         
   6  11   5        291.52        307.98        25.87 o                         
   7  11   5        449.91        441.25        27.68 o                         
   8  11   5          9.62          3.17         9.72 o                         
   9  11   5         24.20         27.80        14.03 o                         
  10  11   5          2.28         -1.59         7.81 o                         
  11  11   5          2.04          2.85         6.53 o                         
 -10  12   5         25.96         45.43        10.68 o                         
  -9  12   5        175.30        176.28        15.66 o                         
  -8  12   5         11.73         13.89        12.99 o                         
  -7  12   5        244.01        274.36        34.77 o                         
  -6  12   5        293.52        301.45        35.07 o                         
  -5  12   5          9.50         24.36        12.47 o                         
  -4  12   5         98.46         88.15        20.78 o                         
  -3  12   5          4.38          9.42         9.65 o                         
  -2  12   5       1044.31       1057.47        45.90 o                         
  -1  12   5        595.56        576.17        30.21 o                         
   0  12   5          0.86          0.43        10.87 o                         
   1  12   5        190.76        201.75        17.85 o                         
   2  12   5         35.99         30.48        11.02 o                         
   3  12   5        621.64        586.70        35.85 o                         
   4  12   5        107.11        120.82        15.87 o                         
   5  12   5        449.25        445.19        29.64 o                         
   6  12   5        314.68        305.31        22.66 o                         
   7  12   5          0.56         20.25        14.19 o                         
   8  12   5         72.22         75.81         9.42 o                         
   9  12   5          1.29         -1.56         6.45 o                         
  -8  13   5        253.65        267.53        17.05 o                         
  -7  13   5        151.61        181.48        14.41 o                         
  -6  13   5         95.44         96.91        16.12 o                         
  -5  13   5        200.86        200.13        15.91 o                         
  -4  13   5          2.13          6.51         9.01 o                         
  -3  13   5        744.76        718.74        29.29 o                         
  -2  13   5        179.90        202.04        16.02 o                         
  -1  13   5        396.42        406.12        23.18 o                         
   0  13   5       1023.48       1045.12        43.43 o                         
   1  13   5          5.27         -5.50         8.17 o                         
   2  13   5        817.49        767.43        52.63 o                         
   3  13   5        365.30        319.05        21.96 o                         
   4  13   5        805.72        827.58        40.51 o                         
   5  13   5        529.26        497.57        28.35 o                         
   6  13   5         24.86         22.56         9.15 o                         
   7  13   5        375.11        380.27        22.95 o                         
  -5  14   5          2.64         -2.22         6.53 o                         
  -4  14   5         83.19         77.26        13.18 o                         
  -3  14   5         36.13         42.98         8.11 o                         
  -2  14   5         18.71         11.39         8.70 o                         
  -1  14   5          7.68         17.41         6.45 o                         
   0  14   5          9.35          1.89         6.45 o                         
   1  14   5         77.86         75.81         8.67 o                         
   2  14   5          2.26         -5.30         7.22 o                         
   3  14   5         76.62         60.47        10.53 o                         
   4  14   5         19.58         31.71         8.61 o                         
 -16   0   6          6.94        -19.02        12.68 o                         
 -15   0   6        620.84        531.12        52.32 o                         
 -14   0   6       2767.28       2638.75       171.25 o                         
 -13   0   6         70.13         62.51        27.72 o                         
 -12   0   6       1812.43       1818.42       198.19 o                         
 -11   0   6       3185.50       3301.07       318.74 o                         
 -10   0   6       9355.68       9143.46       450.30 o                         
  -9   0   6       2364.20       2311.06       248.95 o                         
  -8   0   6      13044.49      13011.51       725.49 o                         
  -7   0   6      33348.93      32344.22      1627.24 o                         
  -6   0   6       4051.57       3967.67       243.05 o                         
  -5   0   6      32944.71      33453.84      1672.84 o                         
  -4   0   6        871.32        989.93        72.85 o                         
  -3   0   6     114157.68     117334.25      4865.29 o                         
  -2   0   6      99082.00     101468.19      5252.02 o                         
  -1   0   6       7965.99       7993.38       871.61 o                         
   0   0   6      47934.81      49624.06      2470.25 o                         
   1   0   6       6698.88       6804.88       307.17 o                         
   2   0   6      24214.22      23185.41      1602.96 o                         
   3   0   6       7892.56       7670.92       340.73 o                         
   4   0   6      19838.67      19123.89       812.63 o                         
   5   0   6      21017.50      20272.60       865.97 o                         
   6   0   6       5328.55       5115.06       238.54 o                         
   7   0   6        382.31        455.33        77.12 o                         
   8   0   6       1555.79       1395.45       241.01 o                         
   9   0   6      11443.23      11765.72       615.11 o                         
  10   0   6       2857.90       3230.60       910.20 o                         
  11   0   6        249.66        342.25        58.14 o                         
  12   0   6       2999.57       3166.72       186.12 o                         
  13   0   6        225.32        249.61        40.37 o                         
  14   0   6        983.44       1053.40        71.00 o                         
  15   0   6        261.66        354.68       130.00 o                         
  16   0   6        400.09        400.90       337.68 o                         
 -16   1   6        130.07        147.55        57.21 o                         
 -15   1   6          6.47        -10.66        18.31 o                         
 -14   1   6        535.04        569.17        34.15 o                         
 -13   1   6       1116.84       1125.38        64.91 o                         
 -12   1   6        407.05        354.02        33.07 o                         
 -11   1   6       1128.23       1109.76        61.91 o                         
 -10   1   6         24.43         47.33        26.13 o                         
  -9   1   6       7376.97       7433.88       268.14 o                         
  -8   1   6       5693.93       5661.15       224.25 o                         
  -7   1   6         30.32         18.80        20.39 o                         
  -6   1   6       1557.59       1481.37        68.20 o                         
  -5   1   6       3657.96       4016.44       151.04 o                         
  -4   1   6       6519.66       6676.69       236.03 o                         
  -3   1   6        340.51        460.00        48.57 o                         
  -2   1   6      10735.63      10466.91       388.02 o                         
  -1   1   6       5841.93       5929.67       375.66 o                         
   0   1   6       3840.81       3784.44       145.51 o                         
   1   1   6        736.29        858.40        59.35 o                         
   2   1   6       2035.26       1981.04        81.42 o                         
   3   1   6      36829.47      35467.44      1042.77 o                         
   4   1   6       4404.10       4170.35       238.12 o                         
   5   1   6        212.07        292.48        36.55 o                         
   6   1   6       3135.07       3216.18       128.55 o                         
   7   1   6         24.66         47.64        25.66 o                         
   8   1   6        880.33        946.70        70.90 o                         
   9   1   6         68.68         88.76        55.84 o                         
  10   1   6        861.14        923.84       154.24 o                         
  11   1   6       1256.86       1312.46       258.14 o                         
  12   1   6        139.87        115.18        50.80 o                         
  13   1   6         28.74          5.88        66.36 o                         
  14   1   6          2.83         11.54        14.34 o                         
  15   1   6        297.64        308.54        65.44 o                         
  16   1   6        128.98        150.32        61.41 o                         
 -16   2   6         30.50          9.92        46.34 o                         
 -15   2   6        176.15        170.66        30.20 o                         
 -14   2   6        234.53        243.53        33.59 o                         
 -13   2   6        383.80        370.80        50.29 o                         
 -12   2   6       1507.99       1380.87        67.93 o                         
 -11   2   6        424.45        373.40        36.77 o                         
 -10   2   6       2217.21       2081.45        94.88 o                         
  -9   2   6        367.26        388.06        39.66 o                         
  -8   2   6        326.59        311.54        43.71 o                         
  -7   2   6       3453.30       3570.65       125.08 o                         
  -6   2   6        845.90        922.39        48.97 o                         
  -5   2   6        197.79        321.65        45.71 o                         
  -4   2   6       6111.59       5959.94       232.80 o                         
  -3   2   6        149.51        167.91        34.09 o                         
  -2   2   6       7085.71       6981.13       248.00 o                         
  -1   2   6        549.85        707.12        89.25 o                         
   0   2   6      10888.31      10982.15       409.38 o                         
   1   2   6       8026.15       8023.30       274.73 o                         
   2   2   6      13541.68      13030.10       456.78 o                         
   3   2   6       5798.26       5454.28       179.21 o                         
   4   2   6        574.26        563.20        45.89 o                         
   5   2   6      16664.98      16856.43       548.56 o                         
   6   2   6       1020.91        920.45        57.78 o                         
   7   2   6       9233.87       9393.04       317.40 o                         
   8   2   6       1304.33       1341.35        85.59 o                         
   9   2   6       3420.70       3569.90       273.76 o                         
  10   2   6       1127.76       1150.11       175.75 o                         
  11   2   6        715.78        679.06        56.15 o                         
  12   2   6       1488.54       1499.74        80.55 o                         
  13   2   6          0.22         14.41        32.49 o                         
  14   2   6        557.35        580.09       103.48 o                         
  15   2   6         28.29          4.62        29.29 o                         
  16   2   6         99.82        126.51        45.40 o                         
 -16   3   6        378.86        406.08        52.24 o                         
 -15   3   6        111.79        117.97        23.34 o                         
 -14   3   6        721.33        743.93        38.79 o                         
 -13   3   6       1820.04       1737.62        76.40 o                         
 -12   3   6         53.15         -1.85        24.26 o                         
 -11   3   6       3994.78       3808.36       144.38 o                         
 -10   3   6         29.78        -26.71        26.09 o                         
  -9   3   6       8746.17       8676.62       302.84 o                         
  -8   3   6       8271.54       8713.61       264.05 o                         
  -7   3   6        750.53        768.29        45.15 o                         
  -6   3   6       7118.32       7056.59       225.89 o                         
  -5   3   6        750.20        785.94        59.23 o                         
  -4   3   6      13482.43      13035.14       370.13 o                         
  -3   3   6       2040.25       1957.55        96.23 o                         
  -2   3   6      17376.53      17504.11       629.70 o                         
  -1   3   6      36156.58      35679.48      1266.44 o                         
   0   3   6        249.09        205.80        48.14 o                         
   1   3   6      31045.79      31339.04      1009.95 o                         
   2   3   6       2845.59       3051.65       200.99 o                         
   3   3   6      27224.34      26533.79       854.77 o                         
   4   3   6      17379.90      16708.88       552.75 o                         
   5   3   6        538.58        553.19        44.90 o                         
   6   3   6      14470.45      14437.56       570.22 o                         
   7   3   6        121.20        102.10        29.23 o                         
   8   3   6      11094.20      11282.22       444.84 o                         
   9   3   6       1975.87       2091.68       276.92 o                         
  10   3   6       5492.87       5636.02       395.13 o                         
  11   3   6       6693.74       6602.89       427.66 o                         
  12   3   6          2.57         22.49        22.34 o                         
  13   3   6       1676.72       1651.92       241.72 o                         
  14   3   6         54.73         67.65        23.03 o                         
  15   3   6        794.48        914.51       101.14 o                         
  16   3   6        262.01        242.03        83.75 o                         
 -16   4   6         13.76         33.63        26.54 o                         
 -15   4   6        312.67        355.62        67.13 o                         
 -14   4   6         82.89         90.34        18.08 o                         
 -13   4   6         10.19          0.40        15.10 o                         
 -12   4   6        132.57         74.67        22.88 o                         
 -11   4   6          0.25          3.34        27.00 o                         
 -10   4   6        437.22        503.82        40.70 o                         
  -9   4   6          1.50          8.32        27.34 o                         
  -8   4   6       2111.80       2198.11        81.69 o                         
  -7   4   6       2539.71       2615.90        95.41 o                         
  -6   4   6       4729.24       4546.74       182.96 o                         
  -5   4   6       1680.61       1928.30        70.00 o                         
  -4   4   6        447.85        473.42        33.11 o                         
  -3   4   6       9879.33      10224.49       344.29 o                         
  -2   4   6      10872.36      10927.91       406.84 o                         
  -1   4   6       7758.85       8105.43       301.07 o                         
   0   4   6       7198.07       7701.06       288.20 o                         
   1   4   6       3046.59       3136.78       133.60 o                         
   2   4   6        959.11       1056.46        97.49 o                         
   3   4   6       4781.79       4756.45       168.63 o                         
   4   4   6       2174.55       2118.60        87.79 o                         
   5   4   6       3709.99       3486.37       146.30 o                         
   6   4   6       4073.50       3943.36       162.08 o                         
   7   4   6          0.55         24.71        23.41 o                         
   8   4   6        628.08        579.94        47.14 o                         
   9   4   6       3620.75       3653.47       152.52 o                         
  10   4   6       1983.25       2112.93       178.97 o                         
  11   4   6         42.26         40.80        40.27 o                         
  12   4   6        355.78        259.13       112.58 o                         
  13   4   6          1.25         -9.14        19.22 o                         
  14   4   6        105.90        128.77        45.76 o                         
  15   4   6         10.81        -12.27        11.56 o                         
 -15   5   6        416.06        417.51        48.05 o                         
 -14   5   6          6.79         -6.53        37.98 o                         
 -13   5   6        458.31        362.16        28.98 o                         
 -12   5   6        179.04        132.59        43.02 o                         
 -11   5   6       3103.16       2976.49       113.12 o                         
 -10   5   6       3704.56       3639.18       137.37 o                         
  -9   5   6        391.10        385.59        36.16 o                         
  -8   5   6       2661.71       2862.13       107.08 o                         
  -7   5   6       2017.64       2057.01        97.20 o                         
  -6   5   6      12152.05      11979.62       403.02 o                         
  -5   5   6        592.39        601.09        50.34 o                         
  -4   5   6      18907.96      18918.52       568.00 o                         
  -3   5   6       5116.79       4855.22       160.00 o                         
  -2   5   6         12.12         56.69        26.64 o                         
  -1   5   6      26483.83      26380.38       921.34 o                         
   0   5   6      20346.23      19758.61       686.86 o                         
   1   5   6      18329.49      18145.14       643.44 o                         
   2   5   6      11644.42      12036.71       434.53 o                         
   3   5   6         30.68         55.16        28.37 o                         
   4   5   6        439.28        563.98        79.05 o                         
   5   5   6       2433.53       2184.14        98.57 o                         
   6   5   6       1820.14       1794.95        87.76 o                         
   7   5   6         34.06          5.43        24.72 o                         
   8   5   6       2635.20       2572.95       189.97 o                         
   9   5   6        802.34        746.51        44.73 o                         
  10   5   6         64.31         53.25        31.12 o                         
  11   5   6        655.87        616.67        68.63 o                         
  12   5   6        152.17        114.69        27.92 o                         
  13   5   6       1435.79       1457.15        64.28 o                         
  14   5   6        379.96        382.00        26.25 o                         
  15   5   6         33.14         42.60        17.45 o                         
 -15   6   6        104.52         81.81        15.47 o                         
 -14   6   6        498.64        456.00        47.43 o                         
 -13   6   6        207.68        204.74        21.39 o                         
 -12   6   6       2270.64       2248.61        99.13 o                         
 -11   6   6         88.22        109.08        23.04 o                         
 -10   6   6       3440.35       3587.68       135.25 o                         
  -9   6   6       3542.10       3834.64       175.79 o                         
  -8   6   6        577.40        574.36        44.76 o                         
  -7   6   6       7497.60       7529.24       250.39 o                         
  -6   6   6        866.73        896.91        55.94 o                         
  -5   6   6      13509.83      13329.24       487.36 o                         
  -4   6   6       5599.22       5597.03       179.50 o                         
  -3   6   6       2450.29       2456.51        89.95 o                         
  -2   6   6       6140.07       5989.40       209.29 o                         
  -1   6   6       2766.63       2677.07       113.98 o                         
   0   6   6      20600.87      20722.36       732.95 o                         
   1   6   6          8.58         13.28        22.81 o                         
   2   6   6      23297.63      23110.09       811.56 o                         
   3   6   6       4632.49       4641.90       180.76 o                         
   4   6   6       1508.12       1522.09        76.64 o                         
   5   6   6       9781.87       9397.82       340.34 o                         
   6   6   6       1419.54       1359.69        72.48 o                         
   7   6   6      10043.89       9888.43       358.62 o                         
   8   6   6       1649.11       1718.30       164.32 o                         
   9   6   6        288.44        383.12        86.80 o                         
  10   6   6       1741.20       1807.37       148.79 o                         
  11   6   6        123.89        151.62        52.79 o                         
  12   6   6        948.61        995.89       230.67 o                         
  13   6   6          0.55        -14.83        36.45 o                         
  14   6   6        337.14        362.85        90.22 o                         
 -14   7   6          0.70        -30.88        25.63 o                         
 -13   7   6         17.82         18.31        16.93 o                         
 -12   7   6         11.62         -6.65        27.00 o                         
 -11   7   6          0.72         -1.26        20.23 o                         
 -10   7   6         32.36         42.95        15.71 o                         
  -9   7   6        341.65        321.66        27.09 o                         
  -8   7   6        414.84        425.07        43.53 o                         
  -7   7   6         50.47         77.41        23.07 o                         
  -6   7   6       3087.96       3170.65       125.63 o                         
  -5   7   6        845.55        832.78        76.43 o                         
  -4   7   6       2393.83       2366.57        83.67 o                         
  -3   7   6        165.22        145.09        21.94 o                         
  -2   7   6       2381.42       2347.52        88.23 o                         
  -1   7   6       1001.93       1051.81        61.86 o                         
   0   7   6        270.94        262.40        42.42 o                         
   1   7   6         98.70        109.93        60.29 o                         
   2   7   6       1124.14       1185.90        82.20 o                         
   3   7   6         33.35         33.74        30.16 o                         
   4   7   6         58.32         24.68        29.86 o                         
   5   7   6        111.76        145.22        34.53 o                         
   6   7   6       1187.51       1091.20        62.33 o                         
   7   7   6         16.61         41.31        21.35 o                         
   8   7   6         33.14         39.87        19.29 o                         
   9   7   6         73.88         79.10        20.82 o                         
  10   7   6          3.58        -12.47        14.41 o                         
  11   7   6          3.25        -10.66        12.16 o                         
  12   7   6         26.11         25.43        21.69 o                         
  13   7   6         37.26         41.22        13.45 o                         
  14   7   6          0.64        -13.89        11.13 o                         
 -14   8   6         57.09         78.37        26.95 o                         
 -13   8   6         93.79        101.37        18.96 o                         
 -12   8   6        468.43        458.99        35.46 o                         
 -11   8   6         46.25         52.48        14.39 o                         
 -10   8   6        870.93       1009.54        74.49 o                         
  -9   8   6        627.96        721.59        41.30 o                         
  -8   8   6        142.58        143.40        20.80 o                         
  -7   8   6        461.96        574.93        39.82 o                         
  -6   8   6       1248.70       1274.73       101.65 o                         
  -5   8   6       4653.50       4721.45       189.42 o                         
  -4   8   6       1164.40       1248.72        57.66 o                         
  -3   8   6       1481.22       1538.34        63.80 o                         
  -2   8   6        504.01        522.49        34.59 o                         
  -1   8   6       3354.40       3266.04       123.12 o                         
   0   8   6       7081.13       6754.61       239.80 o                         
   1   8   6         12.35        -11.60        22.20 o                         
   2   8   6       5810.41       5736.20       224.59 o                         
   3   8   6       1767.58       1921.72        88.34 o                         
   4   8   6        120.70        159.43        33.53 o                         
   5   8   6       1000.37       1028.68       105.69 o                         
   6   8   6       1122.17       1186.84        71.96 o                         
   7   8   6       2798.50       2706.25       113.47 o                         
   8   8   6       1056.59        983.38        54.35 o                         
   9   8   6        352.06        336.32        29.20 o                         
  10   8   6        339.73        330.24        38.23 o                         
  11   8   6        230.10        217.40        20.60 o                         
  12   8   6        623.46        572.83        72.24 o                         
  13   8   6          0.50         19.68        14.35 o                         
 -13   9   6        127.56        137.11        18.18 o                         
 -12   9   6        196.02        218.25        47.56 o                         
 -11   9   6       1244.49       1256.57        52.49 o                         
 -10   9   6        714.28        775.06        39.19 o                         
  -9   9   6        168.35        180.57        21.29 o                         
  -8   9   6        655.70        707.71        56.20 o                         
  -7   9   6        267.08        286.64        29.59 o                         
  -6   9   6       1948.05       2006.07        93.32 o                         
  -5   9   6         53.18         64.65        23.76 o                         
  -4   9   6       1125.84       1164.82        57.76 o                         
  -3   9   6       2108.14       2018.11        77.92 o                         
  -2   9   6        628.71        665.68        38.08 o                         
  -1   9   6       1736.44       1675.52        75.14 o                         
   0   9   6        737.55        791.22        47.56 o                         
   1   9   6      11762.45      11446.55       409.38 o                         
   2   9   6       4592.75       4377.21       182.73 o                         
   3   9   6        491.31        485.29        45.47 o                         
   4   9   6       1628.68       1591.00        92.47 o                         
   5   9   6       1349.63       1404.45       102.32 o                         
   6   9   6       2974.96       2927.46       134.49 o                         
   7   9   6          2.37          3.76        23.31 o                         
   8   9   6       2245.80       2250.88        97.73 o                         
   9   9   6        933.31        879.62        46.49 o                         
  10   9   6        287.89        283.05        29.35 o                         
  11   9   6        354.29        306.92        22.31 o                         
  12   9   6         99.87        100.26        13.86 o                         
 -12  10   6          8.90         23.46        17.44 o                         
 -11  10   6          9.09         32.60        10.21 o                         
 -10  10   6          2.49         -1.79        10.07 o                         
  -9  10   6        113.99        114.18        16.64 o                         
  -8  10   6         38.07         49.32        18.35 o                         
  -7  10   6          5.02         -4.01        14.78 o                         
  -6  10   6        115.66        105.28        20.67 o                         
  -5  10   6         13.77         22.99        17.05 o                         
  -4  10   6        436.43        486.62        74.51 o                         
  -3  10   6        109.60        122.29        17.68 o                         
  -2  10   6        123.83        116.30        17.91 o                         
  -1  10   6        218.86        219.27        23.00 o                         
   0  10   6        116.53        129.19        21.31 o                         
   1  10   6         43.64         37.90        18.06 o                         
   2  10   6        129.63        151.84        20.76 o                         
   3  10   6        320.27        278.16        33.77 o                         
   4  10   6         85.17         79.93        22.53 o                         
   5  10   6         19.23          7.53        18.86 o                         
   6  10   6         62.82         81.95        19.32 o                         
   7  10   6        503.32        486.13        32.64 o                         
   8  10   6        154.47        163.33        18.37 o                         
   9  10   6         55.87         53.91        12.55 o                         
  10  10   6          5.38          1.22         9.04 o                         
  11  10   6         16.91         13.14         9.23 o                         
 -11  11   6        364.05        367.92        21.91 o                         
 -10  11   6        138.51        128.29        13.43 o                         
  -9  11   6        371.02        415.23        26.34 o                         
  -8  11   6       1108.85       1128.99        53.06 o                         
  -7  11   6         12.72         25.87        12.47 o                         
  -6  11   6       1455.34       1434.50        66.52 o                         
  -5  11   6        140.18        178.94        26.48 o                         
  -4  11   6        732.73        827.28        49.25 o                         
  -3  11   6        689.76        675.43        33.03 o                         
  -2  11   6        888.33        947.89        56.29 o                         
  -1  11   6       1366.71       1391.92        60.87 o                         
   0  11   6          9.03          8.11        12.93 o                         
   1  11   6       1914.28       1826.94        79.29 o                         
   2  11   6        149.12        188.61        23.11 o                         
   3  11   6       1638.24       1705.55        77.85 o                         
   4  11   6        709.87        736.46        43.52 o                         
   5  11   6        149.68        143.88        20.14 o                         
   6  11   6       1009.35       1007.76        56.75 o                         
   7  11   6         44.45         33.97        11.75 o                         
   8  11   6        440.69        444.57        27.30 o                         
   9  11   6        276.25        250.53        18.06 o                         
  10  11   6        155.08        153.54        13.43 o                         
  -9  12   6        220.45        220.46        24.31 o                         
  -8  12   6        169.52        181.33        27.51 o                         
  -7  12   6        422.23        421.78        44.83 o                         
  -6  12   6         31.36         47.44        15.67 o                         
  -5  12   6       1581.40       1603.54        70.38 o                         
  -4  12   6        102.03        122.39        15.91 o                         
  -3  12   6        691.96        721.68        42.30 o                         
  -2  12   6        524.84        545.47        39.36 o                         
  -1  12   6        547.98        624.26        32.24 o                         
   0  12   6       1731.43       1716.59        75.00 o                         
   1  12   6          0.64         -5.75        11.35 o                         
   2  12   6        501.97        429.00        41.65 o                         
   3  12   6        374.37        355.77        26.26 o                         
   4  12   6        348.98        343.05        24.71 o                         
   5  12   6         48.46         47.26        12.53 o                         
   6  12   6         29.73         24.64        10.48 o                         
   7  12   6        445.56        415.45        22.77 o                         
   8  12   6         54.47         40.34         9.23 o                         
   9  12   6        107.15         91.53         9.62 o                         
  -7  13   6          0.25          5.13        10.00 o                         
  -6  13   6          8.35         35.01        11.18 o                         
  -5  13   6          0.77         -8.00         7.50 o                         
  -4  13   6         55.83         59.59        10.98 o                         
  -3  13   6          0.45          3.00         8.78 o                         
  -2  13   6         85.21         94.98        16.43 o                         
  -1  13   6        201.89        222.39        15.56 o                         
   0  13   6         52.81         59.23         9.38 o                         
   1  13   6         32.30         45.40        11.25 o                         
   2  13   6         34.27         26.50        10.76 o                         
   3  13   6         97.98         81.96        16.48 o                         
   4  13   6         42.61         68.34        10.48 o                         
   5  13   6          7.88          0.06         7.68 o                         
   6  13   6         11.88          4.85         7.42 o                         
   7  13   6          0.74         -1.56         6.30 o                         
  -4  14   6          2.05          8.43         6.86 o                         
  -3  14   6        350.76        343.75        20.30 o                         
  -2  14   6        325.74        322.51        22.53 o                         
  -1  14   6         29.17         39.45         6.97 o                         
   0  14   6        326.74        314.00        17.09 o                         
   1  14   6          4.55         11.98         7.00 o                         
   2  14   6        317.04        283.29        18.18 o                         
   3  14   6         87.26         71.07         9.53 o                         
   4  14   6        342.89        361.74        20.59 o                         
 -16   1   7         77.55         69.43        17.48 o                         
 -15   1   7         28.99          0.36        15.10 o                         
 -14   1   7       1346.43       1338.61        63.12 o                         
 -13   1   7        394.03        443.31        31.42 o                         
 -12   1   7       1164.35       1171.97        59.65 o                         
 -11   1   7        672.28        663.51        46.15 o                         
 -10   1   7       3343.78       3307.21       132.49 o                         
  -9   1   7       6471.07       6175.67       236.52 o                         
  -8   1   7          9.82          2.77        29.08 o                         
  -7   1   7      16473.83      15614.71       561.46 o                         
  -6   1   7        644.46        692.28        47.14 o                         
  -5   1   7       4399.65       4566.99       167.38 o                         
  -4   1   7      11532.67      11991.33       368.69 o                         
  -3   1   7      17308.11      16894.81       598.81 o                         
  -2   1   7      29471.71      29184.50      1053.57 o                         
  -1   1   7       9005.21       9156.94       351.76 o                         
   0   1   7      11788.93      11608.45       392.93 o                         
   1   1   7       2585.42       2681.29       111.57 o                         
   2   1   7      10710.26      10402.30       322.03 o                         
   3   1   7      17586.77      16715.88       511.27 o                         
   4   1   7         63.36         50.50        26.78 o                         
   5   1   7      13019.82      12938.01       430.45 o                         
   6   1   7       1020.25        993.43       103.90 o                         
   7   1   7       1082.63       1124.25        85.59 o                         
   8   1   7       2652.45       2624.98       127.35 o                         
   9   1   7       4530.28       4788.47       245.73 o                         
  10   1   7       3101.47       3234.08       430.75 o                         
  11   1   7        544.41        524.35        69.69 o                         
  12   1   7        757.83        743.37        88.33 o                         
  13   1   7        248.55        276.78        27.32 o                         
  14   1   7        793.93        818.85        42.44 o                         
  15   1   7        603.30        609.98       105.83 o                         
  16   1   7         11.53         25.37        11.90 o                         
 -16   2   7        184.52        182.33        36.62 o                         
 -15   2   7        507.95        463.87        30.10 o                         
 -14   2   7         17.15         32.28        14.38 o                         
 -13   2   7       1692.08       1571.16        76.57 o                         
 -12   2   7        708.87        734.72        44.54 o                         
 -11   2   7        590.01        621.54        43.35 o                         
 -10   2   7        672.99        680.63        80.55 o                         
  -9   2   7       2703.15       2667.92       116.09 o                         
  -8   2   7      10813.33      10540.42       387.10 o                         
  -7   2   7       9235.17       9390.48       286.33 o                         
  -6   2   7       7030.88       7269.07       249.77 o                         
  -5   2   7        371.48        385.83        34.20 o                         
  -4   2   7       9470.28       9531.27       359.37 o                         
  -3   2   7      36358.00      37286.75      1334.30 o                         
  -2   2   7        626.52        617.10        51.73 o                         
  -1   2   7      36961.59      37363.18      1325.79 o                         
   0   2   7      13379.92      13656.34       504.78 o                         
   1   2   7       8515.31       7967.75       275.17 o                         
   2   2   7       9459.46       9622.19       367.06 o                         
   3   2   7      34671.44      32719.19       962.14 o                         
   4   2   7      33074.20      30750.03       913.33 o                         
   5   2   7       8294.88       8170.25       279.85 o                         
   6   2   7       6065.24       5987.97       207.76 o                         
   7   2   7        428.17        452.63        40.01 o                         
   8   2   7       5344.58       5429.91       213.00 o                         
   9   2   7       2065.40       2285.00       241.22 o                         
  10   2   7         99.47         91.28        63.16 o                         
  11   2   7       1724.06       1909.23       297.97 o                         
  12   2   7        207.60        258.49        55.81 o                         
  13   2   7        454.83        410.24        46.22 o                         
  14   2   7        111.79        115.95        42.56 o                         
  15   2   7        345.74        385.14        78.75 o                         
 -16   3   7        109.56        113.75       104.80 o                         
 -15   3   7         25.61         -1.46        11.34 o                         
 -14   3   7          7.22          5.38        13.39 o                         
 -13   3   7        101.32         77.52        20.11 o                         
 -12   3   7        228.98        250.31        30.00 o                         
 -11   3   7       1477.82       1563.38        83.90 o                         
 -10   3   7        314.18        273.98        30.70 o                         
  -9   3   7         68.04         47.68        49.43 o                         
  -8   3   7        103.07        138.29        58.23 o                         
  -7   3   7        124.17        155.13        43.93 o                         
  -6   3   7        182.30        182.16        24.83 o                         
  -5   3   7         47.36         44.27        41.68 o                         
  -4   3   7      12991.03      13085.15       439.48 o                         
  -3   3   7       2610.76       2636.30       109.95 o                         
  -2   3   7         62.76        -24.61        30.38 o                         
  -1   3   7      16233.62      17157.62       613.10 o                         
   0   3   7      12324.15      12421.27       411.25 o                         
   1   3   7       4043.99       3903.63       144.07 o                         
   2   3   7        339.99        363.64        51.72 o                         
   3   3   7       8165.07       8091.31       429.25 o                         
   4   3   7       2842.36       2827.37       131.32 o                         
   5   3   7        213.31        178.51        34.78 o                         
   6   3   7        151.00        199.68        34.78 o                         
   7   3   7       2103.10       2164.40        93.64 o                         
   8   3   7       1125.56       1050.12        58.77 o                         
   9   3   7        641.15        633.23        51.07 o                         
  10   3   7        347.72        353.53        43.48 o                         
  11   3   7         43.29         42.55        27.00 o                         
  12   3   7        284.73        297.42        29.40 o                         
  13   3   7         73.20         48.90        18.76 o                         
  14   3   7        150.96        138.22        31.66 o                         
  15   3   7         28.49         21.85        21.51 o                         
 -16   4   7         29.11         44.50        39.36 o                         
 -15   4   7        458.80        426.45        53.09 o                         
 -14   4   7         12.16         14.23        12.20 o                         
 -13   4   7       1277.55       1237.94        62.18 o                         
 -12   4   7        421.59        407.30        35.74 o                         
 -11   4   7       1844.24       1826.22        89.58 o                         
 -10   4   7       7456.75       7148.48       280.97 o                         
  -9   4   7       1525.00       1502.63        74.13 o                         
  -8   4   7       9501.16       9910.62       295.76 o                         
  -7   4   7        147.11        130.57        25.85 o                         
  -6   4   7      16579.51      16963.91       606.92 o                         
  -5   4   7      11256.33      11347.16       383.49 o                         
  -4   4   7       4980.88       4779.16       166.85 o                         
  -3   4   7      14678.71      14474.76       521.39 o                         
  -2   4   7        929.58        933.16        60.33 o                         
  -1   4   7      10599.23      10128.76       372.61 o                         
   0   4   7        166.63        230.64        37.66 o                         
   1   4   7       9005.51       8735.08       293.02 o                         
   2   4   7       8562.43       8199.31       278.60 o                         
   3   4   7       2244.66       2343.63        94.26 o                         
   4   4   7       9095.49       8990.32       328.25 o                         
   5   4   7        429.80        399.81        40.27 o                         
   6   4   7      11075.12      10870.09       359.73 o                         
   7   4   7       1469.38       1527.01        74.34 o                         
   8   4   7        324.14        352.84        47.80 o                         
   9   4   7       5096.74       5164.49       199.54 o                         
  10   4   7        461.13        527.67        41.22 o                         
  11   4   7       1906.33       1967.94        86.42 o                         
  12   4   7        243.47        255.13        41.16 o                         
  13   4   7       1011.40       1046.54        59.91 o                         
  14   4   7        896.14        905.25        43.18 o                         
  15   4   7         17.55          7.10         8.90 o                         
 -15   5   7         27.57         29.41        49.43 o                         
 -14   5   7        585.30        581.44        34.25 o                         
 -13   5   7         59.34         56.66        17.47 o                         
 -12   5   7        109.97         98.29        20.30 o                         
 -11   5   7        615.49        680.37        46.77 o                         
 -10   5   7        485.59        507.93        43.22 o                         
  -9   5   7       2119.25       2155.10        86.10 o                         
  -8   5   7         89.50        113.06        23.60 o                         
  -7   5   7       2302.30       2485.86       109.86 o                         
  -6   5   7       1187.82       1212.75        69.55 o                         
  -5   5   7       1266.44       1310.42        73.61 o                         
  -4   5   7       1167.52       1150.53        52.47 o                         
  -3   5   7       2085.16       2001.51        93.43 o                         
  -2   5   7      12616.28      12714.63       458.89 o                         
  -1   5   7         11.71         37.32        27.26 o                         
   0   5   7       2384.94       2514.59       112.92 o                         
   1   5   7       1754.78       1674.31        83.30 o                         
   2   5   7       9501.78       9744.84       322.48 o                         
   3   5   7       5279.76       5282.62       184.17 o                         
   4   5   7       1250.33       1319.89        71.44 o                         
   5   5   7       6297.33       6237.52       303.61 o                         
   6   5   7         90.98         88.61        60.41 o                         
   7   5   7        388.36        449.29        82.84 o                         
   8   5   7        511.64        583.02       124.94 o                         
   9   5   7        475.05        467.46        35.05 o                         
  10   5   7       1306.98       1415.09       262.26 o                         
  11   5   7          2.47        -16.96        16.42 o                         
  12   5   7        314.28        283.41       124.59 o                         
  13   5   7         61.25         51.55        35.70 o                         
  14   5   7         81.89        110.25        38.19 o                         
  15   5   7        260.20        245.24        34.47 o                         
 -15   6   7          2.63          1.41        10.56 o                         
 -14   6   7          5.98         11.39        89.78 o                         
 -13   6   7         30.62         36.65        16.07 o                         
 -12   6   7          2.15         -7.29        16.02 o                         
 -11   6   7        246.25        258.91        27.79 o                         
 -10   6   7        429.63        497.07        52.63 o                         
  -9   6   7         71.09         59.32        24.26 o                         
  -8   6   7        367.80        484.04        51.72 o                         
  -7   6   7        320.71        390.25        54.85 o                         
  -6   6   7       1315.29       1366.92        71.66 o                         
  -5   6   7       1339.85       1449.21        75.06 o                         
  -4   6   7        470.85        485.86        36.37 o                         
  -3   6   7         29.36         50.60        22.20 o                         
  -2   6   7          8.01         38.13        23.70 o                         
  -1   6   7        779.93        849.09        53.02 o                         
   0   6   7        212.20        241.03        32.99 o                         
   1   6   7       3320.92       3230.19       194.57 o                         
   2   6   7       2515.40       2327.07       115.81 o                         
   3   6   7        155.88        174.00        24.33 o                         
   4   6   7        168.66        183.60        29.44 o                         
   5   6   7        357.08        408.77        36.06 o                         
   6   6   7       4840.82       4816.17       183.71 o                         
   7   6   7         70.27         63.79        26.43 o                         
   8   6   7         14.21         21.01        21.03 o                         
   9   6   7         21.25         53.34        19.43 o                         
  10   6   7         27.05         65.13        32.04 o                         
  11   6   7         40.75         14.48        15.17 o                         
  12   6   7          3.52         -8.49        12.81 o                         
  13   6   7        136.54        147.09        32.49 o                         
  14   6   7         72.92         61.19        11.03 o                         
 -14   7   7        195.67        179.25        20.62 o                         
 -13   7   7         20.80         49.82        12.59 o                         
 -12   7   7       1366.21       1356.81        64.20 o                         
 -11   7   7       1228.62       1240.29        61.68 o                         
 -10   7   7        377.34        379.59        26.16 o                         
  -9   7   7       1562.43       1569.97        63.57 o                         
  -8   7   7        113.50        134.05        21.99 o                         
  -7   7   7       4232.54       4406.74       154.31 o                         
  -6   7   7        306.62        325.65        31.42 o                         
  -5   7   7       6945.58       6948.55       258.51 o                         
  -4   7   7       9010.07       9392.93       345.62 o                         
  -3   7   7         43.45         51.58        19.81 o                         
  -2   7   7       5693.59       5678.65       203.13 o                         
  -1   7   7         92.20        105.25        36.47 o                         
   0   7   7      20463.07      20063.67       749.05 o                         
   1   7   7      13522.58      13310.94       504.86 o                         
   2   7   7       1340.22       1471.41        74.66 o                         
   3   7   7      10807.01      10764.45       465.56 o                         
   4   7   7         15.87         -4.54        20.82 o                         
   5   7   7       7390.80       7190.16       278.66 o                         
   6   7   7       1014.22       1001.75        61.22 o                         
   7   7   7       4834.69       4864.42       193.74 o                         
   8   7   7       2844.23       2877.63       119.11 o                         
   9   7   7         21.80         -3.80        21.82 o                         
  10   7   7        760.22        727.31        45.12 o                         
  11   7   7        108.29        102.52        19.93 o                         
  12   7   7       1689.57       1675.21       127.59 o                         
  13   7   7        234.10        229.75        20.71 o                         
 -13   8   7        190.50        219.58        33.44 o                         
 -12   8   7          1.28          7.96        20.56 o                         
 -11   8   7        460.37        448.81        33.49 o                         
 -10   8   7        692.04        713.75        36.71 o                         
  -9   8   7          4.03        -16.86        17.43 o                         
  -8   8   7        650.31        692.28        40.05 o                         
  -7   8   7        290.21        342.16        30.96 o                         
  -6   8   7       2753.55       2888.27       122.19 o                         
  -5   8   7       1837.64       1966.39       121.77 o                         
  -4   8   7         48.34         30.49        21.58 o                         
  -3   8   7       2708.45       2726.48        96.48 o                         
  -2   8   7          5.17         15.65        19.80 o                         
  -1   8   7        515.63        542.21        38.44 o                         
   0   8   7        963.39        984.78        56.83 o                         
   1   8   7       3176.75       3238.57       134.80 o                         
   2   8   7       2297.44       2222.45        98.02 o                         
   3   8   7        397.31        452.97        43.74 o                         
   4   8   7       2572.41       2512.00       129.39 o                         
   5   8   7        402.20        438.16        52.92 o                         
   6   8   7       2244.67       2264.55        98.42 o                         
   7   8   7       1225.15       1163.38        59.04 o                         
   8   8   7        128.00        120.14        25.49 o                         
   9   8   7       1124.85       1064.49        52.15 o                         
  10   8   7        179.94        137.58        17.57 o                         
  11   8   7        418.91        425.14        53.75 o                         
  12   8   7          3.32          8.83        10.41 o                         
  13   8   7        360.06        353.50        24.28 o                         
 -12   9   7        137.89        152.96        21.11 o                         
 -11   9   7        279.92        315.79        27.98 o                         
 -10   9   7        219.90        194.09        17.83 o                         
  -9   9   7        791.32        865.66        43.65 o                         
  -8   9   7          0.23        -29.74        19.83 o                         
  -7   9   7       1863.76       1998.68        92.29 o                         
  -6   9   7        475.08        481.28        37.26 o                         
  -5   9   7       1024.80       1053.95        61.93 o                         
  -4   9   7        718.54        709.98        49.15 o                         
  -3   9   7       1033.77       1071.52        48.95 o                         
  -2   9   7        396.08        390.26        43.48 o                         
  -1   9   7        186.01        208.04        25.18 o                         
   0   9   7       2737.89       2756.62       109.63 o                         
   1   9   7         15.08         42.26        35.63 o                         
   2   9   7        524.26        532.73        39.84 o                         
   3   9   7        177.69        176.35        38.58 o                         
   4   9   7         11.22        -11.69        20.51 o                         
   5   9   7        887.12        835.32        60.86 o                         
   6   9   7         27.13         37.21        15.63 o                         
   7   9   7        159.18        208.77        55.93 o                         
   8   9   7        232.12        240.63        23.70 o                         
   9   9   7         34.62         56.19        13.72 o                         
  10   9   7        246.35        240.36        19.97 o                         
  11   9   7         90.39         89.17        13.36 o                         
  12   9   7        106.43         98.97        13.44 o                         
 -11  10   7        315.57        314.68        19.58 o                         
 -10  10   7        633.83        704.96        34.65 o                         
  -9  10   7          0.82         16.05        10.27 o                         
  -8  10   7        823.20        850.66        45.49 o                         
  -7  10   7          6.28          3.89        17.47 o                         
  -6  10   7       2662.91       2616.45       113.11 o                         
  -5  10   7       1466.48       1487.98        72.50 o                         
  -4  10   7        362.21        406.48        32.54 o                         
  -3  10   7       1366.16       1430.15        61.90 o                         
  -2  10   7        152.63        206.27        21.96 o                         
  -1  10   7       2625.04       2553.69       100.49 o                         
   0  10   7         24.26         34.09        18.08 o                         
   1  10   7       4683.47       4599.80       169.73 o                         
   2  10   7       2018.15       2010.65       104.90 o                         
   3  10   7        737.50        641.12        48.11 o                         
   4  10   7       1447.06       1335.74        76.60 o                         
   5  10   7         96.98        127.16        23.14 o                         
   6  10   7       1923.81       1864.42        81.57 o                         
   7  10   7        632.70        644.93        37.67 o                         
   8  10   7        217.20        236.73        20.30 o                         
   9  10   7        203.77        199.93        17.68 o                         
  10  10   7          1.03          5.31        12.46 o                         
  11  10   7        332.05        284.62        18.46 o                         
 -10  11   7          0.92          7.21         9.92 o                         
  -9  11   7        151.70        191.45        17.52 o                         
  -8  11   7         11.53         23.31        10.74 o                         
  -7  11   7        297.22        321.98        35.46 o                         
  -6  11   7         21.60         46.64        16.22 o                         
  -5  11   7        886.62        990.59        93.72 o                         
  -4  11   7        430.26        377.06        27.91 o                         
  -3  11   7         89.27         81.88        19.32 o                         
  -2  11   7          3.06        -16.78        11.19 o                         
  -1  11   7        675.22        692.97        36.40 o                         
   0  11   7        589.17        580.95        32.45 o                         
   1  11   7        162.83        182.25        18.34 o                         
   2  11   7         56.73         42.72        15.28 o                         
   3  11   7         10.58         23.29        15.50 o                         
   4  11   7          1.60         18.89        16.27 o                         
   5  11   7        134.37        124.00        25.49 o                         
   6  11   7          0.29         12.68         9.86 o                         
   7  11   7        261.84        255.64        21.39 o                         
   8  11   7        237.43        239.81        25.88 o                         
   9  11   7         10.35         16.34         8.40 o                         
  10  11   7         17.90          6.98         6.53 o                         
  -9  12   7         96.09        120.81        12.16 o                         
  -8  12   7        311.31        306.51        20.30 o                         
  -7  12   7         46.78         72.46        11.50 o                         
  -6  12   7         28.62         27.20        11.64 o                         
  -5  12   7          1.70        -11.92         9.04 o                         
  -4  12   7        125.07        129.05        15.33 o                         
  -3  12   7        224.49        234.81        31.35 o                         
  -2  12   7          7.95          3.29         9.32 o                         
  -1  12   7        184.82        185.03        27.00 o                         
   0  12   7        257.13        259.63        19.24 o                         
   1  12   7          2.70         -2.03        10.93 o                         
   2  12   7        151.38        136.10        17.00 o                         
   3  12   7        232.60        231.15        23.42 o                         
   4  12   7        579.69        592.35        34.25 o                         
   5  12   7        136.23        113.08        18.46 o                         
   6  12   7         34.30         36.83         8.92 o                         
   7  12   7         44.35         22.44         8.40 o                         
   8  12   7        138.73        125.63        24.38 o                         
  -6  13   7        136.15        163.74        13.72 o                         
  -5  13   7        249.95        294.00        19.97 o                         
  -4  13   7        366.71        324.10        20.30 o                         
  -3  13   7        101.47        109.51        15.35 o                         
  -2  13   7       1016.59       1034.29        53.56 o                         
  -1  13   7        114.68        108.53        11.35 o                         
   0  13   7        653.58        653.83        31.85 o                         
   1  13   7        589.42        561.17        29.46 o                         
   2  13   7        396.65        396.92        24.38 o                         
   3  13   7        970.86        947.47        43.94 o                         
   4  13   7          0.48          5.73        12.36 o                         
   5  13   7        735.64        701.83        34.01 o                         
   6  13   7        131.86        115.72        10.53 o                         
  -3  14   7         25.86         24.91         7.81 o                         
  -2  14   7          0.09         18.34         7.81 o                         
  -1  14   7         20.25         26.65         9.27 o                         
   0  14   7         19.41         17.97         7.00 o                         
   1  14   7         32.17         35.01         7.98 o                         
   2  14   7         79.06         82.26        12.36 o                         
 -16   0   8        355.14        314.83        34.56 o                         
 -15   0   8         36.46         20.84        22.83 o                         
 -14   0   8       1492.64       1429.62       110.83 o                         
 -13   0   8       1707.32       1627.76       135.35 o                         
 -12   0   8        894.60        777.82        90.62 o                         
 -11   0   8       1247.39       1259.77       142.69 o                         
 -10   0   8       2428.99       2366.81       155.39 o                         
  -9   0   8      27399.44      26637.29      1321.84 o                         
  -8   0   8       5270.06       5152.15       444.11 o                         
  -7   0   8      12273.66      12031.06       613.94 o                         
  -6   0   8       5758.03       5665.02       316.79 o                         
  -5   0   8       4298.97       4229.78       205.02 o                         
  -4   0   8      19179.06      18902.22       802.25 o                         
  -3   0   8       4434.56       4725.94       775.67 o                         
  -2   0   8      34808.16      33683.94      1696.12 o                         
  -1   0   8      19712.88      18624.90       962.46 o                         
   0   0   8      13667.88      13986.41       720.80 o                         
   1   0   8       1775.36       1912.00       553.41 o                         
   2   0   8       4446.74       3986.42       521.88 o                         
   3   0   8      59880.37      59849.23      2480.95 o                         
   4   0   8      12975.77      13561.77       588.55 o                         
   5   0   8       7083.41       6852.51       847.23 o                         
   6   0   8       9845.88       9859.14       520.98 o                         
   7   0   8       4733.20       4264.86       645.53 o                         
   8   0   8       5210.26       5095.39       442.52 o                         
   9   0   8         20.53         55.28        98.29 o                         
  10   0   8       6215.09       6276.06       335.62 o                         
  11   0   8       2645.23       2769.02       436.05 o                         
  12   0   8         99.30        136.79        34.09 o                         
  13   0   8        316.30        321.37        39.99 o                         
  14   0   8        157.55        231.08       126.83 o                         
  15   0   8       1071.30       1191.54       187.08 o                         
 -16   1   8          0.82         -6.74         9.91 o                         
 -15   1   8        162.28        172.10        21.52 o                         
 -14   1   8        350.26        354.91        35.18 o                         
 -13   1   8         21.77         43.82        24.38 o                         
 -12   1   8         91.59         44.09        27.62 o                         
 -11   1   8         19.81         35.13        25.96 o                         
 -10   1   8       1090.09       1012.60        68.32 o                         
  -9   1   8         15.15        143.97        36.98 o                         
  -8   1   8       5254.86       4977.57       198.03 o                         
  -7   1   8       6108.17       6033.41       233.75 o                         
  -6   1   8       1192.45       1145.68        73.50 o                         
  -5   1   8        959.88       1117.06        57.47 o                         
  -4   1   8       7679.94       7918.33       269.93 o                         
  -3   1   8      20821.21      20490.43       740.61 o                         
  -2   1   8       6476.70       6496.99       258.69 o                         
  -1   1   8      12940.09      13337.34       485.32 o                         
   0   1   8        655.51        674.02        75.46 o                         
   1   1   8       1340.03       1254.01        64.60 o                         
   2   1   8       1748.22       1743.33       152.43 o                         
   3   1   8        165.42        253.26        41.19 o                         
   4   1   8       2975.06       2887.78       120.86 o                         
   5   1   8       1068.32       1041.41        71.40 o                         
   6   1   8        795.04        805.70        50.90 o                         
   7   1   8        128.69        158.21        36.28 o                         
   8   1   8        863.59        897.79        65.91 o                         
   9   1   8       1159.75       1211.34       223.35 o                         
  10   1   8       1788.35       1777.34       113.51 o                         
  11   1   8         12.25         42.69        22.79 o                         
  12   1   8        341.99        383.28        39.82 o                         
  13   1   8          2.83          2.29        31.58 o                         
  14   1   8         81.74         82.63        29.29 o                         
  15   1   8         33.75         28.85        16.93 o                         
 -16   2   8        215.04        197.55        20.51 o                         
 -15   2   8          2.43        -22.19        19.68 o                         
 -14   2   8         82.81         46.00        20.52 o                         
 -13   2   8        246.67        213.19        24.81 o                         
 -12   2   8        204.76        167.99        33.41 o                         
 -11   2   8        241.06        267.88        34.48 o                         
 -10   2   8         10.86         26.82        26.48 o                         
  -9   2   8        794.23        810.96        61.47 o                         
  -8   2   8          6.10         15.02        28.81 o                         
  -7   2   8       2095.99       2022.01       112.60 o                         
  -6   2   8       2077.01       2030.81       127.13 o                         
  -5   2   8        448.73        560.05        79.18 o                         
  -4   2   8       9978.70       9785.04       362.16 o                         
  -3   2   8         20.16         63.94        33.40 o                         
  -2   2   8       6852.29       6413.35       251.89 o                         
  -1   2   8       4381.43       4360.53       166.99 o                         
   0   2   8       4916.50       4962.06       203.46 o                         
   1   2   8       7592.19       7325.55       255.43 o                         
   2   2   8        589.95        622.16        49.22 o                         
   3   2   8      15745.85      15197.99       496.51 o                         
   4   2   8          7.58         51.82        23.37 o                         
   5   2   8       2622.16       2577.82       105.97 o                         
   6   2   8       8363.69       8246.89       280.43 o                         
   7   2   8       1310.94       1373.78        79.47 o                         
   8   2   8       2181.01       2442.83       124.50 o                         
   9   2   8         59.86         52.73        35.58 o                         
  10   2   8        583.36        573.08        59.95 o                         
  11   2   8         34.25         -3.82        19.70 o                         
  12   2   8        475.83        479.74        52.35 o                         
  13   2   8        352.94        394.71        36.63 o                         
  14   2   8         65.32         37.64        28.49 o                         
  15   2   8        137.35        122.28        23.34 o                         
 -15   3   8        854.05        770.10        47.04 o                         
 -14   3   8        266.62        241.16        22.68 o                         
 -13   3   8        403.09        344.53        29.13 o                         
 -12   3   8        914.09        924.32        53.03 o                         
 -11   3   8        582.21        631.35        46.37 o                         
 -10   3   8       2703.64       2828.51       172.02 o                         
  -9   3   8         77.15        131.85        32.07 o                         
  -8   3   8       5589.99       5435.33       236.78 o                         
  -7   3   8       7777.76       7792.30       292.90 o                         
  -6   3   8       1281.22       1459.94        79.64 o                         
  -5   3   8       4299.79       4357.91       231.85 o                         
  -4   3   8         29.31         73.53        27.46 o                         
  -3   3   8      19308.53      18764.02       620.93 o                         
  -2   3   8      10610.33      10691.80       398.66 o                         
  -1   3   8       1499.18       1554.98        87.62 o                         
   0   3   8      21028.21      21489.21       697.27 o                         
   1   3   8       1042.51       1100.04        63.04 o                         
   2   3   8      13910.55      12975.76       440.86 o                         
   3   3   8       2581.39       2561.54       103.74 o                         
   4   3   8      14321.36      13848.05       501.91 o                         
   5   3   8      11822.23      11118.06       373.60 o                         
   6   3   8       4719.38       4592.25       172.05 o                         
   7   3   8       5337.73       5331.55       223.44 o                         
   8   3   8       1559.25       1627.48        86.74 o                         
   9   3   8       7294.14       7517.56       281.66 o                         
  10   3   8        656.75        631.60        45.51 o                         
  11   3   8        986.12       1010.78       154.70 o                         
  12   3   8        584.90        658.83        75.51 o                         
  13   3   8        442.14        456.07        30.42 o                         
  14   3   8        450.62        456.12        80.09 o                         
  15   3   8         13.97         11.18        34.32 o                         
 -15   4   8          9.17         32.86        12.69 o                         
 -14   4   8        186.69        165.91        18.40 o                         
 -13   4   8        183.88        169.85        22.32 o                         
 -12   4   8          4.48         -3.07        16.98 o                         
 -11   4   8        143.43        115.42        24.77 o                         
 -10   4   8        808.39        770.12        54.29 o                         
  -9   4   8       1492.46       1595.53        96.57 o                         
  -8   4   8       1432.69       1353.93       119.46 o                         
  -7   4   8        130.70        103.83        23.49 o                         
  -6   4   8         40.22         44.24        33.59 o                         
  -5   4   8        829.27        856.83        71.46 o                         
  -4   4   8        453.74        529.82        40.08 o                         
  -3   4   8         28.96         55.29        25.81 o                         
  -2   4   8       3966.48       4055.93       163.76 o                         
  -1   4   8       9771.53       9827.45       364.30 o                         
   0   4   8        554.31        651.53        42.78 o                         
   1   4   8       1409.37       1558.18        93.83 o                         
   2   4   8       4701.38       4440.70       155.54 o                         
   3   4   8       8145.98       7680.35       260.07 o                         
   4   4   8       8640.70       8427.79       316.58 o                         
   5   4   8       1189.48       1289.81        73.38 o                         
   6   4   8        834.08        948.86        79.18 o                         
   7   4   8       1493.66       1464.02        68.40 o                         
   8   4   8        622.96        569.85        39.98 o                         
   9   4   8         19.77          8.84        22.64 o                         
  10   4   8       1291.47       1346.61       126.78 o                         
  11   4   8        259.57        356.02        31.04 o                         
  12   4   8          0.82        -15.48        14.16 o                         
  13   4   8         94.22         97.13        16.28 o                         
  14   4   8        257.06        242.80        18.57 o                         
  15   4   8        160.07        154.04        13.27 o                         
 -15   5   8         47.05         19.46        19.10 o                         
 -14   5   8          5.20        389.39       298.54 o                         
 -13   5   8        797.95        727.38        42.34 o                         
 -12   5   8       1301.24       1290.30        63.15 o                         
 -11   5   8         90.95        105.57        30.93 o                         
 -10   5   8       4547.02       4724.89       189.05 o                         
  -9   5   8        121.79        134.99        26.78 o                         
  -8   5   8       1658.78       1837.25        75.60 o                         
  -7   5   8        608.42        672.49        49.30 o                         
  -6   5   8       4775.64       4829.28       173.30 o                         
  -5   5   8      11145.59      11006.42       405.45 o                         
  -4   5   8        549.85        461.00        46.99 o                         
  -3   5   8       1833.57       1860.88        88.09 o                         
  -2   5   8       2756.40       2682.37       113.86 o                         
  -1   5   8       5449.35       5178.65       202.36 o                         
   0   5   8       5300.20       5234.47       202.01 o                         
   1   5   8       1394.82       1441.77        93.51 o                         
   2   5   8       8175.86       7987.46       260.86 o                         
   3   5   8        354.83        346.86        47.14 o                         
   4   5   8       2242.05       2305.24        98.59 o                         
   5   5   8        411.49        439.52        58.58 o                         
   6   5   8       5584.65       5338.86       198.37 o                         
   7   5   8       5972.36       5800.54       219.95 o                         
   8   5   8        622.40        613.84        43.43 o                         
   9   5   8       1082.22       1053.52        58.11 o                         
  10   5   8          2.41          9.39        22.42 o                         
  11   5   8        778.74        812.58        69.11 o                         
  12   5   8        744.60        695.80        91.53 o                         
  13   5   8          1.83        -24.71        16.48 o                         
  14   5   8        386.00        390.92        35.24 o                         
 -14   6   8        121.56        128.67        14.76 o                         
 -13   6   8        166.61        183.14        18.14 o                         
 -12   6   8        235.86        311.09        25.91 o                         
 -11   6   8       2369.76       2548.40       137.87 o                         
 -10   6   8          4.34         15.56        19.75 o                         
  -9   6   8       2284.64       2473.53       112.40 o                         
  -8   6   8        213.39        245.60        44.35 o                         
  -7   6   8       6413.45       6464.78       222.99 o                         
  -6   6   8       8743.03       8647.93       291.85 o                         
  -5   6   8       4884.31       4953.06       213.15 o                         
  -4   6   8      15315.81      15125.58       607.27 o                         
  -3   6   8          6.12          7.81        21.74 o                         
  -2   6   8      10674.24      10783.07       386.47 o                         
  -1   6   8       1938.68       1931.28        89.52 o                         
   0   6   8      15739.03      15336.29       543.87 o                         
   1   6   8      13294.28      13094.57       473.00 o                         
   2   6   8         16.04         37.80        19.32 o                         
   3   6   8       7257.21       7374.84       268.58 o                         
   4   6   8         32.11         62.65        23.51 o                         
   5   6   8       2861.76       2904.82       118.88 o                         
   6   6   8       2086.55       2247.70       110.51 o                         
   7   6   8        345.03        374.80        33.30 o                         
   8   6   8       2639.07       2696.04       194.42 o                         
   9   6   8         31.70         23.32        20.59 o                         
  10   6   8        386.22        413.12        50.80 o                         
  11   6   8        274.73        235.16        25.42 o                         
  12   6   8        421.28        467.99        29.08 o                         
  13   6   8        642.69        712.35        51.57 o                         
  14   6   8          8.60         18.58         9.61 o                         
 -14   7   8         10.77         22.97        38.90 o                         
 -13   7   8          5.99         -0.48        10.81 o                         
 -12   7   8         15.92         14.10        15.61 o                         
 -11   7   8         87.36         79.92        17.18 o                         
 -10   7   8        118.82        111.86        37.07 o                         
  -9   7   8         36.43         33.34        22.88 o                         
  -8   7   8        380.73        358.24        31.59 o                         
  -7   7   8         22.36          4.42        23.80 o                         
  -6   7   8         63.72         64.81        28.88 o                         
  -5   7   8         75.68        101.12        24.31 o                         
  -4   7   8        631.26        629.27        49.80 o                         
  -3   7   8         69.67         53.08        25.63 o                         
  -2   7   8         51.50         78.08        24.44 o                         
  -1   7   8         35.53         40.34        28.61 o                         
   0   7   8         90.70        114.03        38.14 o                         
   1   7   8         88.72        113.85        25.71 o                         
   2   7   8        228.62        252.95        30.08 o                         
   3   7   8          8.01         35.65        20.82 o                         
   4   7   8          6.90        -29.06        19.37 o                         
   5   7   8         91.25        115.65        23.51 o                         
   6   7   8         90.72        107.07        23.51 o                         
   7   7   8        195.28        147.55        31.74 o                         
   8   7   8         22.86         35.10        16.44 o                         
   9   7   8         24.83         20.74        17.22 o                         
  10   7   8        163.14        170.01        23.23 o                         
  11   7   8          0.52         13.81        16.71 o                         
  12   7   8          2.90          7.28        10.86 o                         
  13   7   8         10.02         21.68        16.56 o                         
 -13   8   8         40.87         44.12        11.50 o                         
 -12   8   8        294.57        321.88        24.45 o                         
 -11   8   8        796.24        816.20        45.53 o                         
 -10   8   8         67.54         44.68        15.56 o                         
  -9   8   8        260.25        286.31        34.60 o                         
  -8   8   8          1.84        -20.62        13.75 o                         
  -7   8   8       1245.26       1292.34        63.56 o                         
  -6   8   8       1317.83       1283.25        67.23 o                         
  -5   8   8         32.52         76.18        22.80 o                         
  -4   8   8       1925.83       2002.04       102.63 o                         
  -3   8   8        808.05        764.97       118.27 o                         
  -2   8   8         53.37         84.18        20.71 o                         
  -1   8   8        166.40        176.36        26.29 o                         
   0   8   8        864.68        888.81        52.58 o                         
   1   8   8       3934.85       3954.65       180.28 o                         
   2   8   8        415.99        411.00        40.12 o                         
   3   8   8       1919.11       1969.05       100.78 o                         
   4   8   8         34.46         57.68        20.58 o                         
   5   8   8       3894.04       3718.02       147.48 o                         
   6   8   8       1764.17       1841.55        80.14 o                         
   7   8   8        325.67        337.54        28.84 o                         
   8   8   8       1477.87       1504.76        66.34 o                         
   9   8   8         38.55         39.80        13.72 o                         
  10   8   8        679.94        676.54        36.70 o                         
  11   8   8          4.47         24.34        11.18 o                         
  12   8   8        383.81        390.37        26.09 o                         
 -12   9   8        346.39        369.33        28.76 o                         
 -11   9   8         24.91         37.83        13.50 o                         
 -10   9   8        740.51        804.25        44.34 o                         
  -9   9   8        280.94        313.62        23.87 o                         
  -8   9   8        838.71        908.72        84.01 o                         
  -7   9   8        193.86        200.48        24.49 o                         
  -6   9   8        907.52        933.41        53.76 o                         
  -5   9   8       5602.98       5842.89       239.40 o                         
  -4   9   8        337.81        334.02        63.03 o                         
  -3   9   8       1337.06       1342.52        89.22 o                         
  -2   9   8         35.79         35.48        17.17 o                         
  -1   9   8       3340.94       3363.95       129.29 o                         
   0   9   8       2887.26       2836.64       122.27 o                         
   1   9   8        219.79        234.78        32.17 o                         
   2   9   8       4352.98       3982.10       194.09 o                         
   3   9   8         27.21         -1.05        19.97 o                         
   4   9   8       1909.57       1894.60        85.41 o                         
   5   9   8          7.58         21.60        15.91 o                         
   6   9   8       1707.06       1685.79        76.93 o                         
   7   9   8       2508.70       2401.43       102.35 o                         
   8   9   8         21.41         22.58        12.16 o                         
   9   9   8        464.64        420.64        44.59 o                         
  10   9   8          0.11         -5.60         9.53 o                         
  11   9   8        681.64        671.83        36.94 o                         
 -11  10   8         30.76         24.71        12.55 o                         
 -10  10   8          1.26          7.76         7.98 o                         
  -9  10   8         45.84         82.01        20.82 o                         
  -8  10   8         57.70         50.90        14.41 o                         
  -7  10   8         49.43         52.94        15.06 o                         
  -6  10   8         20.58          7.54        13.43 o                         
  -5  10   8         52.05         72.26        17.05 o                         
  -4  10   8        120.09         88.30        23.01 o                         
  -3  10   8        132.58        160.08        25.64 o                         
  -2  10   8          3.45         10.26        13.12 o                         
  -1  10   8         49.12         44.19        15.56 o                         
   0  10   8          6.55          5.51        13.79 o                         
   1  10   8        546.28        541.93        32.89 o                         
   2  10   8        196.74        205.52        27.12 o                         
   3  10   8         25.42         13.74        18.93 o                         
   4  10   8        169.07        150.91        23.66 o                         
   5  10   8        179.95        223.80        25.85 o                         
   6  10   8          8.27         -0.87        11.50 o                         
   7  10   8          0.19         12.68        17.94 o                         
   8  10   8         97.39         86.13        16.32 o                         
   9  10   8          3.38         -5.83         8.78 o                         
  10  10   8          0.29        -13.95        12.26 o                         
 -10  11   8        332.05        327.03        35.23 o                         
  -9  11   8         23.45         22.46         9.04 o                         
  -8  11   8        727.30        808.92        39.91 o                         
  -7  11   8        502.00        515.59        31.92 o                         
  -6  11   8        516.60        548.66        34.35 o                         
  -5  11   8        827.94        850.28        43.75 o                         
  -4  11   8        124.85        159.25        21.56 o                         
  -3  11   8       1694.26       1609.20        83.55 o                         
  -2  11   8        319.02        300.61        28.03 o                         
  -1  11   8       1503.61       1536.54        61.07 o                         
   0  11   8        747.91        700.24        35.55 o                         
   1  11   8        287.80        312.84        25.84 o                         
   2  11   8       1091.65       1028.38        52.76 o                         
   3  11   8         13.71         14.08        14.42 o                         
   4  11   8       1167.95       1138.21        62.84 o                         
   5  11   8        113.60        143.77        16.70 o                         
   6  11   8        218.75        239.41        22.04 o                         
   7  11   8        348.57        349.45        22.68 o                         
   8  11   8         93.24         96.65        15.31 o                         
   9  11   8        304.30        295.82        18.46 o                         
  -8  12   8         35.86         41.49         8.78 o                         
  -7  12   8        281.94        298.21        20.30 o                         
  -6  12   8        309.72        317.44        21.04 o                         
  -5  12   8         14.27         19.85        11.76 o                         
  -4  12   8        311.92        316.85        31.34 o                         
  -3  12   8         10.56         12.84        11.50 o                         
  -2  12   8        376.59        348.88        35.85 o                         
  -1  12   8         40.39         34.12         9.52 o                         
   0  12   8        347.14        372.10        24.99 o                         
   1  12   8        724.63        726.53        45.31 o                         
   2  12   8         11.53         25.82        10.76 o                         
   3  12   8        346.41        319.53        22.20 o                         
   4  12   8         51.93         77.25        11.87 o                         
   5  12   8        497.60        511.34        25.07 o                         
   6  12   8        311.64        288.67        18.46 o                         
   7  12   8          8.46         14.99         7.25 o                         
  -6  13   8         12.22         17.07         6.86 o                         
  -5  13   8         39.14         56.28        10.98 o                         
  -4  13   8         26.61         20.82         8.78 o                         
  -3  13   8         45.02         57.57        12.82 o                         
  -2  13   8         30.22         28.37        17.23 o                         
  -1  13   8         68.56         73.00        14.22 o                         
   0  13   8          0.53         11.10         8.61 o                         
   1  13   8          2.20         14.70         8.61 o                         
   2  13   8          9.79          6.83        10.07 o                         
   3  13   8         11.57         12.82         7.98 o                         
   4  13   8         46.10         60.02         9.03 o                         
   5  13   8         67.97         77.70         9.84 o                         
 -15   1   9        302.18        285.29        25.36 o                         
 -14   1   9        189.15        161.57        23.92 o                         
 -13   1   9       1032.06       1009.75        65.91 o                         
 -12   1   9         74.99         67.03        26.88 o                         
 -11   1   9        710.09        807.53        64.86 o                         
 -10   1   9       1013.45        935.22        78.63 o                         
  -9   1   9       2602.05       2647.22       157.72 o                         
  -8   1   9       4898.65       4546.35       249.40 o                         
  -7   1   9        128.50         64.25        46.06 o                         
  -6   1   9       2535.88       2475.67       207.82 o                         
  -5   1   9        191.60        217.13        32.94 o                         
  -4   1   9      16305.49      16278.44       536.79 o                         
  -3   1   9      15057.19      15134.93       712.83 o                         
  -2   1   9      10338.17      10459.02       385.18 o                         
  -1   1   9       9555.00       9051.21       407.92 o                         
   0   1   9         76.72        -16.07        53.09 o                         
   1   1   9      16998.75      16724.98       552.32 o                         
   2   1   9       2461.34       2423.28       128.64 o                         
   3   1   9      21145.59      21274.27       655.54 o                         
   4   1   9      16209.17      16139.65       486.32 o                         
   5   1   9         43.13         30.35        32.49 o                         
   6   1   9       8036.43       7780.61       292.64 o                         
   7   1   9        298.20        266.74        37.55 o                         
   8   1   9       4667.34       4725.50       325.71 o                         
   9   1   9       2114.83       2140.83       111.23 o                         
  10   1   9        719.35        833.82        56.08 o                         
  11   1   9        661.93        684.41       107.09 o                         
  12   1   9          1.39        -31.03        33.41 o                         
  13   1   9        400.25        422.06        60.31 o                         
  14   1   9          3.03        -11.44        12.71 o                         
  15   1   9        304.10        356.41        46.77 o                         
 -15   2   9        544.97        553.77        38.05 o                         
 -14   2   9        731.90        700.05        47.48 o                         
 -13   2   9         48.09         56.66        22.32 o                         
 -12   2   9         71.30         54.10        24.78 o                         
 -11   2   9         46.57         28.17        28.78 o                         
 -10   2   9       3642.77       3627.83       191.55 o                         
  -9   2   9       1553.70       1541.77       108.51 o                         
  -8   2   9       4175.96       4177.14       240.35 o                         
  -7   2   9       5103.92       5126.40       225.73 o                         
  -6   2   9        305.79        322.46        42.74 o                         
  -5   2   9       9961.55      10103.93       375.01 o                         
  -4   2   9        123.72        198.44        40.65 o                         
  -3   2   9      24129.91      23290.93       829.53 o                         
  -2   2   9      15852.69      15407.30       571.18 o                         
  -1   2   9         44.91         40.82        31.62 o                         
   0   2   9        583.71        597.17        52.22 o                         
   1   2   9       7799.76       7634.66       262.30 o                         
   2   2   9       9872.14       9724.98       512.68 o                         
   3   2   9       6308.92       6330.66       266.99 o                         
   4   2   9      10142.86      10305.58       335.36 o                         
   5   2   9       2906.13       2946.62       188.60 o                         
   6   2   9         48.15         75.22        24.74 o                         
   7   2   9       3408.55       3376.16       184.49 o                         
   8   2   9        119.16        104.30        30.57 o                         
   9   2   9       5745.31       5946.06       268.74 o                         
  10   2   9       2481.44       2772.13       164.33 o                         
  11   2   9         10.98        -21.76        17.43 o                         
  12   2   9        408.39        428.07        32.18 o                         
  13   2   9        145.06        194.37        49.43 o                         
  14   2   9        580.06        611.83        37.53 o                         
  15   2   9        119.02        159.58        25.93 o                         
 -15   3   9          5.00        -16.14        10.76 o                         
 -14   3   9          1.25         -1.68        14.84 o                         
 -13   3   9         26.28         26.56        27.35 o                         
 -12   3   9         93.24         56.95        25.60 o                         
 -11   3   9        498.38        530.45        72.58 o                         
 -10   3   9        256.24        235.45        31.81 o                         
  -9   3   9         71.26         58.19        27.67 o                         
  -8   3   9        275.64        208.14        47.46 o                         
  -7   3   9       2073.93       2187.47       113.87 o                         
  -6   3   9      11190.37      11469.19       420.11 o                         
  -5   3   9        130.83        155.25        38.82 o                         
  -4   3   9       1092.04       1065.26       126.72 o                         
  -3   3   9         88.78        111.20        28.30 o                         
  -2   3   9        299.57        341.93        38.22 o                         
  -1   3   9        310.47        320.76        64.07 o                         
   0   3   9        357.59        395.92        54.46 o                         
   1   3   9         22.39         23.33        25.91 o                         
   2   3   9        979.16       1020.61        58.15 o                         
   3   3   9       2504.95       2401.80       142.65 o                         
   4   3   9       5333.27       5157.20       199.19 o                         
   5   3   9       1203.18       1251.73        62.89 o                         
   6   3   9        996.99       1053.03        90.70 o                         
   7   3   9        293.55        303.29        37.07 o                         
   8   3   9         21.11         28.56        50.33 o                         
   9   3   9         49.98         86.38        31.12 o                         
  10   3   9         12.46         26.37        36.61 o                         
  11   3   9         22.44         12.47        28.44 o                         
  12   3   9          0.48         -4.86        23.37 o                         
  13   3   9        277.42        339.19        28.83 o                         
  14   3   9         33.45         40.46        17.39 o                         
 -15   4   9        230.54        228.74        21.10 o                         
 -14   4   9        242.84        229.28        25.14 o                         
 -13   4   9        121.10        117.04        22.50 o                         
 -12   4   9       2259.61       2313.52       116.93 o                         
 -11   4   9        120.04       1141.73       438.44 o                         
 -10   4   9       1153.61       1258.97        69.44 o                         
  -9   4   9       1289.06       1290.23        74.00 o                         
  -8   4   9        592.00        685.17        78.72 o                         
  -7   4   9       4676.28       4673.71       181.38 o                         
  -6   4   9        100.34        156.90        60.87 o                         
  -5   4   9       9357.60       9153.53       386.62 o                         
  -4   4   9       2891.28       2883.16       130.19 o                         
  -3   4   9       7597.17       7509.52       256.32 o                         
  -2   4   9       2208.41       2223.56       101.98 o                         
  -1   4   9       3199.49       3154.09       132.71 o                         
   0   4   9      20907.75      20746.41       728.97 o                         
   1   4   9        243.33        213.05        29.86 o                         
   2   4   9      11210.43      10803.86       348.63 o                         
   3   4   9       1994.00       1843.57       104.36 o                         
   4   4   9       7292.93       7145.69       263.80 o                         
   5   4   9       7383.34       6870.83       259.66 o                         
   6   4   9        725.91        751.31        51.42 o                         
   7   4   9       7094.53       6985.65       246.36 o                         
   8   4   9        161.32        256.07        63.16 o                         
   9   4   9        991.30        988.23        56.43 o                         
  10   4   9        385.08        408.01        50.18 o                         
  11   4   9        760.05        803.09        45.42 o                         
  12   4   9        852.16        893.00        67.74 o                         
  13   4   9          6.91         -9.82        28.46 o                         
  14   4   9        314.10        306.00        20.52 o                         
 -14   5   9         25.92         -9.62        13.73 o                         
 -13   5   9        362.77        391.38        33.54 o                         
 -12   5   9         94.68         84.74        18.21 o                         
 -11   5   9        987.02       1025.15        55.18 o                         
 -10   5   9        131.33        196.46        27.82 o                         
  -9   5   9       1617.14       1812.67        90.36 o                         
  -8   5   9       2899.34       3001.20       137.38 o                         
  -7   5   9        463.57        499.84        48.30 o                         
  -6   5   9       4302.56       4310.32       194.88 o                         
  -5   5   9         61.06         63.18        28.44 o                         
  -4   5   9      10299.72      10534.04       428.54 o                         
  -3   5   9       2636.80       2697.15       116.10 o                         
  -2   5   9        998.19       1147.81        64.36 o                         
  -1   5   9       7231.58       7235.68       269.68 o                         
   0   5   9         72.54         48.69        27.56 o                         
   1   5   9       1519.46       1598.31       139.60 o                         
   2   5   9        249.47        345.10        79.48 o                         
   3   5   9       1342.16       1417.93        73.65 o                         
   4   5   9       3117.20       3221.57       130.71 o                         
   5   5   9         15.33         16.74        23.08 o                         
   6   5   9        565.94        550.68        75.97 o                         
   7   5   9        179.94        175.46        31.58 o                         
   8   5   9       1543.72       1623.36        88.68 o                         
   9   5   9        527.63        550.16        46.22 o                         
  10   5   9        230.09        243.27        43.73 o                         
  11   5   9        658.07        724.85        66.82 o                         
  12   5   9         17.11         35.42        18.76 o                         
  13   5   9        239.98        250.41        27.46 o                         
  14   5   9         10.85         -3.23        13.73 o                         
 -14   6   9         15.01         32.87        13.12 o                         
 -13   6   9        101.48         95.55        18.76 o                         
 -12   6   9        405.32        439.64        40.42 o                         
 -11   6   9         43.13         26.81        14.96 o                         
 -10   6   9          7.52         18.67        21.51 o                         
  -9   6   9         47.62         39.33        21.97 o                         
  -8   6   9         14.23          8.16        34.78 o                         
  -7   6   9        892.95        962.39        64.86 o                         
  -6   6   9         26.29         75.10        43.48 o                         
  -5   6   9       1068.53       1119.00        71.30 o                         
  -4   6   9       2195.26       2196.35       107.26 o                         
  -3   6   9          0.03          7.34        24.45 o                         
  -2   6   9         37.88         44.19        26.94 o                         
  -1   6   9        335.22        320.78        33.17 o                         
   0   6   9       6046.44       5955.83       218.58 o                         
   1   6   9        513.90        580.05        41.05 o                         
   2   6   9        117.61        148.96        42.56 o                         
   3   6   9        337.23        314.37        48.97 o                         
   4   6   9        412.10        407.50        43.02 o                         
   5   6   9        890.73        832.84        59.96 o                         
   6   6   9         46.45         75.62        23.19 o                         
   7   6   9       1276.98       1211.84        87.57 o                         
   8   6   9        257.78        204.02        27.46 o                         
   9   6   9          0.54          2.49        18.28 o                         
  10   6   9         26.55         12.43        24.26 o                         
  11   6   9        241.12        252.46        24.27 o                         
  12   6   9        276.26        287.78        24.44 o                         
  13   6   9         20.15         52.46        26.09 o                         
 -13   7   9        388.64        361.76        23.41 o                         
 -12   7   9         59.73         54.05        13.77 o                         
 -11   7   9        986.82       1010.89        51.29 o                         
 -10   7   9        488.53        458.68        33.10 o                         
  -9   7   9        195.40        172.70        23.55 o                         
  -8   7   9        405.55        433.55        32.49 o                         
  -7   7   9       1132.56       1277.28        57.21 o                         
  -6   7   9       9148.04       9031.00       331.97 o                         
  -5   7   9        349.66        384.93        37.57 o                         
  -4   7   9       2680.79       2776.17       136.21 o                         
  -3   7   9       1722.62       1734.77        99.12 o                         
  -2   7   9       1600.71       1606.28        79.38 o                         
  -1   7   9       9294.12       9223.09       351.76 o                         
   0   7   9        484.66        520.48        40.29 o                         
   1   7   9       7990.16       8075.83       312.04 o                         
   2   7   9       1504.10       1432.24        71.12 o                         
   3   7   9       2071.42       2162.34        95.22 o                         
   4   7   9        747.93        809.58        50.25 o                         
   5   7   9       4072.50       3993.66       158.49 o                         
   6   7   9       8739.62       8509.18       324.02 o                         
   7   7   9        284.63        337.77        30.29 o                         
   8   7   9       1763.18       1746.07        77.03 o                         
   9   7   9        275.33        247.12        26.20 o                         
  10   7   9        704.74        690.26        56.28 o                         
  11   7   9        553.54        478.87        67.99 o                         
  12   7   9         49.32         54.67        24.48 o                         
  13   7   9        451.59        458.99        47.27 o                         
 -12   8   9        354.32        411.13        27.25 o                         
 -11   8   9         15.36         22.84        12.69 o                         
 -10   8   9         32.68         52.04        14.86 o                         
  -9   8   9         51.39         36.53        22.68 o                         
  -8   8   9         65.39         97.37        17.57 o                         
  -7   8   9        287.39        287.99        26.24 o                         
  -6   8   9        118.49        133.44        33.57 o                         
  -5   8   9        761.02        863.76        59.08 o                         
  -4   8   9        471.38        520.10        44.92 o                         
  -3   8   9         50.19          7.79        23.58 o                         
  -2   8   9         90.93         65.26        18.33 o                         
  -1   8   9        701.86        733.66        45.44 o                         
   0   8   9       4017.54       3913.52       163.81 o                         
   1   8   9        391.81        375.93        32.35 o                         
   2   8   9       2941.67       3012.75       139.42 o                         
   3   8   9        124.33        118.72        37.70 o                         
   4   8   9        486.71        554.37        49.20 o                         
   5   8   9       2188.78       2205.10        94.32 o                         
   6   8   9        116.89        115.07        19.06 o                         
   7   8   9       1585.36       1569.53        69.73 o                         
   8   8   9        157.92        166.33        19.57 o                         
   9   8   9        110.55        123.16        20.06 o                         
  10   8   9          9.29         -3.32        15.66 o                         
  11   8   9        270.53        286.73        23.17 o                         
  12   8   9        202.30        186.27        70.81 o                         
 -12   9   9          1.67         17.27         9.53 o                         
 -11   9   9        126.56        155.93        18.06 o                         
 -10   9   9         43.39         57.84        19.25 o                         
  -9   9   9        178.42        157.82        28.57 o                         
  -8   9   9        278.99        292.45        29.32 o                         
  -7   9   9         40.94         39.07        16.41 o                         
  -6   9   9        386.93        402.16        37.02 o                         
  -5   9   9         20.67         44.83        21.35 o                         
  -4   9   9        526.15        483.84        43.63 o                         
  -3   9   9        152.20        165.31        36.72 o                         
  -2   9   9       1290.52       1408.61        82.74 o                         
  -1   9   9        678.37        647.66        38.33 o                         
   0   9   9         29.21         59.50        19.06 o                         
   1   9   9        804.93        836.29        57.73 o                         
   2   9   9         16.24         13.66        30.41 o                         
   3   9   9        470.25        546.56        49.05 o                         
   4   9   9        291.98        327.54        27.30 o                         
   5   9   9         78.50        107.78        19.43 o                         
   6   9   9        250.01        254.86        23.00 o                         
   7   9   9          1.48          0.04        12.69 o                         
   8   9   9         11.46          7.32         9.74 o                         
   9   9   9         62.24         50.73        11.37 o                         
  10   9   9         77.08         89.23        20.61 o                         
  11   9   9         15.75         17.97        11.10 o                         
 -10  10   9        406.00        416.22        28.77 o                         
  -9  10   9        381.72        447.13        25.77 o                         
  -8  10   9        675.70        749.71        53.39 o                         
  -7  10   9       1623.87       1739.20        77.71 o                         
  -6  10   9         97.16         97.67        19.97 o                         
  -5  10   9       3153.19       3191.48       154.99 o                         
  -4  10   9        478.15        497.72        40.19 o                         
  -3  10   9        673.95        755.48        58.49 o                         
  -2  10   9        947.59        956.32        71.30 o                         
  -1  10   9        616.01        652.62        52.01 o                         
   0  10   9       1535.21       1482.27        61.97 o                         
   1  10   9        183.89        210.82        25.50 o                         
   2  10   9        401.50        410.81        34.69 o                         
   3  10   9         59.65         35.75        17.02 o                         
   4  10   9        526.33        500.84        38.36 o                         
   5  10   9        494.39        537.50        39.56 o                         
   6  10   9         16.35         19.82        11.40 o                         
   7  10   9        804.52        817.03        40.38 o                         
   8  10   9        281.04        267.77        25.00 o                         
   9  10   9        225.06        242.90        18.06 o                         
  10  10   9        141.62        118.29        11.88 o                         
  -9  11   9          2.10          5.48         7.25 o                         
  -8  11   9         14.53         35.30        12.60 o                         
  -7  11   9        315.96        316.78        23.85 o                         
  -6  11   9        451.48        466.53        33.73 o                         
  -5  11   9         88.83         54.03        13.75 o                         
  -4  11   9        189.77        216.68        23.01 o                         
  -3  11   9         14.91         14.80        15.44 o                         
  -2  11   9        136.22        146.74        20.39 o                         
  -1  11   9        298.80        287.16        21.70 o                         
   0  11   9         60.34         63.27        14.75 o                         
   1  11   9        517.31        578.29        35.03 o                         
   2  11   9        106.18         96.91        15.73 o                         
   3  11   9         15.40         10.66        11.88 o                         
   4  11   9          5.14          8.04        16.04 o                         
   5  11   9        335.24        349.99        27.46 o                         
   6  11   9        334.25        286.80        23.80 o                         
   7  11   9         86.19         90.98        13.35 o                         
   8  11   9         41.67         30.85         8.78 o                         
  -7  12   9        123.80        130.97        15.19 o                         
  -6  12   9         27.60         19.02        10.26 o                         
  -5  12   9         81.88         29.59        21.42 o                         
  -4  12   9         60.90         68.61        12.11 o                         
  -3  12   9        208.47        245.23        21.30 o                         
  -2  12   9        662.06        702.95        41.88 o                         
  -1  12   9         32.16         23.75        10.98 o                         
   0  12   9        148.26        129.58        14.01 o                         
   1  12   9          0.30         -5.27         9.31 o                         
   2  12   9        673.48        664.03        34.89 o                         
   3  12   9        278.63        289.57        20.52 o                         
   4  12   9        198.29        208.58        16.90 o                         
   5  12   9        274.77        288.30        22.53 o                         
   6  12   9          2.66          9.51         9.15 o                         
  -4  13   9        474.57        451.70        28.53 o                         
  -3  13   9        145.65        167.00        15.61 o                         
  -2  13   9        253.25        261.22        19.47 o                         
  -1  13   9        446.33        467.16        52.32 o                         
   0  13   9          1.65          6.34        10.55 o                         
   1  13   9        587.54        584.80        29.51 o                         
   2  13   9         50.11         56.76         9.31 o                         
   3  13   9        492.13        450.21        24.07 o                         
   4  13   9        410.47        409.81        23.11 o                         
 -15   0  10        962.73        943.84        72.73 o                         
 -14   0  10        101.36         95.36        28.74 o                         
 -13   0  10        460.31        491.26        60.88 o                         
 -12   0  10        337.58       2089.51       799.02 o                         
 -11   0  10       1202.89       1224.33       117.82 o                         
 -10   0  10       1412.63       1413.14       135.90 o                         
  -9   0  10       1376.60       1409.98       140.78 o                         
  -8   0  10       2518.71       2729.17       233.42 o                         
  -7   0  10        827.64        786.08       112.04 o                         
  -6   0  10       4665.60       4806.28       362.63 o                         
  -5   0  10        359.93        434.07       212.44 o                         
  -4   0  10      29878.51      29322.76      1476.39 o                         
  -3   0  10      32331.81      30585.04      1834.24 o                         
  -2   0  10       9761.48       9696.15       538.01 o                         
  -1   0  10      10230.69       9873.87       532.05 o                         
   0   0  10         49.82         86.33        55.79 o                         
   1   0  10      24646.26      24255.87      1220.31 o                         
   2   0  10      10634.01      10526.43       769.77 o                         
   3   0  10       8814.93       9251.91       991.75 o                         
   4   0  10      11073.14      10848.34       476.30 o                         
   5   0  10       3051.16       3213.74       197.09 o                         
   6   0  10        654.61        779.73       326.60 o                         
   7   0  10        279.01        308.03        52.99 o                         
   8   0  10       3287.28       3116.18       184.14 o                         
   9   0  10       3703.71       3479.22       218.84 o                         
  10   0  10        134.02        137.05        35.99 o                         
  11   0  10        684.60        724.64       215.62 o                         
  12   0  10         48.77         92.87        65.00 o                         
  13   0  10        587.05        594.64        48.57 o                         
  14   0  10        295.96        336.61       123.66 o                         
 -15   1  10         10.51         -6.70        13.73 o                         
 -14   1  10        470.81        442.65        34.37 o                         
 -13   1  10        217.89        262.56        31.06 o                         
 -12   1  10        257.22        301.25        45.77 o                         
 -11   1  10        145.42         92.68        30.76 o                         
 -10   1  10       2255.68       2133.50       128.93 o                         
  -9   1  10       3060.19       2983.56       173.86 o                         
  -8   1  10         10.82         87.35        42.69 o                         
  -7   1  10        647.82        671.60        75.29 o                         
  -6   1  10        366.26        368.14        60.86 o                         
  -5   1  10       6106.71       6275.81       317.44 o                         
  -4   1  10       1492.96       1751.52       108.51 o                         
  -3   1  10       1013.01       1138.79        77.92 o                         
  -2   1  10       1964.79       2004.73       109.33 o                         
  -1   1  10       1317.81       1289.77       118.09 o                         
   0   1  10        628.66        692.00        63.48 o                         
   1   1  10        702.48        707.62        67.88 o                         
   2   1  10       3689.35       3482.46       135.11 o                         
   3   1  10       3507.31       3525.63       141.97 o                         
   4   1  10         89.14        111.03        23.55 o                         
   5   1  10        607.25        669.63        51.08 o                         
   6   1  10         58.08         84.73        30.41 o                         
   7   1  10        960.33        930.08        59.94 o                         
   8   1  10       2920.98       2903.96       194.24 o                         
   9   1  10        306.86        358.74        62.83 o                         
  10   1  10       1521.84       1584.82        77.07 o                         
  11   1  10        325.86        351.78        60.00 o                         
  12   1  10         15.11        -10.56        14.64 o                         
  13   1  10         59.96         87.28        14.90 o                         
  14   1  10        233.35        249.76        18.49 o                         
 -15   2  10         94.64         77.00        15.44 o                         
 -14   2  10         75.46         47.01        20.14 o                         
 -13   2  10        524.91        491.18        40.03 o                         
 -12   2  10         20.98        -11.14        30.66 o                         
 -11   2  10        553.35        532.53        53.55 o                         
 -10   2  10        580.72        523.62        54.35 o                         
  -9   2  10        276.55        301.31        48.19 o                         
  -8   2  10       1817.73       1760.90       117.57 o                         
  -7   2  10        200.95        241.17        49.84 o                         
  -6   2  10       1630.73       1597.73       117.03 o                         
  -5   2  10       2502.49       2489.90       196.74 o                         
  -4   2  10         38.24         77.42        37.21 o                         
  -3   2  10       5145.91       5037.31       202.64 o                         
  -2   2  10        377.00        486.40        85.03 o                         
  -1   2  10       2568.12       2558.58       123.31 o                         
   0   2  10       2980.06       2979.06       123.82 o                         
   1   2  10       2968.85       2957.88       120.63 o                         
   2   2  10       1554.16       1371.22       124.96 o                         
   3   2  10         39.81         36.26        38.90 o                         
   4   2  10       6047.45       5993.49       206.28 o                         
   5   2  10         23.06         15.96        22.85 o                         
   6   2  10       5058.70       5050.87       193.38 o                         
   7   2  10        516.72        518.44        60.87 o                         
   8   2  10       1137.98       1196.35        67.30 o                         
   9   2  10       1105.87       1039.26        69.79 o                         
  10   2  10        437.46        470.53        37.87 o                         
  11   2  10        801.80        829.22        47.35 o                         
  12   2  10         70.54         70.57        21.29 o                         
  13   2  10        288.59        282.58        22.63 o                         
  14   2  10          5.30         -0.57        20.14 o                         
 -15   3  10        142.16        108.56        16.38 o                         
 -14   3  10        669.86        594.79        40.57 o                         
 -13   3  10         23.40         36.31        19.39 o                         
 -12   3  10       1047.07       1081.11        67.87 o                         
 -11   3  10        205.99        187.23        31.91 o                         
 -10   3  10        915.32        881.44        70.02 o                         
  -9   3  10       4906.92       4889.05       248.55 o                         
  -8   3  10        249.33        392.43        54.05 o                         
  -7   3  10       3159.81       3106.28       181.10 o                         
  -6   3  10       2354.04       2622.76       164.40 o                         
  -5   3  10       5528.23       5723.22       252.07 o                         
  -4   3  10      10990.90      10687.84       454.91 o                         
  -3   3  10       1081.76       1238.33        91.55 o                         
  -2   3  10      25158.90      24782.94       805.92 o                         
  -1   3  10       1758.17       1899.58        90.96 o                         
   0   3  10      10750.31      10721.91       395.44 o                         
   1   3  10       5391.41       5614.97       219.62 o                         
   2   3  10       6774.72       6833.00       257.46 o                         
   3   3  10      18680.44      17411.20       621.71 o                         
   4   3  10         10.14         72.72        27.39 o                         
   5   3  10       8279.31       8064.88       303.04 o                         
   6   3  10        283.83        304.46        29.63 o                         
   7   3  10       5581.85       5723.32       217.52 o                         
   8   3  10       2853.29       2890.78       160.35 o                         
   9   3  10        750.00        777.20        49.95 o                         
  10   3  10       3419.53       3730.88       193.27 o                         
  11   3  10         19.01         -1.13        24.71 o                         
  12   3  10        380.42        379.51        67.28 o                         
  13   3  10         64.19         62.50        21.05 o                         
 -14   4  10         12.93        450.53       331.93 o                         
 -13   4  10          6.91         10.91        15.73 o                         
 -12   4  10         29.86          3.93        18.06 o                         
 -11   4  10         71.32         93.82        26.46 o                         
 -10   4  10         51.56         57.95        28.21 o                         
  -9   4  10          4.32        -10.22        26.88 o                         
  -8   4  10        178.12        154.42        40.72 o                         
  -7   4  10        693.78        708.09        72.60 o                         
  -6   4  10        134.39         95.26        32.32 o                         
  -5   4  10        550.54        565.18        75.97 o                         
  -4   4  10       1518.83       1480.78        91.70 o                         
  -3   4  10       3613.08       3687.33       157.59 o                         
  -2   4  10        710.04        712.93        51.26 o                         
  -1   4  10        710.99        815.37        55.20 o                         
   0   4  10        126.67        127.77        33.41 o                         
   1   4  10       2491.24       2405.45       107.30 o                         
   2   4  10       4232.06       4409.37       172.86 o                         
   3   4  10       1366.07       1496.41       173.93 o                         
   4   4  10       1760.59       1742.12       118.09 o                         
   5   4  10        656.38        583.98        44.62 o                         
   6   4  10         12.43         19.02        59.04 o                         
   7   4  10        673.06        662.39        54.70 o                         
   8   4  10       1092.42       1037.79        61.99 o                         
   9   4  10        970.77       1131.95       135.47 o                         
  10   4  10          1.91         -7.73        15.11 o                         
  11   4  10          0.77         -2.10        13.03 o                         
  12   4  10        113.72        137.68        23.34 o                         
  13   4  10         13.34         -6.19        12.40 o                         
  14   4  10         12.61          3.70         8.78 o                         
 -14   5  10        223.41        229.73        22.42 o                         
 -13   5  10          2.76          2.94        13.92 o                         
 -12   5  10        799.21        907.92        57.87 o                         
 -11   5  10        859.15        995.54        65.61 o                         
 -10   5  10         17.59        -17.36        22.56 o                         
  -9   5  10        241.39        198.69        50.57 o                         
  -8   5  10        459.69        448.08        52.63 o                         
  -7   5  10       3090.62       3163.41       169.17 o                         
  -6   5  10        602.39        680.73        55.30 o                         
  -5   5  10       2596.61       2627.52       114.64 o                         
  -4   5  10        754.53        767.94        54.06 o                         
  -3   5  10        656.13        615.67        54.17 o                         
  -2   5  10       5474.09       5617.89       210.11 o                         
  -1   5  10       2700.02       2753.51       266.87 o                         
   0   5  10       8986.90       8823.93       317.23 o                         
   1   5  10       3236.46       3299.17       133.84 o                         
   2   5  10         80.36        112.52        33.87 o                         
   3   5  10         74.98         87.40        29.75 o                         
   4   5  10       1335.38       1377.55        69.08 o                         
   5   5  10       1731.61       1748.34        89.56 o                         
   6   5  10        731.66        705.61        56.75 o                         
   7   5  10       1339.68       1305.60        65.13 o                         
   8   5  10         58.46         66.33        23.90 o                         
   9   5  10         31.35         71.80        22.68 o                         
  10   5  10        539.66        548.26        39.58 o                         
  11   5  10         46.14         29.91        18.76 o                         
  12   5  10        702.93        777.82        51.72 o                         
  13   5  10        227.11        271.68        49.26 o                         
 -13   6  10        752.62        747.01        44.10 o                         
 -12   6  10         74.19         88.60        25.17 o                         
 -11   6  10        676.23        800.81        55.16 o                         
 -10   6  10       1050.64       1135.69        70.20 o                         
  -9   6  10        529.11        565.11        52.84 o                         
  -8   6  10       2709.97       2781.67       149.87 o                         
  -7   6  10        138.25        105.03        26.85 o                         
  -6   6  10       6824.20       6838.00       257.06 o                         
  -5   6  10       1710.74       1693.12        81.52 o                         
  -4   6  10        622.71        687.82        53.88 o                         
  -3   6  10       1595.36       1605.47        88.71 o                         
  -2   6  10        429.59        459.62        42.56 o                         
  -1   6  10       6957.00       6930.49       257.41 o                         
   0   6  10         28.59         28.72        33.41 o                         
   1   6  10       2547.03       2499.06       104.21 o                         
   2   6  10       1138.09       1159.81        74.60 o                         
   3   6  10         89.02         81.39        26.74 o                         
   4   6  10       3438.68       3359.20       149.18 o                         
   5   6  10        299.34        315.69        29.29 o                         
   6   6  10       4308.62       4180.27       159.09 o                         
   7   6  10       1466.79       1456.21        92.91 o                         
   8   6  10        271.71        273.45        28.91 o                         
   9   6  10       1743.01       1787.08        84.00 o                         
  10   6  10         88.47         83.09        19.92 o                         
  11   6  10        930.69        983.31        50.75 o                         
  12   6  10        144.19        149.48        25.63 o                         
  13   6  10        251.24        251.81        19.56 o                         
 -13   7  10          6.77         -5.07        11.50 o                         
 -12   7  10          0.66          9.51        14.64 o                         
 -11   7  10         86.68        149.02        38.05 o                         
 -10   7  10          0.67         17.86        17.27 o                         
  -9   7  10        159.29        148.44        19.59 o                         
  -8   7  10         58.22         41.19        23.95 o                         
  -7   7  10        295.73        349.82        32.49 o                         
  -6   7  10         86.37        102.75        23.83 o                         
  -5   7  10        337.23        391.69        45.24 o                         
  -4   7  10        180.34        174.41        32.37 o                         
  -3   7  10        156.92        125.27        29.86 o                         
  -2   7  10       1897.49       1872.44        97.08 o                         
  -1   7  10        291.90        299.92        54.25 o                         
   0   7  10        580.37        587.09        41.41 o                         
   1   7  10        212.34        272.39        34.52 o                         
   2   7  10        883.03       1035.26        65.72 o                         
   3   7  10        312.99        329.23        68.63 o                         
   4   7  10         43.18         39.46        23.33 o                         
   5   7  10        144.29        185.21        28.69 o                         
   6   7  10          4.52         14.27        16.81 o                         
   7   7  10          2.46         11.15        14.51 o                         
   8   7  10         51.98         61.79        25.77 o                         
   9   7  10         17.72          0.55        16.37 o                         
  10   7  10         26.92         42.28        13.47 o                         
  11   7  10         30.81         36.03        12.55 o                         
  12   7  10         12.27          8.34        13.73 o                         
 -12   8  10         83.05         79.83        19.30 o                         
 -11   8  10        131.96        119.49        15.14 o                         
 -10   8  10        198.61        184.86        19.54 o                         
  -9   8  10          4.86         28.46        20.97 o                         
  -8   8  10        499.06        508.92        39.94 o                         
  -7   8  10         61.79         41.79        17.22 o                         
  -6   8  10       1947.64       2051.17       112.74 o                         
  -5   8  10       2390.94       2386.88       114.34 o                         
  -4   8  10        134.13        129.51        25.48 o                         
  -3   8  10       1718.04       1688.39       105.71 o                         
  -2   8  10        512.28        553.87        75.24 o                         
  -1   8  10       5866.14       5791.15       222.37 o                         
   0   8  10       2095.24       1992.43        85.70 o                         
   1   8  10       3203.43       3322.48       151.46 o                         
   2   8  10       2220.42       2180.69       105.86 o                         
   3   8  10        124.61        109.72        31.09 o                         
   4   8  10       1290.96       1340.54        72.26 o                         
   5   8  10         12.48         26.04        19.47 o                         
   6   8  10       1733.37       1734.53        85.38 o                         
   7   8  10        614.48        562.16        76.45 o                         
   8   8  10        162.09        160.53        24.94 o                         
   9   8  10        115.82        112.39        21.34 o                         
  10   8  10        184.53        213.89        19.68 o                         
  11   8  10        321.17        306.03        23.05 o                         
 -11   9  10        288.63        290.71        22.68 o                         
 -10   9  10         62.22         70.88        14.16 o                         
  -9   9  10        222.47        214.49        33.41 o                         
  -8   9  10        114.10        129.01        18.86 o                         
  -7   9  10       1539.25       1705.45        79.35 o                         
  -6   9  10        417.67        377.36        34.14 o                         
  -5   9  10        519.73        546.08        43.14 o                         
  -4   9  10       1015.32       1007.39        68.53 o                         
  -3   9  10        144.15        163.85        37.87 o                         
  -2   9  10       1720.85       1621.31        87.77 o                         
  -1   9  10          1.17         31.99        19.50 o                         
   0   9  10       3546.20       3725.71       154.68 o                         
   1   9  10       3709.04       3664.20       176.92 o                         
   2   9  10        192.40        183.99        25.50 o                         
   3   9  10        271.57        295.98        31.01 o                         
   4   9  10        238.95        257.88        27.90 o                         
   5   9  10       2020.36       2011.87       102.49 o                         
   6   9  10        108.01         89.60        18.12 o                         
   7   9  10        851.91        826.35        48.65 o                         
   8   9  10        314.81        325.55        25.64 o                         
   9   9  10        248.25        233.89        18.06 o                         
  10   9  10        259.36        246.35        21.11 o                         
 -10  10  10          0.05         -8.91         7.50 o                         
  -9  10  10          1.45         38.05        17.94 o                         
  -8  10  10          1.64         14.04        10.25 o                         
  -7  10  10         18.20         28.12        13.35 o                         
  -6  10  10          6.85        -16.96        13.35 o                         
  -5  10  10        184.46        202.22        23.66 o                         
  -4  10  10         95.56         84.81        22.98 o                         
  -3  10  10        148.00        182.84        38.36 o                         
  -2  10  10         18.56          8.94        13.95 o                         
  -1  10  10         91.32        124.59        20.51 o                         
   0  10  10         49.34         59.70        21.54 o                         
   1  10  10          4.76         24.88        15.19 o                         
   2  10  10          7.76        -10.45        14.07 o                         
   3  10  10          7.71          1.65        27.26 o                         
   4  10  10         15.92         11.75        15.17 o                         
   5  10  10         38.56          8.46        12.81 o                         
   6  10  10         86.27         87.11        16.27 o                         
   7  10  10         16.81         16.36        11.50 o                         
   8  10  10         45.40         42.05        14.00 o                         
   9  10  10         15.96          2.68         8.40 o                         
  -8  11  10          7.02          8.54         8.40 o                         
  -7  11  10        397.08        374.33        27.34 o                         
  -6  11  10         65.47         52.84        12.81 o                         
  -5  11  10        370.70        411.00        30.37 o                         
  -4  11  10        307.19        311.26        26.81 o                         
  -3  11  10        163.10        142.36        18.01 o                         
  -2  11  10        474.97        520.77        37.19 o                         
  -1  11  10         58.28         60.29        14.42 o                         
   0  11  10        349.79        359.35        34.32 o                         
   1  11  10         12.82          4.95        12.36 o                         
   2  11  10        353.89        390.68        30.37 o                         
   3  11  10        173.13        153.73        17.47 o                         
   4  11  10        125.32        127.63        16.48 o                         
   5  11  10        357.79        322.34        24.97 o                         
   6  11  10          9.99         -2.72        15.80 o                         
   7  11  10        308.01        311.51        29.33 o                         
  -6  12  10        282.75        326.33        26.22 o                         
  -5  12  10        206.34        214.37        18.86 o                         
  -4  12  10         98.12        127.58        15.19 o                         
  -3  12  10        252.57        267.82        28.00 o                         
  -2  12  10         47.92         57.04        15.70 o                         
  -1  12  10        904.50        939.01        61.63 o                         
   0  12  10        155.56        163.32        21.21 o                         
   1  12  10        228.50        257.87        18.83 o                         
   2  12  10        383.81        366.84        48.97 o                         
   3  12  10        120.16        129.68        13.12 o                         
   4  12  10        127.36        144.56        15.19 o                         
   5  12  10          9.21          9.29         9.02 o                         
  -2  13  10         48.92         42.66        12.18 o                         
  -1  13  10         28.92         34.52         9.90 o                         
   0  13  10          0.31         18.32         9.90 o                         
   1  13  10          5.52         11.53         9.03 o                         
 -15   1  11        416.12        399.66        28.77 o                         
 -14   1  11        154.91        184.41        21.38 o                         
 -13   1  11        237.27        251.90        27.72 o                         
 -12   1  11        494.85        448.30        39.31 o                         
 -11   1  11        651.98        608.82        52.46 o                         
 -10   1  11       2138.04       2021.70       119.47 o                         
  -9   1  11        400.71        452.38        53.28 o                         
  -8   1  11       1601.45       1661.85       111.02 o                         
  -7   1  11       1157.74       1216.32        96.45 o                         
  -6   1  11       1638.37       1797.83       125.03 o                         
  -5   1  11       6331.60       6266.83       324.80 o                         
  -4   1  11       1720.92       1592.93       119.01 o                         
  -3   1  11      17593.92      17748.91       641.91 o                         
  -2   1  11       4377.73       4366.41       182.35 o                         
  -1   1  11       3917.62       3724.70       162.34 o                         
   0   1  11       6105.85       6083.80       240.89 o                         
   1   1  11       6687.90       6885.64       519.51 o                         
   2   1  11      10949.78      11002.08       410.90 o                         
   3   1  11        393.29        440.76        82.84 o                         
   4   1  11       5248.84       5537.28       242.67 o                         
   5   1  11        676.13        713.79        50.51 o                         
   6   1  11       1658.14       1673.26        82.19 o                         
   7   1  11       3138.02       3075.55       126.75 o                         
   8   1  11       1395.03       1422.09        72.18 o                         
   9   1  11       1846.35       1833.77       105.73 o                         
  10   1  11        629.17        631.82        57.88 o                         
  11   1  11        429.74        461.01        32.69 o                         
  12   1  11        144.92        117.13        19.52 o                         
  13   1  11        457.07        473.92        31.09 o                         
  14   1  11        356.50        350.92        27.46 o                         
 -14   2  11        291.00        309.76        27.91 o                         
 -13   2  11        159.50        150.74        22.85 o                         
 -12   2  11        510.38        482.44        40.52 o                         
 -11   2  11        512.57        524.72        47.58 o                         
 -10   2  11        200.97        214.07        43.93 o                         
  -9   2  11       2326.54       2289.48       135.17 o                         
  -8   2  11       2595.16       2584.20       154.00 o                         
  -7   2  11        172.52        170.57        62.70 o                         
  -6   2  11        261.00        297.46        52.56 o                         
  -5   2  11       1301.82       1283.18       105.54 o                         
  -4   2  11       3800.18       3709.09       226.16 o                         
  -3   2  11       1854.23       1993.13       117.99 o                         
  -2   2  11        912.80        951.40        65.05 o                         
  -1   2  11       2412.28       2505.21       117.70 o                         
   0   2  11       1822.57       1911.75       186.30 o                         
   1   2  11       2307.57       2459.16       159.68 o                         
   2   2  11       5439.35       5384.34       250.46 o                         
   3   2  11       9121.80       8964.19       377.71 o                         
   4   2  11       2780.56       2591.77       131.33 o                         
   5   2  11       2565.59       2431.13       105.45 o                         
   6   2  11        457.13        463.66        61.78 o                         
   7   2  11       3957.95       4089.18       158.23 o                         
   8   2  11       3479.97       3580.97       358.34 o                         
   9   2  11         99.17         87.19        22.95 o                         
  10   2  11        990.36        999.53        70.74 o                         
  11   2  11        104.22        101.36        17.28 o                         
  12   2  11        198.34        195.60        19.40 o                         
  13   2  11        169.47        154.54        31.58 o                         
 -14   3  11         59.82         62.56        14.71 o                         
 -13   3  11        177.30        197.22        24.38 o                         
 -12   3  11        155.35        832.43       476.66 o                         
 -11   3  11         50.76         35.18        24.18 o                         
 -10   3  11         29.81         26.70        25.22 o                         
  -9   3  11        175.03        231.47        39.17 o                         
  -8   3  11        122.07        125.33        36.38 o                         
  -7   3  11        104.49         89.85        37.09 o                         
  -6   3  11        338.98        326.32        52.16 o                         
  -5   3  11        756.60        735.28        59.48 o                         
  -4   3  11       1182.70       1117.64        78.55 o                         
  -3   3  11        677.86        744.38        70.02 o                         
  -2   3  11       2376.25       2329.06       110.02 o                         
  -1   3  11        451.68        485.03        41.92 o                         
   0   3  11       1595.62       1671.25        80.82 o                         
   1   3  11        237.93        236.87        36.32 o                         
   2   3  11          5.31          1.81        28.90 o                         
   3   3  11         64.47         38.09        32.04 o                         
   4   3  11       1375.66       1434.53       136.85 o                         
   5   3  11         11.37         31.54        23.08 o                         
   6   3  11        163.68        162.45        34.42 o                         
   7   3  11        616.52        622.81        62.70 o                         
   8   3  11        261.56        296.05        39.70 o                         
   9   3  11         35.79         32.69        18.06 o                         
  10   3  11         63.92         96.65        24.73 o                         
  11   3  11        116.79        131.92        19.40 o                         
  12   3  11         40.91         87.67        39.36 o                         
  13   3  11         66.76         61.23        24.08 o                         
 -14   4  11        332.12        308.21        25.36 o                         
 -13   4  11        234.89        234.89        23.92 o                         
 -12   4  11        302.25        317.39        31.69 o                         
 -11   4  11       1437.42       1349.53        80.52 o                         
 -10   4  11         12.41         -1.17        22.11 o                         
  -9   4  11       1851.53       1719.43       106.34 o                         
  -8   4  11         38.06         31.73        29.37 o                         
  -7   4  11       2986.54       3179.23       167.27 o                         
  -6   4  11       4928.97       4878.45       248.84 o                         
  -5   4  11       1315.44       1291.96        81.48 o                         
  -4   4  11       6157.29       5976.26       262.09 o                         
  -3   4  11         20.62         48.00        29.35 o                         
  -2   4  11      12388.52      12636.29       413.09 o                         
  -1   4  11       1000.16        974.54        82.69 o                         
   0   4  11       2867.22       2901.01       120.45 o                         
   1   4  11       8521.72       8469.61       314.79 o                         
   2   4  11         51.18         62.47        28.69 o                         
   3   4  11       4020.90       3884.73       171.17 o                         
   4   4  11         35.47         69.57        26.17 o                         
   5   4  11       2067.85       2032.29       148.89 o                         
   6   4  11       1733.45       1815.75       158.82 o                         
   7   4  11         84.65         86.06        27.44 o                         
   8   4  11       1323.69       1218.97       119.46 o                         
   9   4  11         27.38          1.83        16.51 o                         
  10   4  11       1283.14       1377.81        61.29 o                         
  11   4  11        213.89        251.66        35.82 o                         
  12   4  11        403.68        436.06        25.66 o                         
  13   4  11        521.11        557.43        28.70 o                         
 -13   5  11        178.22        242.71        23.63 o                         
 -12   5  11        357.29        370.75        31.20 o                         
 -11   5  11        250.72        291.80        30.76 o                         
 -10   5  11       1252.69       1294.49        78.06 o                         
  -9   5  11         65.02         40.06        25.24 o                         
  -8   5  11        719.21        779.32        63.78 o                         
  -7   5  11        379.59        377.05        46.90 o                         
  -6   5  11        693.67        723.61        63.88 o                         
  -5   5  11       1216.40       1289.37        79.65 o                         
  -4   5  11        629.32        638.17        47.85 o                         
  -3   5  11       3462.17       3439.81       142.04 o                         
  -2   5  11        691.32        668.17        54.36 o                         
  -1   5  11       1567.00       1717.70        82.17 o                         
   0   5  11       1308.76       1513.85        87.42 o                         
   1   5  11       2384.66       2463.41       107.11 o                         
   2   5  11       5040.00       5159.75       218.89 o                         
   3   5  11         37.19          0.92        24.25 o                         
   4   5  11       3701.16       3607.33       157.42 o                         
   5   5  11        925.81        993.17        63.11 o                         
   6   5  11        807.25        849.13        73.69 o                         
   7   5  11       1781.50       1710.68        94.75 o                         
   8   5  11         20.70         14.56        19.90 o                         
   9   5  11       1387.77       1516.66        73.84 o                         
  10   5  11         89.21         88.28        19.73 o                         
  11   5  11        147.58        144.19        19.26 o                         
  12   5  11         82.65         84.89        15.56 o                         
 -13   6  11          2.12        577.56       374.78 o                         
 -12   6  11         61.05        611.26       402.07 o                         
 -11   6  11         41.30         42.33        26.09 o                         
 -10   6  11         19.60         34.00        19.68 o                         
  -9   6  11          5.90        -26.96        17.97 o                         
  -8   6  11         73.12         97.23        35.24 o                         
  -7   6  11        622.72        671.11        93.82 o                         
  -6   6  11       1332.48       1199.28        71.17 o                         
  -5   6  11        347.25        385.38        39.99 o                         
  -4   6  11        106.52         88.06        22.74 o                         
  -3   6  11        226.95        196.98        30.72 o                         
  -2   6  11       2973.23       2761.43       127.24 o                         
  -1   6  11        470.08        479.82        37.16 o                         
   0   6  11        543.38        591.81        62.37 o                         
   1   6  11       2548.14       2414.05       120.39 o                         
   2   6  11        161.42        150.11        27.94 o                         
   3   6  11        470.70        427.91        59.45 o                         
   4   6  11         32.12         33.55        23.34 o                         
   5   6  11       2635.51       2558.92       114.89 o                         
   6   6  11        459.98        377.80        33.33 o                         
   7   6  11         29.86         10.97        20.14 o                         
   8   6  11         11.44        -15.04        20.10 o                         
   9   6  11         91.16         77.69        18.76 o                         
  10   6  11        388.22        435.97        31.31 o                         
  11   6  11          8.45         23.05        15.31 o                         
  12   6  11         58.66         64.68        28.37 o                         
 -12   7  11        357.64        383.56        49.30 o                         
 -11   7  11          3.38         20.00        15.19 o                         
 -10   7  11        346.19        355.70        37.50 o                         
  -9   7  11          5.15         -9.60        20.69 o                         
  -8   7  11       1427.52       1498.79       128.30 o                         
  -7   7  11        460.71        382.52        37.17 o                         
  -6   7  11        735.24        715.49        50.56 o                         
  -5   7  11       2567.67       2746.97       116.27 o                         
  -4   7  11        309.73        344.38        36.47 o                         
  -3   7  11       2123.03       2004.26       104.85 o                         
  -2   7  11        147.84        144.21        66.13 o                         
  -1   7  11       5392.29       5568.32       215.72 o                         
   0   7  11       5049.81       4976.59       195.58 o                         
   1   7  11         19.49        -10.33        20.39 o                         
   2   7  11       1732.28       1781.40        91.44 o                         
   3   7  11         19.01         41.55        22.22 o                         
   4   7  11       4242.01       4312.40       191.82 o                         
   5   7  11        552.84        531.83        59.25 o                         
   6   7  11       1401.90       1435.59        74.19 o                         
   7   7  11       1224.49       1244.27        67.11 o                         
   8   7  11          2.50        -22.97        15.31 o                         
   9   7  11        551.81        500.97        50.82 o                         
  10   7  11         35.37         51.71        14.65 o                         
  11   7  11        826.75        875.73        45.33 o                         
 -11   8  11        167.32       1747.05       909.99 o                         
 -10   8  11         47.30         23.48        16.27 o                         
  -9   8  11         57.04         31.90        18.86 o                         
  -8   8  11          0.82          2.66        19.47 o                         
  -7   8  11        602.60        643.02        39.45 o                         
  -6   8  11        449.26        456.90        32.96 o                         
  -5   8  11         33.57         32.35        19.17 o                         
  -4   8  11        672.11        686.62        47.99 o                         
  -3   8  11          2.16          4.80        38.50 o                         
  -2   8  11        832.39        864.81        62.98 o                         
  -1   8  11        590.99        537.56        41.94 o                         
   0   8  11        627.67        649.29        45.51 o                         
   1   8  11        963.25       1016.51        61.38 o                         
   2   8  11        132.60        142.71        25.40 o                         
   3   8  11        437.43        461.06        37.25 o                         
   4   8  11        108.81         73.46        20.69 o                         
   5   8  11        592.23        617.66        42.45 o                         
   6   8  11        356.64        329.07        29.38 o                         
   7   8  11         28.42         40.88        15.33 o                         
   8   8  11        147.50        165.10        24.12 o                         
   9   8  11         90.59         66.14        17.76 o                         
  10   8  11        211.76        221.70        24.36 o                         
 -10   9  11         34.27         37.86        18.96 o                         
  -9   9  11          0.23         31.71        26.95 o                         
  -8   9  11        210.72        186.44        33.41 o                         
  -7   9  11         36.50         44.86        14.07 o                         
  -6   9  11        205.73        219.18        25.50 o                         
  -5   9  11        110.10        136.22        21.89 o                         
  -4   9  11        145.34        194.44        25.91 o                         
  -3   9  11        478.03        428.78        42.77 o                         
  -2   9  11         70.41         59.91        18.66 o                         
  -1   9  11        518.81        475.04        37.62 o                         
   0   9  11        143.76        155.02        25.33 o                         
   1   9  11         25.34         24.77        17.33 o                         
   2   9  11         74.01         77.27        30.36 o                         
   3   9  11         45.68         20.23        15.33 o                         
   4   9  11         71.99         51.71        16.80 o                         
   5   9  11         33.25         10.07        15.83 o                         
   6   9  11         48.33         65.31        15.66 o                         
   7   9  11         53.68         33.36        12.55 o                         
   8   9  11          0.88         32.09        16.53 o                         
   9   9  11         19.33         10.37        11.50 o                         
  -9  10  11        545.47        555.95        46.92 o                         
  -8  10  11         10.79         24.59        10.68 o                         
  -7  10  11       1040.50       1114.78        53.15 o                         
  -6  10  11        744.00        832.26        49.95 o                         
  -5  10  11         26.95         11.17        13.35 o                         
  -4  10  11        694.84        662.55        43.94 o                         
  -3  10  11          0.13         -8.01        12.11 o                         
  -2  10  11       1156.81       1048.01        59.06 o                         
  -1  10  11        517.18        431.22        42.60 o                         
   0  10  11        816.46        878.95        67.15 o                         
   1  10  11       1275.25       1240.38        85.07 o                         
   2  10  11         10.90          8.79        12.89 o                         
   3  10  11        872.83        870.30        49.89 o                         
   4  10  11         89.05         72.60        15.61 o                         
   5  10  11        907.72        964.47        52.46 o                         
   6  10  11        682.80        716.32        47.02 o                         
   7  10  11         16.99         31.71        11.50 o                         
   8  10  11        325.81        299.62        23.14 o                         
  -7  11  11         11.79         21.80        10.26 o                         
  -6  11  11        338.03        398.85        51.41 o                         
  -5  11  11        225.07        235.75        21.30 o                         
  -4  11  11         22.12         29.84        16.88 o                         
  -3  11  11         86.94         95.29        14.42 o                         
  -2  11  11        101.28         90.75        16.16 o                         
  -1  11  11        652.61        781.01        55.92 o                         
   0  11  11        117.25        130.27        21.21 o                         
   1  11  11          1.85         13.57        10.68 o                         
   2  11  11         14.21          5.41         9.66 o                         
   3  11  11         10.87         21.24        11.50 o                         
   4  11  11         60.05         57.07        12.81 o                         
   5  11  11         63.01         70.48        19.26 o                         
   6  11  11         21.12         17.07         8.40 o                         
  -5  12  11         59.47         82.97        11.50 o                         
  -4  12  11        275.42        330.81        23.66 o                         
  -3  12  11         13.76         33.09        10.26 o                         
  -2  12  11        156.24        201.14        58.66 o                         
  -1  12  11        123.04        141.81        18.96 o                         
   0  12  11         95.79        125.19        18.96 o                         
   1  12  11        225.28        202.68        26.95 o                         
   2  12  11        110.62        107.76        10.93 o                         
   3  12  11        357.29        388.70        26.20 o                         
   4  12  11         48.59         42.63        10.13 o                         
 -14   0  12        651.69        649.74        93.54 o                         
 -13   0  12         90.11         55.56        25.71 o                         
 -12   0  12        936.62        868.95        82.14 o                         
 -11   0  12        201.40        230.35        44.67 o                         
 -10   0  12       6540.00       6329.51       432.43 o                         
  -9   0  12       3532.44       3697.61       270.74 o                         
  -8   0  12       1201.47       1251.19       130.01 o                         
  -7   0  12       2112.29       2214.62       194.59 o                         
  -6   0  12        269.55        181.11        71.34 o                         
  -5   0  12       5583.89       5427.53       417.14 o                         
  -4   0  12         51.24        127.25        67.15 o                         
  -3   0  12       2146.29       1985.14       143.56 o                         
  -2   0  12       4134.30       4077.82       296.57 o                         
  -1   0  12        468.68        474.12        68.92 o                         
   0   0  12        766.62        868.18       313.92 o                         
   1   0  12        151.01         99.56        59.22 o                         
   2   0  12       8157.09       7468.66       406.68 o                         
   3   0  12       8037.92       7509.77       527.67 o                         
   4   0  12         66.08        -15.85        55.49 o                         
   5   0  12        647.48        603.07        96.78 o                         
   6   0  12         69.27        111.81        32.87 o                         
   7   0  12       4783.33       4832.95       329.87 o                         
   8   0  12        158.14        154.20        79.27 o                         
   9   0  12       1629.03       1765.37       111.55 o                         
  10   0  12       2386.21       2465.38       285.41 o                         
  11   0  12         30.38         71.74        21.37 o                         
  12   0  12        770.75        792.89        56.71 o                         
  13   0  12          8.29         13.55        41.22 o                         
 -14   1  12         29.25         11.91        12.62 o                         
 -13   1  12         63.38        716.75       470.79 o                         
 -12   1  12         93.10         95.18        21.36 o                         
 -11   1  12        802.86        768.82        59.04 o                         
 -10   1  12         70.18         37.69        26.06 o                         
  -9   1  12        640.23        629.46        57.26 o                         
  -8   1  12       1359.10       1379.96        93.14 o                         
  -7   1  12         44.78         66.25        36.27 o                         
  -6   1  12         23.29        -44.34        34.58 o                         
  -5   1  12        484.86        461.27        62.48 o                         
  -4   1  12       2743.47       2833.37       169.71 o                         
  -3   1  12       1061.04       1046.46        78.58 o                         
  -2   1  12        575.05        508.10        49.11 o                         
  -1   1  12         24.90         64.31        35.87 o                         
   0   1  12       1415.23       1507.70        87.63 o                         
   1   1  12       4178.39       4239.25       176.23 o                         
   2   1  12          3.65        -24.49        30.72 o                         
   3   1  12       1061.61       1155.08        95.90 o                         
   4   1  12       1511.12       1551.92       112.50 o                         
   5   1  12         36.31         -5.07        24.33 o                         
   6   1  12         36.75         51.15        47.47 o                         
   7   1  12        179.59        144.05        25.82 o                         
   8   1  12       1202.49       1171.28        61.89 o                         
   9   1  12        678.42        683.48        75.01 o                         
  10   1  12          0.77         10.03        26.39 o                         
  11   1  12         77.12         81.46        31.58 o                         
  12   1  12         18.16         -0.19        21.51 o                         
  13   1  12        140.04        140.67        30.08 o                         
 -14   2  12         34.61         35.67        12.39 o                         
 -13   2  12         29.83        457.93       429.53 o                         
 -12   2  12        174.01        180.22        25.74 o                         
 -11   2  12          1.26        -28.37        18.96 o                         
 -10   2  12        162.73        158.49        30.38 o                         
  -9   2  12        100.82         97.23        30.23 o                         
  -8   2  12        363.39        358.79        47.52 o                         
  -7   2  12        639.09        658.72        65.33 o                         
  -6   2  12        135.24         86.34        52.17 o                         
  -5   2  12       2666.86       2737.14       161.88 o                         
  -4   2  12        472.57        518.20        52.56 o                         
  -3   2  12       2776.98       2757.69       141.32 o                         
  -2   2  12       3148.56       3194.46       138.89 o                         
  -1   2  12        744.76        693.68        56.25 o                         
   0   2  12       8256.25       8085.33       304.92 o                         
   1   2  12        346.39        409.79        78.26 o                         
   2   2  12       5703.76       5391.02       208.14 o                         
   3   2  12        993.60       1051.69        72.56 o                         
   4   2  12       1802.41       1803.15        89.83 o                         
   5   2  12       3167.95       3011.82       165.34 o                         
   6   2  12        135.02        153.38        31.04 o                         
   7   2  12        951.47        876.19        73.69 o                         
   8   2  12          1.68        -14.63        16.85 o                         
   9   2  12        199.89        223.20        63.16 o                         
  10   2  12        147.44        158.55        25.17 o                         
  11   2  12        126.75        115.78        17.00 o                         
  12   2  12        126.69        143.81        15.17 o                         
  13   2  12          0.19          2.54        20.59 o                         
 -14   3  12        119.92        107.94        15.50 o                         
 -13   3  12        234.81        277.22        25.12 o                         
 -12   3  12        126.61        151.00        22.95 o                         
 -11   3  12       1348.21       1270.25        77.56 o                         
 -10   3  12         79.55         67.50        25.12 o                         
  -9   3  12       1463.12       1412.93        89.99 o                         
  -8   3  12       2356.45       2240.10       129.30 o                         
  -7   3  12        671.39        647.83        62.69 o                         
  -6   3  12       2112.55       2210.24       133.91 o                         
  -5   3  12         43.13        106.58        45.41 o                         
  -4   3  12       7382.59       7352.75       309.65 o                         
  -3   3  12       4315.20       4004.85       185.24 o                         
  -2   3  12       1780.46       1800.39        90.33 o                         
  -1   3  12       4847.82       4848.80       207.86 o                         
   0   3  12        585.74        670.32        46.75 o                         
   1   3  12      11564.96      11464.93       384.42 o                         
   2   3  12        376.44        482.41        47.17 o                         
   3   3  12       5150.82       4837.10       209.65 o                         
   4   3  12       4419.22       4687.04       204.99 o                         
   5   3  12       2647.59       2655.45       159.75 o                         
   6   3  12       2222.21       2361.21       219.71 o                         
   7   3  12        229.83        265.96        40.62 o                         
   8   3  12       4150.88       4472.30       189.26 o                         
   9   3  12        480.43        507.95        77.34 o                         
  10   3  12        373.89        414.73        34.05 o                         
  11   3  12        446.69        485.26        45.73 o                         
  12   3  12        121.39        164.77        15.06 o                         
  13   3  12        356.02        403.29        46.05 o                         
 -13   4  12          0.36        -10.24        13.03 o                         
 -12   4  12         36.72         46.56        21.05 o                         
 -11   4  12         56.66         48.55        19.39 o                         
 -10   4  12        322.39        323.80        36.05 o                         
  -9   4  12        666.38        692.55        57.84 o                         
  -8   4  12         72.80         43.29        27.72 o                         
  -7   4  12         85.52         68.34        32.07 o                         
  -6   4  12        160.68        226.03        44.64 o                         
  -5   4  12        237.31        209.53        65.90 o                         
  -4   4  12       1254.98       1329.25        83.03 o                         
  -3   4  12        274.97        291.90        42.29 o                         
  -2   4  12       1831.25       2005.25        94.40 o                         
  -1   4  12        100.89        124.95        36.15 o                         
   0   4  12        320.58        378.72        48.05 o                         
   1   4  12        323.42        424.26        42.10 o                         
   2   4  12       1796.54       1817.58        96.43 o                         
   3   4  12       2751.84       2757.45       135.93 o                         
   4   4  12          0.51         -7.57        26.54 o                         
   5   4  12          4.48         39.67        27.91 o                         
   6   4  12        386.71        336.66        47.44 o                         
   7   4  12        643.38        693.51        65.90 o                         
   8   4  12         63.11         71.84        28.58 o                         
   9   4  12        285.38        373.59        39.17 o                         
  10   4  12         68.99         65.85        18.97 o                         
  11   4  12         19.31         31.25        17.85 o                         
  12   4  12          2.13          3.54        18.76 o                         
 -13   5  12        401.54        388.28        36.65 o                         
 -12   5  12          4.41          7.18        12.53 o                         
 -11   5  12        818.40        804.08        51.96 o                         
 -10   5  12          1.44          9.04        17.15 o                         
  -9   5  12        753.95        752.18        56.44 o                         
  -8   5  12        201.01        180.85        32.02 o                         
  -7   5  12        795.69        816.40        64.86 o                         
  -6   5  12       3155.01       3334.21       172.30 o                         
  -5   5  12        128.35        142.05        29.84 o                         
  -4   5  12        116.55        155.98        31.45 o                         
  -3   5  12         79.03         62.53        23.60 o                         
  -2   5  12       1786.10       1719.79        83.63 o                         
  -1   5  12       1434.17       1531.39       103.96 o                         
   0   5  12        247.91        304.09        31.46 o                         
   1   5  12        401.96        445.40        42.54 o                         
   2   5  12        117.34        134.93        28.37 o                         
   3   5  12        169.78        182.96        28.82 o                         
   4   5  12        211.81        218.71        30.06 o                         
   5   5  12        549.05        626.43        55.38 o                         
   6   5  12       1012.54        912.16        68.23 o                         
   7   5  12        651.82        722.45        74.00 o                         
   8   5  12        200.97        192.05        29.20 o                         
   9   5  12          2.99        -16.84        18.90 o                         
  10   5  12        392.97        424.55        37.31 o                         
  11   5  12        621.55        691.13        48.32 o                         
  12   5  12          0.01         -7.06        10.15 o                         
 -12   6  12        755.68        780.91        45.77 o                         
 -11   6  12         47.30         55.13        15.69 o                         
 -10   6  12        597.93        625.81        45.15 o                         
  -9   6  12        215.10        228.07        28.79 o                         
  -8   6  12        768.25        818.27        59.62 o                         
  -7   6  12       1828.69       1859.67       108.27 o                         
  -6   6  12          4.48        -17.74        24.26 o                         
  -5   6  12       1355.24       1376.93        66.87 o                         
  -4   6  12        262.14        295.14        34.78 o                         
  -3   6  12       1895.36       1905.62        85.14 o                         
  -2   6  12        694.50        770.24        53.00 o                         
  -1   6  12       1679.58       1660.65        82.48 o                         
   0   6  12       6909.85       7187.35       260.56 o                         
   1   6  12        216.61        229.38        29.00 o                         
   2   6  12       2764.29       2807.09       123.79 o                         
   3   6  12        755.82        816.22        52.75 o                         
   4   6  12       1193.87       1280.25        68.60 o                         
   5   6  12       1956.97       2067.09        96.22 o                         
   6   6  12          1.97         -3.79        21.51 o                         
   7   6  12       1001.81       1010.06        67.70 o                         
   8   6  12        138.75        172.62        34.32 o                         
   9   6  12        462.77        531.70        86.50 o                         
  10   6  12        214.68        185.53        23.19 o                         
  11   6  12        150.25        156.33        35.70 o                         
 -11   7  12        151.19        163.05        36.94 o                         
 -10   7  12          4.01         33.63        17.63 o                         
  -9   7  12        336.54        308.45        35.78 o                         
  -8   7  12         66.08         39.47        25.75 o                         
  -7   7  12        135.00        142.29        31.92 o                         
  -6   7  12        178.83        215.07        29.55 o                         
  -5   7  12         87.34        100.15        37.06 o                         
  -4   7  12        202.10        242.36        27.06 o                         
  -3   7  12          6.83          5.05        18.86 o                         
  -2   7  12         11.84          3.77        20.82 o                         
  -1   7  12          4.02         -1.69        18.06 o                         
   0   7  12        132.72        107.61        22.25 o                         
   1   7  12          2.44         10.87        18.46 o                         
   2   7  12         55.27         53.55        19.70 o                         
   3   7  12         11.36         15.70        18.12 o                         
   4   7  12         18.79         40.18        18.62 o                         
   5   7  12         35.67         40.81        18.59 o                         
   6   7  12         42.88         63.91        35.01 o                         
   7   7  12          0.29          4.96        19.30 o                         
   8   7  12        165.59        184.52        27.33 o                         
   9   7  12         21.46         13.49        17.38 o                         
  10   7  12          9.16         21.20        13.74 o                         
 -11   8  12          4.45         -2.70        11.50 o                         
 -10   8  12        123.19        119.69        20.74 o                         
  -9   8  12          6.59         11.63        16.48 o                         
  -8   8  12        728.24        772.99        76.07 o                         
  -7   8  12        826.22        810.61        60.68 o                         
  -6   8  12         15.28         23.51        17.63 o                         
  -5   8  12        986.85       1027.70        52.36 o                         
  -4   8  12         50.45         55.28        18.09 o                         
  -3   8  12        735.52        785.19        61.01 o                         
  -2   8  12        774.16        753.75        49.43 o                         
  -1   8  12        679.09        710.43        65.73 o                         
   0   8  12       2672.16       2726.91       124.01 o                         
   1   8  12        226.03        217.93        25.27 o                         
   2   8  12        931.62        919.82        53.34 o                         
   3   8  12        163.56        146.20        21.87 o                         
   4   8  12       1239.63       1328.91        66.72 o                         
   5   8  12       1248.12       1170.51        59.69 o                         
   6   8  12          8.73         18.28        17.01 o                         
   7   8  12        514.30        440.88        35.16 o                         
   8   8  12         23.10         27.92        14.51 o                         
   9   8  12        346.99        320.28        29.18 o                         
  10   8  12         52.45         63.20        13.63 o                         
  -9   9  12        137.96        142.91        39.63 o                         
  -8   9  12        154.43        188.01        28.89 o                         
  -7   9  12        122.34        162.54        32.69 o                         
  -6   9  12       1149.12       1195.63        57.81 o                         
  -5   9  12        294.59        304.28        28.03 o                         
  -4   9  12        365.24        347.32        31.01 o                         
  -3   9  12         70.30         65.05        17.47 o                         
  -2   9  12        855.33        840.41        53.68 o                         
  -1   9  12       2240.60       2105.70       131.16 o                         
   0   9  12          0.11        -14.04        15.22 o                         
   1   9  12       1389.86       1324.10        65.66 o                         
   2   9  12         57.76         61.83        15.79 o                         
   3   9  12       1146.23       1227.67        61.51 o                         
   4   9  12        215.37        220.05        21.35 o                         
   5   9  12        437.61        455.27        31.24 o                         
   6   9  12       1106.71       1128.04        55.98 o                         
   7   9  12         48.05         53.79        12.11 o                         
   8   9  12        181.77        178.01        21.78 o                         
  -8  10  12          0.47         10.42        15.85 o                         
  -7  10  12         29.38         35.13        20.87 o                         
  -6  10  12         53.05         66.65        18.67 o                         
  -5  10  12          2.09          6.34        10.98 o                         
  -4  10  12         28.90         52.36        14.42 o                         
  -3  10  12          8.89          1.18        26.43 o                         
  -2  10  12         48.84         53.65        13.75 o                         
  -1  10  12         17.32         -5.37        14.44 o                         
   0  10  12        199.56        197.87        25.71 o                         
   1  10  12         56.78         52.53        14.52 o                         
   2  10  12         19.05         12.68        10.98 o                         
   3  10  12         35.65         58.45        13.35 o                         
   4  10  12         50.10         57.21        13.35 o                         
   5  10  12         51.83         38.05        10.98 o                         
   6  10  12         12.46         17.14         8.78 o                         
   7  10  12          0.12        -10.57         9.47 o                         
  -6  11  12        122.06        116.74        13.95 o                         
  -5  11  12          0.08        -15.93        10.62 o                         
  -4  11  12        199.91        191.69        18.86 o                         
  -3  11  12        192.98        208.35        19.47 o                         
  -2  11  12         77.83         84.92        38.05 o                         
  -1  11  12        370.41        373.60        34.70 o                         
   0  11  12          7.30         -3.75        12.18 o                         
   1  11  12        338.23        319.61        30.21 o                         
   2  11  12         43.11         41.85        11.50 o                         
   3  11  12        208.43        229.44        18.86 o                         
   4  11  12        246.46        237.78        18.86 o                         
   5  11  12         17.23         28.54         9.15 o                         
  -2  12  12        112.06        112.37        16.70 o                         
  -1  12  12         99.35         99.93        15.69 o                         
   0  12  12        352.48        364.13        30.21 o                         
   1  12  12          4.22         19.38         9.90 o                         
 -13   1  13          0.56          9.87        12.53 o                         
 -12   1  13        443.18        454.16        37.27 o                         
 -11   1  13        170.39        167.34        27.00 o                         
 -10   1  13        901.18        926.67        63.47 o                         
  -9   1  13       1318.52       1215.67        79.84 o                         
  -8   1  13         62.23         57.59        31.12 o                         
  -7   1  13        872.70        819.40        69.99 o                         
  -6   1  13         15.83        -12.30        32.38 o                         
  -5   1  13       3759.30       3644.58       196.23 o                         
  -4   1  13       2253.21       2343.82       196.37 o                         
  -3   1  13         49.59         68.18        33.62 o                         
  -2   1  13       1634.46       1651.75        88.88 o                         
  -1   1  13        158.37         80.57        47.60 o                         
   0   1  13       2305.11       2207.38       111.20 o                         
   1   1  13        901.21        958.41       110.30 o                         
   2   1  13       4452.43       4291.68       190.09 o                         
   3   1  13       4859.23       4910.78       254.09 o                         
   4   1  13          8.07        -13.18        36.77 o                         
   5   1  13       3432.92       3249.35       172.75 o                         
   6   1  13        137.25        160.03        37.06 o                         
   7   1  13       2219.24       2100.14       121.08 o                         
   8   1  13       1144.56       1249.21        69.05 o                         
   9   1  13        165.36        166.99        30.81 o                         
  10   1  13        409.39        471.99       118.08 o                         
  11   1  13         53.08         35.81        17.20 o                         
  12   1  13        364.07        419.02        35.10 o                         
 -13   2  13         68.14         58.26        15.44 o                         
 -12   2  13          8.51         -0.17        13.70 o                         
 -11   2  13        642.34        677.23        49.24 o                         
 -10   2  13       1270.47       1171.00        74.58 o                         
  -9   2  13         19.52        -18.78        23.80 o                         
  -8   2  13       1404.72       1375.29        90.44 o                         
  -7   2  13          1.82         -1.93        28.66 o                         
  -6   2  13       2091.49       2023.12       126.78 o                         
  -5   2  13       1452.98       1493.19       105.57 o                         
  -4   2  13       2176.36       2088.86       130.24 o                         
  -3   2  13       8040.52       7908.84       327.78 o                         
  -2   2  13        392.72        428.41        49.75 o                         
  -1   2  13       1234.99       1224.41        74.29 o                         
   0   2  13         19.95        -11.53        28.71 o                         
   1   2  13       3618.88       3678.51       171.21 o                         
   2   2  13       6310.17       6237.95       270.54 o                         
   3   2  13        175.59        110.61        35.24 o                         
   4   2  13       1432.31       1449.09       102.73 o                         
   5   2  13          0.40        -44.37        29.58 o                         
   6   2  13       1419.00       1397.73        95.91 o                         
   7   2  13         11.44         19.00        21.06 o                         
   8   2  13        843.41        941.80        56.21 o                         
   9   2  13       1141.56       1225.38        64.07 o                         
  10   2  13          0.33          2.78        16.93 o                         
  11   2  13        272.62        271.11        23.58 o                         
  12   2  13         46.82         38.50        14.97 o                         
 -13   3  13          7.26          9.00        11.44 o                         
 -12   3  13         12.57        -18.97        16.92 o                         
 -11   3  13         36.93         38.20        23.84 o                         
 -10   3  13         17.54        -20.59        17.83 o                         
  -9   3  13        106.47        134.23        57.97 o                         
  -8   3  13        101.61         92.00        28.63 o                         
  -7   3  13        879.01        885.75        70.66 o                         
  -6   3  13        311.92        265.31        42.58 o                         
  -5   3  13         64.58        103.00        36.58 o                         
  -4   3  13        112.51        158.01        62.70 o                         
  -3   3  13        460.23        556.92        52.68 o                         
  -2   3  13        775.63        815.66        91.29 o                         
  -1   3  13         56.26         35.09        25.37 o                         
   0   3  13        164.88        161.20        63.47 o                         
   1   3  13       1028.42        911.07        57.67 o                         
   2   3  13          7.30         21.64        22.44 o                         
   3   3  13        658.92        788.80        71.40 o                         
   4   3  13         21.43         12.68        22.15 o                         
   5   3  13        588.50        527.01        56.29 o                         
   6   3  13        379.89        371.40        44.10 o                         
   7   3  13         21.96         -1.88        23.55 o                         
   8   3  13        108.90        140.31        22.13 o                         
   9   3  13          1.60          8.05        26.05 o                         
  10   3  13         51.67         43.06        19.22 o                         
  11   3  13          6.55         -7.74        11.85 o                         
  12   3  13         24.28         26.68        11.53 o                         
 -13   4  13        657.89        660.28        40.09 o                         
 -12   4  13         65.88       1179.49       738.77 o                         
 -11   4  13        745.42        701.33        47.55 o                         
 -10   4  13        401.68        347.90        34.33 o                         
  -9   4  13        346.98        316.67        35.03 o                         
  -8   4  13       2103.09       2072.05       112.31 o                         
  -7   4  13          7.53         20.09        29.44 o                         
  -6   4  13       1878.80       1859.55       113.09 o                         
  -5   4  13        899.35        911.31        73.49 o                         
  -4   4  13        620.01        625.73        51.26 o                         
  -3   4  13        507.50        503.01        49.76 o                         
  -2   4  13          7.90        114.54        30.61 o                         
  -1   4  13       4099.14       4184.75       164.23 o                         
   0   4  13        619.27        635.32        42.35 o                         
   1   4  13       1479.59       1421.50        77.20 o                         
   2   4  13       1628.68       1621.16        85.88 o                         
   3   4  13        790.55        884.63        59.58 o                         
   4   4  13       4752.13       4813.26       202.42 o                         
   5   4  13          0.06         18.91        28.68 o                         
   6   4  13       2760.12       2820.03       148.06 o                         
   7   4  13        909.68        998.71        69.65 o                         
   8   4  13        864.30        831.59        59.38 o                         
   9   4  13        596.92        616.52        47.76 o                         
  10   4  13        102.00        101.11        19.87 o                         
  11   4  13        771.92        802.29        42.11 o                         
 -12   5  13        250.87        263.89        23.11 o                         
 -11   5  13         43.87       1204.85       754.62 o                         
 -10   5  13        236.38        238.89        26.46 o                         
  -9   5  13        641.49        626.58        48.32 o                         
  -8   5  13         59.83         73.59        24.07 o                         
  -7   5  13        997.15       1025.81        72.10 o                         
  -6   5  13         27.69         -2.75        23.89 o                         
  -5   5  13       1992.50       1908.42       112.99 o                         
  -4   5  13        603.64        620.67        47.86 o                         
  -3   5  13        194.42        194.78        35.70 o                         
  -2   5  13       1354.43       1395.65        69.25 o                         
  -1   5  13        113.49        150.52        29.29 o                         
   0   5  13       1097.92       1177.74        68.12 o                         
   1   5  13         11.36         18.74        19.91 o                         
   2   5  13        886.00        898.87        55.22 o                         
   3   5  13        733.70        707.71        62.70 o                         
   4   5  13         54.89         55.55        22.08 o                         
   5   5  13        465.34        480.39        75.06 o                         
   6   5  13         11.53          1.72        21.99 o                         
   7   5  13        637.66        658.49        52.02 o                         
   8   5  13        243.16        304.05        71.85 o                         
   9   5  13         51.69         40.36        16.49 o                         
  10   5  13        265.83        253.36        30.29 o                         
  11   5  13          6.96         16.39        11.90 o                         
 -11   6  13          0.04        -14.12        10.93 o                         
 -10   6  13          1.85        -12.14        12.22 o                         
  -9   6  13         50.75         68.07        20.18 o                         
  -8   6  13        252.69        215.29        29.23 o                         
  -7   6  13          0.17         10.34        18.98 o                         
  -6   6  13         65.72         32.59        22.78 o                         
  -5   6  13        253.62        276.94        28.78 o                         
  -4   6  13        142.01        104.98        32.59 o                         
  -3   6  13          0.29          6.62        19.22 o                         
  -2   6  13        363.22        372.71        38.90 o                         
  -1   6  13       1513.32       1491.71        71.80 o                         
   0   6  13        479.63        471.06        36.92 o                         
   1   6  13         28.46         26.66        17.80 o                         
   2   6  13         41.45         38.73        17.12 o                         
   3   6  13        420.41        437.66        34.53 o                         
   4   6  13        748.12        731.84        50.34 o                         
   5   6  13          3.50          7.95        16.06 o                         
   6   6  13         96.50         81.14        21.83 o                         
   7   6  13        105.87        103.99        21.73 o                         
   8   6  13         18.81         15.57        18.31 o                         
   9   6  13         24.07         13.96        13.88 o                         
  10   6  13         56.11         59.39        15.13 o                         
 -11   7  13        150.52        141.67        24.42 o                         
 -10   7  13         39.98         52.93        16.80 o                         
  -9   7  13        167.43        159.58        24.36 o                         
  -8   7  13        167.28        159.69        26.06 o                         
  -7   7  13       1709.95       1848.93       109.52 o                         
  -6   7  13        313.60        356.60        44.44 o                         
  -5   7  13        399.27        423.60        31.57 o                         
  -4   7  13        499.01        509.59        36.25 o                         
  -3   7  13        632.96        647.68        41.30 o                         
  -2   7  13       3450.22       3438.88       155.85 o                         
  -1   7  13         93.23        106.10        26.95 o                         
   0   7  13       1927.59       1976.05       115.80 o                         
   1   7  13       1357.65       1316.78        69.32 o                         
   2   7  13        830.85        844.96        52.22 o                         
   3   7  13        797.01        803.68        49.91 o                         
   4   7  13        453.01        446.48        35.27 o                         
   5   7  13       2886.87       2781.81       126.92 o                         
   6   7  13        569.05        536.09        36.82 o                         
   7   7  13        253.92        249.44        40.11 o                         
   8   7  13         63.28         52.13        43.76 o                         
   9   7  13        194.30        200.84        38.61 o                         
  10   7  13        251.72        273.80        25.95 o                         
 -10   8  13         91.75        100.12        17.22 o                         
  -9   8  13         50.20         59.63        17.47 o                         
  -8   8  13        326.17        328.51        32.85 o                         
  -7   8  13         56.25         19.54        23.05 o                         
  -6   8  13        375.91        399.34        32.09 o                         
  -5   8  13        301.08        269.56        24.07 o                         
  -4   8  13          4.38         11.54        13.75 o                         
  -3   8  13        167.92        168.83        36.06 o                         
  -2   8  13         29.87         28.55        20.92 o                         
  -1   8  13       1184.23       1358.02        80.72 o                         
   0   8  13        204.15        204.38        28.54 o                         
   1   8  13        277.94        277.84        25.10 o                         
   2   8  13         62.50         56.68        16.35 o                         
   3   8  13        269.81        298.72        56.21 o                         
   4   8  13        585.89        561.65        36.81 o                         
   5   8  13          2.51          7.60        12.55 o                         
   6   8  13        494.68        499.88        32.63 o                         
   7   8  13         69.58         61.00        19.61 o                         
   8   8  13         30.72         30.35        19.86 o                         
   9   8  13         26.22         49.15        23.54 o                         
  -8   9  13         20.36         27.06        16.70 o                         
  -7   9  13         68.43         72.93        22.42 o                         
  -6   9  13          3.30         15.82        10.68 o                         
  -5   9  13         52.65         58.86        14.93 o                         
  -4   9  13         21.96         -2.93        14.26 o                         
  -3   9  13         21.96          0.63        13.60 o                         
  -2   9  13         78.69         96.37        20.61 o                         
  -1   9  13         19.43         22.44        13.44 o                         
   0   9  13         13.75         -9.51        15.22 o                         
   1   9  13         91.56         83.96        18.18 o                         
   2   9  13         46.44         35.17        11.88 o                         
   3   9  13        291.12        335.04        24.69 o                         
   4   9  13          0.41         11.49        10.26 o                         
   5   9  13        165.81        146.40        17.81 o                         
   6   9  13         70.22         89.57        14.42 o                         
   7   9  13         30.58         28.93        12.17 o                         
  -7  10  13         12.11         32.74        11.20 o                         
  -6  10  13        542.54        613.73        33.10 o                         
  -5  10  13         53.02         63.05        15.61 o                         
  -4  10  13        457.77        449.46        31.20 o                         
  -3  10  13        325.60        332.31        25.50 o                         
  -2  10  13        363.63        422.42        61.83 o                         
  -1  10  13        934.20        917.71        61.63 o                         
   0  10  13        119.47        155.43        22.42 o                         
   1  10  13        368.86        396.52        50.73 o                         
   2  10  13        141.42        175.58        17.22 o                         
   3  10  13        276.46        271.42        21.97 o                         
   4  10  13        405.40        400.97        28.03 o                         
   5  10  13         20.35         25.37         9.15 o                         
   6  10  13        292.47        287.55        21.30 o                         
  -4  11  13          0.79         -4.98        11.53 o                         
  -3  11  13         67.01         92.06        34.88 o                         
  -2  11  13         63.36         49.45        13.45 o                         
  -1  11  13          3.88         28.54        11.21 o                         
   0  11  13         46.66         33.29        14.27 o                         
   1  11  13         26.38         17.76        14.27 o                         
   2  11  13          0.55         -6.34         7.61 o                         
   3  11  13          7.70         13.74         7.32 o                         
 -13   0  14         78.82         82.71        20.61 o                         
 -12   0  14        636.75        591.18        58.63 o                         
 -11   0  14       1347.07       1390.64       110.44 o                         
 -10   0  14        165.37        155.17        36.94 o                         
  -9   0  14       1542.15       1450.51       124.07 o                         
  -8   0  14        332.30        337.35        57.78 o                         
  -7   0  14       1260.27       1172.99       115.56 o                         
  -6   0  14       1110.82       1000.35       139.52 o                         
  -5   0  14       3688.47       3756.46       281.63 o                         
  -4   0  14       7645.65       7505.04       526.41 o                         
  -3   0  14        127.43        154.71       171.22 o                         
  -2   0  14        929.36        991.31       117.31 o                         
  -1   0  14        943.87        924.14        89.53 o                         
   0   0  14       3032.37       2982.54       236.27 o                         
   1   0  14       7024.08       7133.35       509.18 o                         
   2   0  14         50.96        -10.83        43.98 o                         
   3   0  14       3640.85       3685.16       276.89 o                         
   4   0  14       2367.52       2088.41       183.34 o                         
   5   0  14        854.62        804.08       169.64 o                         
   6   0  14       1018.86       1094.08       112.62 o                         
   7   0  14        572.83        519.06        71.34 o                         
   8   0  14       2417.85       2751.77       201.37 o                         
   9   0  14        201.89        207.08        42.24 o                         
  10   0  14        225.58        291.32        79.27 o                         
  11   0  14         49.88         18.32        41.22 o                         
 -13   1  14         33.80       1005.10       862.42 o                         
 -12   1  14         42.88         42.50        15.41 o                         
 -11   1  14        398.92        380.16        33.62 o                         
 -10   1  14        555.53        470.68        40.79 o                         
  -9   1  14         18.63         -0.53        21.01 o                         
  -8   1  14        283.61        271.08        36.83 o                         
  -7   1  14         11.27         23.01        26.06 o                         
  -6   1  14       2280.63       2232.43       128.62 o                         
  -5   1  14       1253.06       1253.37        91.73 o                         
  -4   1  14        286.06        236.54        47.11 o                         
  -3   1  14        383.67        236.13        48.11 o                         
  -2   1  14        284.48        265.62        41.98 o                         
  -1   1  14        119.41         80.87        28.34 o                         
   0   1  14         67.95         94.65        30.34 o                         
   1   1  14         68.59        -11.86        28.38 o                         
   2   1  14        522.03        569.62        62.57 o                         
   3   1  14        149.34        135.51        38.11 o                         
   4   1  14        227.32        129.28        39.19 o                         
   5   1  14          3.26          0.98        29.64 o                         
   6   1  14        206.85        214.42        42.10 o                         
   7   1  14        738.92        656.35        57.16 o                         
   8   1  14         19.21         21.67        21.99 o                         
   9   1  14        208.25        214.30        41.11 o                         
  10   1  14         96.84        111.48        25.02 o                         
  11   1  14         58.22         89.49        19.41 o                         
 -12   2  14          8.71        -11.10        12.53 o                         
 -11   2  14        196.51        147.98        22.56 o                         
 -10   2  14          0.69          5.65        18.18 o                         
  -9   2  14        492.85        415.94        40.34 o                         
  -8   2  14        198.71        205.69        32.20 o                         
  -7   2  14        743.80        629.83        56.60 o                         
  -6   2  14        763.31        822.44        67.99 o                         
  -5   2  14         97.75         85.23        36.26 o                         
  -4   2  14       1576.97       1480.80       100.80 o                         
  -3   2  14        164.15        157.16        42.16 o                         
  -2   2  14       1743.91       1676.30        95.82 o                         
  -1   2  14        441.72        427.71        50.44 o                         
   0   2  14        780.02        795.74        55.87 o                         
   1   2  14        928.58        962.86        68.96 o                         
   2   2  14        125.10         83.83        36.15 o                         
   3   2  14       1367.26       1528.75       101.18 o                         
   4   2  14         66.13         46.81        32.56 o                         
   5   2  14       1284.30       1286.41        87.23 o                         
   6   2  14        173.73        214.25        36.61 o                         
   7   2  14        133.77         90.89        26.60 o                         
   8   2  14        341.72        323.90        35.83 o                         
   9   2  14         23.80         42.90        19.19 o                         
  10   2  14        297.10        305.21        30.72 o                         
  11   2  14         95.64        114.97        17.51 o                         
 -12   3  14        111.25        143.89        18.28 o                         
 -11   3  14        119.56        110.15        18.59 o                         
 -10   3  14        985.91        906.97        57.86 o                         
  -9   3  14         72.06         62.10        22.95 o                         
  -8   3  14        945.45       1024.29        69.69 o                         
  -7   3  14        368.57        399.48        49.43 o                         
  -6   3  14       1038.37       1018.11       104.81 o                         
  -5   3  14       3710.27       3537.28       188.24 o                         
  -4   3  14        130.88        125.41        35.45 o                         
  -3   3  14       2640.40       2643.51       128.20 o                         
  -2   3  14        360.17        304.55        41.63 o                         
  -1   3  14       2164.83       2282.98       116.36 o                         
   0   3  14        549.26        632.40        61.74 o                         
   1   3  14       1308.79       1428.32        81.86 o                         
   2   3  14       4845.04       4750.94       204.77 o                         
   3   3  14         23.12         30.89        21.08 o                         
   4   3  14       1645.36       1721.90       156.99 o                         
   5   3  14        102.98        103.54        30.71 o                         
   6   3  14       1759.87       1679.92        98.64 o                         
   7   3  14        876.67        956.32        67.54 o                         
   8   3  14        160.86        153.16        26.34 o                         
   9   3  14        745.40        797.10        55.58 o                         
  10   3  14          6.20        -11.93        27.46 o                         
  11   3  14        246.51        242.13        39.36 o                         
 -12   4  14         50.96         82.44        14.48 o                         
 -11   4  14        123.80        137.47        20.14 o                         
 -10   4  14         33.84         13.96        15.13 o                         
  -9   4  14        123.45        129.08        24.07 o                         
  -8   4  14        108.17        156.44        28.35 o                         
  -7   4  14         13.25         47.87        24.99 o                         
  -6   4  14         94.33        103.59        28.38 o                         
  -5   4  14        174.12        230.81        37.04 o                         
  -4   4  14       1504.54       1639.26       102.40 o                         
  -3   4  14        421.10        353.77        38.12 o                         
  -2   4  14         68.93         28.21        39.45 o                         
  -1   4  14          1.32         -2.35        24.71 o                         
   0   4  14       1463.53       1539.44        72.32 o                         
   1   4  14       1909.17       2131.91       102.80 o                         
   2   4  14         47.21         27.67        20.27 o                         
   3   4  14        989.59       1015.51        61.60 o                         
   4   4  14         52.34         74.58        28.83 o                         
   5   4  14         69.42        111.64        27.94 o                         
   6   4  14          5.08         31.87        25.63 o                         
   7   4  14        431.07        431.41        40.12 o                         
   8   4  14        416.29        462.88        39.72 o                         
   9   4  14         18.41         14.07        15.18 o                         
  10   4  14          1.76          9.70        13.88 o                         
  11   4  14         39.96         27.91        11.99 o                         
 -11   5  14          0.09         21.59        12.09 o                         
 -10   5  14        146.01        130.69        19.58 o                         
  -9   5  14         43.49         28.45        16.75 o                         
  -8   5  14       1116.47       1116.52        69.30 o                         
  -7   5  14        378.40        386.12        37.72 o                         
  -6   5  14        120.28        109.05        26.46 o                         
  -5   5  14        129.53         87.38        26.38 o                         
  -4   5  14        191.13        231.93        28.88 o                         
  -3   5  14        470.09        491.20        41.49 o                         
  -2   5  14          7.85         -2.09        17.94 o                         
  -1   5  14       1766.29       1956.02       160.96 o                         
   0   5  14        543.44        509.66        40.64 o                         
   1   5  14         44.13         45.16        20.33 o                         
   2   5  14        349.94        423.17        46.68 o                         
   3   5  14         86.68         62.74        18.92 o                         
   4   5  14       1811.59       1793.79        83.09 o                         
   5   5  14       1016.51       1069.05        69.77 o                         
   6   5  14        128.97        155.06        25.28 o                         
   7   5  14        236.19        245.87        28.36 o                         
   8   5  14          3.47          1.62        15.58 o                         
   9   5  14        317.24        358.15        30.79 o                         
  10   5  14          8.64         37.10        22.88 o                         
 -11   6  14        262.42        228.64        24.26 o                         
 -10   6  14         73.53         34.97        13.03 o                         
  -9   6  14       1008.93        955.79        57.86 o
[truncated: 52,167 more chars]
