# Supplementary material for: Crystal structures and Hirshfeld surface analysis of [κ2-P,N-{(C6H5)2(C5H5N)P}Re(CO)3Br]·2CHCl3 and the product of its reaction with piperidine, [P-{(C6H5)2(C5H5N)P}(C5H11N)Re(CO)3Br]
Source: Acta Crystallogr E Crystallogr Commun. 2019 Jun 21;75(Pt 7):1005–10. doi: 10.1107/S2056989019008089 (PMC6659321; doi:10.1107/S2056989019008089)
Supplement: Supplementary file 3 [file e-75-01005-IIsup3.hkl]

data_II                                                                         
_shelx_title ' SCD18_224_P-1_150K_COMPLETO in P-1'                              
_shelx_refln_list_code          4                                               
_shelx_F_calc_maximum      234.48                                               
_exptl_crystal_F_000       734.00                                               
_reflns_d_resolution_high  0.8107                                               
                                                                                
loop_                                                                           
 _space_group_symop_operation_xyz                                               
 'x, y, z'                                                                      
 '-x, -y, -z'                                                                   
                                                                                
_cell_length_a     9.1384                                                       
_cell_length_b     9.8348                                                       
_cell_length_c    15.6709                                                       
_cell_angle_alpha  82.956                                                       
_cell_angle_beta   82.047                                                       
_cell_angle_gamma  69.765                                                       
                                                                                
_shelx_F_squared_multiplier     1.000                                           
                                                                                
loop_                                                                           
 _refln_index_h                                                                 
 _refln_index_k                                                                 
 _refln_index_l                                                                 
 _refln_F_squared_calc                                                          
 _refln_F_squared_meas                                                          
 _refln_F_squared_sigma                                                         
 _refln_observed_status                                                         
   1   0   0       3813.72       3948.30       115.36 o                         
   2   0   0       6896.96       6580.91       106.18 o                         
   3   0   0      34239.91      34352.52       413.98 o                         
   4   0   0       1332.24       1453.74        58.99 o                         
   5   0   0       8720.94       8485.67       158.93 o                         
   6   0   0      13331.92      13002.35       257.41 o                         
   7   0   0       2206.99       2240.21       120.44 o                         
   8   0   0       6056.68       5903.64       276.27 o                         
   9   0   0       8038.10       8242.26       319.15 o                         
  10   0   0        560.12        600.28       134.09 o                         
 -10   1   0       1715.17       1943.88       223.12 o                         
  -9   1   0         19.54        320.34       111.95 o                         
  -8   1   0       3600.40       3598.69       234.60 o                         
  -7   1   0       3715.66       4050.35       230.87 o                         
  -6   1   0        263.80        383.17        84.39 o                         
  -5   1   0      10407.46      10344.30       227.23 o                         
  -4   1   0      18906.55      18379.94       582.69 o                         
  -3   1   0       2893.49       3889.68       252.73 o                         
  -2   1   0      50630.00      51751.00       696.02 o                         
  -1   1   0      16946.35      16776.45       262.95 o                         
   0   1   0       7229.66       7407.72       262.58 o                         
   1   1   0      27446.62      28145.41       523.20 o                         
   2   1   0       7138.93       7606.79       117.48 o                         
   3   1   0       9198.03       9307.23       150.13 o                         
   4   1   0      18131.28      17397.06       228.11 o                         
   5   1   0       8580.11       8080.91       140.00 o                         
   6   1   0       6455.58       6142.20       131.25 o                         
   7   1   0      13283.16      13520.92       255.57 o                         
   8   1   0       2715.89       2818.83       255.66 o                         
   9   1   0       3971.11       4190.79       218.26 o                         
  10   1   0       7380.90       7524.23       320.90 o                         
  -9   2   0       2298.48       2420.30       264.70 o                         
  -8   2   0       1258.64       1265.61       148.16 o                         
  -7   2   0       1690.40       1661.55       158.19 o                         
  -6   2   0      11805.05      11452.36       313.02 o                         
  -5   2   0        158.98        164.54        41.25 o                         
  -4   2   0      16902.42      17816.78       305.05 o                         
  -3   2   0      34184.93      34809.78       508.29 o                         
  -2   2   0        991.47       1036.82        67.02 o                         
  -1   2   0      16275.94      16652.30       225.43 o                         
   0   2   0      14495.22      14175.33       207.87 o                         
   1   2   0      12422.18      12648.34       300.08 o                         
   2   2   0      41895.13      42475.00       491.69 o                         
   3   2   0      21569.50      21588.67       323.39 o                         
   4   2   0         10.63         62.33        20.86 o                         
   5   2   0      29411.96      29238.00       415.80 o                         
   6   2   0      10534.53      10545.63       177.57 o                         
   7   2   0        909.60       1051.06       105.73 o                         
   8   2   0       8991.40       8618.76       439.16 o                         
   9   2   0       3063.98       3042.18       194.19 o                         
  10   2   0       1190.24       1340.21       149.07 o                         
  -9   3   0        383.46        293.00       106.23 o                         
  -8   3   0       4621.52       4568.99       367.99 o                         
  -7   3   0       1713.11       1979.80       233.66 o                         
  -6   3   0       3562.96       3690.33       200.09 o                         
  -5   3   0       7897.31       8032.71       223.47 o                         
  -4   3   0       2419.07       2157.64        96.45 o                         
  -3   3   0       4560.62       4150.81       174.29 o                         
  -2   3   0      19249.58      19494.72       277.20 o                         
  -1   3   0       3436.66       3120.44       110.21 o                         
   0   3   0      10883.41      11095.38       177.50 o                         
   1   3   0      34866.19      35346.59       444.93 o                         
   2   3   0       4321.45       3826.11       226.32 o                         
   3   3   0      15579.81      15938.93       219.71 o                         
   4   3   0      25178.19      24277.41       323.54 o                         
   5   3   0        202.52        420.09       102.10 o                         
   6   3   0      14076.79      13979.97       250.03 o                         
   7   3   0      12990.94      12564.45       225.15 o                         
   8   3   0        181.84        217.63        60.59 o                         
   9   3   0       2869.70       3187.23       167.52 o                         
  10   3   0       4661.61       4715.01       224.51 o                         
  11   3   0         15.87         47.21        83.26 o                         
  -8   4   0        515.25        596.47       219.71 o                         
  -7   4   0       3651.88       3318.61       226.27 o                         
  -6   4   0       2694.97       2751.05       288.33 o                         
  -5   4   0        372.76        383.33        66.57 o                         
  -4   4   0       6541.16       6230.74       160.74 o                         
  -3   4   0       7205.66       7505.12       169.84 o                         
  -2   4   0        333.60        438.15        70.84 o                         
  -1   4   0      16553.97      15709.28       237.99 o                         
   0   4   0       6974.39       6565.74       129.51 o                         
   1   4   0       1761.62       2198.89        77.04 o                         
   2   4   0      48539.79      48638.25       615.77 o                         
   3   4   0       4063.01       3491.22        96.84 o                         
   4   4   0       5550.53       5568.34       155.01 o                         
   5   4   0      16431.90      15908.19       245.20 o                         
   6   4   0       2244.57       2236.55        84.91 o                         
   7   4   0       4794.19       4741.37       116.22 o                         
   8   4   0       9841.31       9616.35       462.94 o                         
   9   4   0       1082.60       1096.74        87.65 o                         
  10   4   0       2045.07       2217.25       162.52 o                         
  11   4   0       5264.88       5393.85       896.89 o                         
  -8   5   0       1349.83       1008.97       200.11 o                         
  -7   5   0         17.83         64.65        99.32 o                         
  -6   5   0       2133.97       1882.65       342.79 o                         
  -5   5   0       3602.39       3583.15       254.37 o                         
  -4   5   0         70.20         73.28        45.99 o                         
  -3   5   0       6106.42       6375.50       189.01 o                         
  -2   5   0      11600.29      11260.39       200.74 o                         
  -1   5   0        108.99        425.85        51.19 o                         
   0   5   0      22034.59      21414.99       379.30 o                         
   1   5   0       9383.51       8576.65       167.42 o                         
   2   5   0        561.10        706.08        47.15 o                         
   3   5   0      13903.51      12875.01       218.16 o                         
   4   5   0       9196.17       9234.30       293.64 o                         
   5   5   0       1724.59       2079.47        85.38 o                         
   6   5   0      12936.19      12809.73       199.58 o                         
   7   5   0       5476.28       5101.36       134.26 o                         
   8   5   0       1296.72       1577.16       110.50 o                         
   9   5   0       7802.06       8292.45       264.98 o                         
  10   5   0       1380.87       1464.24       130.43 o                         
  11   5   0       1755.71       1631.00       184.75 o                         
  -7   6   0        633.89        459.83       116.05 o                         
  -6   6   0         51.37         -4.13        68.32 o                         
  -5   6   0       1666.53       1412.69       193.24 o                         
  -4   6   0       3894.06       3794.66       183.70 o                         
  -3   6   0         65.58         47.18        48.68 o                         
  -2   6   0       5959.87       5506.21       303.87 o                         
  -1   6   0      10957.31      10553.04       198.91 o                         
   0   6   0         20.62         65.04        27.35 o                         
   1   6   0       8463.17       8106.79       171.81 o                         
   2   6   0       5041.38       4585.07       121.68 o                         
   3   6   0        127.65        137.17        34.53 o                         
   4   6   0      13894.92      13925.29       432.03 o                         
   5   6   0       8824.28       8636.64       213.98 o                         
   6   6   0         76.97        178.93       115.09 o                         
   7   6   0      10490.87      10839.84       238.21 o                         
   8   6   0       5921.16       5807.77       207.46 o                         
   9   6   0        421.31        533.88        93.79 o                         
  10   6   0       5405.63       5747.75       308.80 o                         
  -6   7   0       1892.56       1397.51       296.77 o                         
  -5   7   0        180.99        124.48        73.97 o                         
  -4   7   0       1480.59       1507.55       135.64 o                         
  -3   7   0       3646.55       3716.05       192.40 o                         
  -2   7   0        383.65        439.07        64.36 o                         
  -1   7   0        350.87        347.82        56.64 o                         
   0   7   0       4742.88       4349.36       125.70 o                         
   1   7   0        683.59        606.09        59.88 o                         
   2   7   0       2865.03       2814.47       142.05 o                         
   3   7   0       6269.66       6028.87       183.07 o                         
   4   7   0       1553.42       1431.77       111.70 o                         
   5   7   0       3665.42       3950.61       311.81 o                         
   6   7   0       6894.84       6627.23       220.00 o                         
   7   7   0         14.15         84.33        71.10 o                         
   8   7   0       5393.77       5832.80       406.20 o                         
   9   7   0       4570.89       4793.44       220.69 o                         
  10   7   0        204.75        217.41       104.61 o                         
  -5   8   0       1601.83       1215.88       142.00 o                         
  -4   8   0        400.63        347.43        96.01 o                         
  -3   8   0        589.82        529.24        88.71 o                         
  -2   8   0       2958.33       3117.16       184.08 o                         
  -1   8   0        638.60        694.73       129.51 o                         
   0   8   0         82.69        151.36        51.75 o                         
   1   8   0       4553.58       4343.03       156.46 o                         
   2   8   0       5196.32       4992.47       175.44 o                         
   3   8   0        726.17        825.85        94.17 o                         
   4   8   0       6615.41       6128.28       218.97 o                         
   5   8   0       1703.45       2196.76       149.87 o                         
   6   8   0       3176.68       3001.12       287.01 o                         
   7   8   0       4579.00       5178.53       485.62 o                         
   8   8   0        948.79        979.30       120.50 o                         
   9   8   0        656.59        676.54       169.35 o                         
  10   8   0       3332.24       3497.65       330.43 o                         
  -4   9   0        980.97        608.86       326.29 o                         
  -3   9   0        667.56        576.54       146.11 o                         
  -2   9   0         55.48         67.53        73.74 o                         
  -1   9   0       1668.53       2069.33       181.33 o                         
   0   9   0       1143.13       1152.97       117.17 o                         
   1   9   0         34.85         44.64        55.89 o                         
   2   9   0       5416.64       5243.03       217.29 o                         
   3   9   0       1318.58       1270.56       117.99 o                         
   4   9   0       1070.21       1506.80       388.05 o                         
   5   9   0       4250.87       4391.29       255.53 o                         
   6   9   0       1904.22       1737.38       218.17 o                         
   7   9   0        229.06        281.70       132.25 o                         
   8   9   0       2541.90       2678.81       226.24 o                         
   9   9   0       1701.64       2084.98       233.64 o                         
  -2  10   0       1457.20       1712.59       185.35 o                         
  -1  10   0          1.73        -70.68        65.30 o                         
   0  10   0       1768.35       1886.74       155.75 o                         
   1  10   0       1404.51       1775.67       155.01 o                         
   2  10   0        472.52        382.80        71.62 o                         
   3  10   0       1179.45       1355.10       131.15 o                         
   4  10   0       1904.40       1926.66       158.37 o                         
   5  10   0         43.04         58.65        74.73 o                         
   6  10   0       1133.78       1381.63       157.30 o                         
   7  10   0       2994.99       2698.73       450.34 o                         
   8  10   0          0.78         17.68        91.57 o                         
   0  11   0         26.24         48.93       106.24 o                         
   1  11   0        702.58        555.17       100.93 o                         
   2  11   0        539.88        409.19        99.62 o                         
   3  11   0        454.10        654.61       122.86 o                         
   4  11   0        786.16        769.33       157.74 o                         
   5  11   0       1839.93       2105.11       425.50 o                         
   6  11   0        381.82        405.99       112.92 o                         
   7  11   0       2029.72       1671.82       251.38 o                         
   3  12   0       1866.03       1889.74       170.98 o                         
   4  12   0        314.35        469.25       119.80 o                         
  -7 -11   1       2534.19       2570.23       223.79 o                         
  -6 -11   1       3364.74       3684.81       328.23 o                         
  -5 -11   1         42.24        127.86        89.86 o                         
  -4 -11   1       2812.41       3191.39       426.76 o                         
  -3 -11   1       1871.52       1850.81       149.14 o                         
  -2 -11   1         86.98        216.71        76.28 o                         
  -1 -11   1       1595.22       1688.57       181.64 o                         
   0 -11   1       1580.60       1754.30       191.23 o                         
  -8 -10   1       4130.04       4471.91       254.16 o                         
  -7 -10   1        180.06        229.02       101.47 o                         
  -6 -10   1       2822.63       2856.30       219.11 o                         
  -5 -10   1       3895.11       4180.96       232.76 o                         
  -4 -10   1        355.33        476.58        95.18 o                         
  -3 -10   1       1929.06       2347.51       153.27 o                         
  -2 -10   1       3282.27       3242.21       177.82 o                         
  -1 -10   1        764.09        645.03        89.02 o                         
   0 -10   1       1869.12       1811.43       177.10 o                         
   1 -10   1       2142.65       1995.93       189.72 o                         
   2 -10   1          2.85        179.76        86.28 o                         
  -9  -9   1       1801.94       1602.68       179.05 o                         
  -8  -9   1        867.09        938.23       119.05 o                         
  -7  -9   1       5265.77       5384.94       285.26 o                         
  -6  -9   1       2340.32       2281.40       211.01 o                         
  -5  -9   1        396.06        629.55        97.78 o                         
  -4  -9   1       4854.64       5136.96       227.25 o                         
  -3  -9   1       2792.40       2961.76       176.41 o                         
  -2  -9   1        940.75       1047.48        99.31 o                         
  -1  -9   1       7327.61       7193.23       210.91 o                         
   0  -9   1        413.45        369.31        74.60 o                         
   1  -9   1       2498.09       2957.98       212.59 o                         
   2  -9   1       3669.52       3266.66       341.04 o                         
   3  -9   1        147.47        202.38        91.35 o                         
   4  -9   1        574.98        525.92       124.21 o                         
 -10  -8   1        145.41        111.48        97.04 o                         
  -9  -8   1       4087.25       4225.60       318.63 o                         
  -8  -8   1       3322.52       3815.17       206.93 o                         
  -7  -8   1        240.12        195.56        64.35 o                         
  -6  -8   1       6769.55       6477.50       252.49 o                         
  -5  -8   1      10679.33      10154.34       332.20 o                         
  -4  -8   1        371.55        583.03       109.57 o                         
  -3  -8   1       7822.04       7521.44       584.81 o                         
  -2  -8   1       5562.13       5714.34       295.42 o                         
  -1  -8   1       3379.40       3502.11       158.60 o                         
   0  -8   1       9719.49       9638.86       454.61 o                         
   1  -8   1       4854.40       4579.06       181.33 o                         
   2  -8   1        649.86        754.49       113.95 o                         
   3  -8   1       2692.61       3429.44       199.34 o                         
   4  -8   1       1680.07       1727.46       281.81 o                         
   5  -8   1        175.41        162.93       180.11 o                         
 -10  -7   1       3901.04       3682.50       510.03 o                         
  -9  -7   1       1540.68       1753.91       255.23 o                         
  -8  -7   1       2023.69       2023.45       154.78 o                         
  -7  -7   1      10495.42      10811.11       268.57 o                         
  -6  -7   1        577.81       1021.73       107.71 o                         
  -5  -7   1       8098.73       7987.77       232.46 o                         
  -4  -7   1      12635.56      13018.81       306.83 o                         
  -3  -7   1        343.62        239.08        57.82 o                         
  -2  -7   1      11112.13      11049.95       260.17 o                         
  -1  -7   1       7064.17       6915.51       314.63 o                         
   0  -7   1        132.42        580.90        61.15 o                         
   1  -7   1       7010.03       6793.38       169.89 o                         
   2  -7   1       4896.57       4845.03       393.45 o                         
   3  -7   1         20.05         71.96        58.13 o                         
   4  -7   1       7363.84       7133.84       600.44 o                         
   5  -7   1       2346.18       2373.43       230.66 o                         
   6  -7   1        148.47        207.98        90.06 o                         
 -10  -6   1        931.42        955.49       156.64 o                         
  -9  -6   1       9962.68      10569.80       531.57 o                         
  -8  -6   1       4053.15       4542.15       301.79 o                         
  -7  -6   1       3686.65       3681.97       171.87 o                         
  -6  -6   1       9616.70       9642.49       232.95 o                         
  -5  -6   1       1476.71       1835.35       183.29 o                         
  -4  -6   1       8289.67       8257.16       219.02 o                         
  -3  -6   1      22089.91      22065.55       416.28 o                         
  -2  -6   1       1907.81       2024.44        88.64 o                         
  -1  -6   1       6862.96       6740.27       130.98 o                         
   0  -6   1      18550.93      17079.80       278.02 o                         
   1  -6   1       1789.04       1937.31        92.07 o                         
   2  -6   1       5184.29       5218.26       150.89 o                         
   3  -6   1      10935.78       9998.17       482.47 o                         
   4  -6   1         32.53         91.32        55.52 o                         
   5  -6   1       5452.92       5896.03       234.09 o                         
   6  -6   1       3508.08       2868.72       730.22 o                         
   7  -6   1        158.28        296.41       103.48 o                         
 -11  -5   1       3740.77       3126.96       242.38 o                         
 -10  -5   1       3027.96       3136.23       182.74 o                         
  -9  -5   1        316.32        426.38        87.85 o                         
  -8  -5   1       6733.83       6364.71       221.33 o                         
  -7  -5   1       3650.51       3924.57       164.20 o                         
  -6  -5   1       2085.63       2210.76       121.73 o                         
  -5  -5   1      14156.58      14204.65       248.98 o                         
  -4  -5   1       5949.19       6185.57       401.03 o                         
  -3  -5   1       2413.72       2426.21        75.59 o                         
  -2  -5   1      28640.96      27684.82       407.50 o                         
  -1  -5   1       5907.32       5636.51       113.78 o                         
   0  -5   1       5678.01       5387.33       117.67 o                         
   1  -5   1      32508.30      31962.09       445.78 o                         
   2  -5   1       1791.66       1983.73        87.69 o                         
   3  -5   1       7251.02       7012.31       171.88 o                         
   4  -5   1       7174.32       6589.62       249.29 o                         
   5  -5   1        241.73        234.06        67.03 o                         
   6  -5   1       4928.96       5204.83       249.89 o                         
   7  -5   1       3326.42       3111.18       230.70 o                         
   8  -5   1        552.92        399.93       113.25 o                         
 -11  -4   1         86.23        199.93       118.74 o                         
 -10  -4   1       2335.83       2288.11       160.58 o                         
  -9  -4   1       3807.19       3421.78       169.08 o                         
  -8  -4   1         16.63        271.63       101.53 o                         
  -7  -4   1       7016.90       7124.92       149.58 o                         
  -6  -4   1      10485.10      10322.09       179.22 o                         
  -5  -4   1        411.41        401.70        37.94 o                         
  -4  -4   1      14874.03      14154.12       232.18 o                         
  -3  -4   1      22761.76      22406.32       317.84 o                         
  -2  -4   1         36.40        233.46        58.93 o                         
  -1  -4   1      20111.50      19633.46       386.72 o                         
   0  -4   1      18432.97      18607.38       269.44 o                         
   1  -4   1       5849.19       5597.14       114.21 o                         
   2  -4   1      14562.82      13606.94       219.49 o                         
   3  -4   1       7128.69       7168.18       162.89 o                         
   4  -4   1       2610.43       2720.52       339.93 o                         
   5  -4   1       4729.48       4706.69       339.39 o                         
   6  -4   1       4483.15       4392.61       204.16 o                         
   7  -4   1        683.61        598.80       110.12 o                         
   8  -4   1       5704.95       6367.66       395.10 o                         
 -11  -3   1       2789.99       3299.54       679.29 o                         
 -10  -3   1        229.14        351.44       102.29 o                         
  -9  -3   1       2527.87       2480.97       140.63 o                         
  -8  -3   1       9169.35       8773.11       212.92 o                         
  -7  -3   1       2895.28       2775.58       216.94 o                         
  -6  -3   1       3717.67       3759.34       108.60 o                         
  -5  -3   1      23282.95      23372.75       310.55 o                         
  -4  -3   1       1649.82       1515.09       109.42 o                         
  -3  -3   1      21517.23      21043.49       274.66 o                         
  -2  -3   1      47479.62      47077.27       638.20 o                         
  -1  -3   1       2553.33       2599.11        84.91 o                         
   0  -3   1      31409.33      31521.99       407.43 o                         
   1  -3   1      18980.61      18424.30       273.32 o                         
   2  -3   1        212.94        339.03        30.80 o                         
   3  -3   1      12842.26      12428.21       202.57 o                         
   4  -3   1      14877.63      14538.51       267.42 o                         
   5  -3   1         45.57        524.28       174.30 o                         
   6  -3   1      15296.37      15091.43       381.25 o                         
   7  -3   1       6088.06       6257.48       266.64 o                         
   8  -3   1        462.58        269.56       136.42 o                         
   9  -3   1       4276.15       3686.03       625.07 o                         
 -10  -2   1       3444.41       3163.41       327.42 o                         
  -9  -2   1       1571.95       1722.73       385.63 o                         
  -8  -2   1        551.27        547.19        74.72 o                         
  -7  -2   1      11645.31      11322.54       217.05 o                         
  -6  -2   1       4405.65       4083.71       113.35 o                         
  -5  -2   1      10309.36      10332.20       189.59 o                         
  -4  -2   1      22173.87      21644.95       291.61 o                         
  -3  -2   1       4212.22       3887.36        74.61 o                         
  -2  -2   1      19632.86      20568.91       299.45 o                         
  -1  -2   1      41124.18      41677.22       552.16 o                         
   0  -2   1       1893.74       1785.54        43.14 o                         
   1  -2   1       7531.22       7478.89       117.80 o                         
   2  -2   1      54983.07      56573.16       701.78 o                         
   3  -2   1        124.43        107.75        37.08 o                         
   4  -2   1      13298.82      13803.89       230.21 o                         
   5  -2   1      25067.75      24266.34       897.54 o                         
   6  -2   1        150.05        192.19        61.00 o                         
   7  -2   1       5997.68       6035.28       220.31 o                         
   8  -2   1       6792.57       6626.05       275.86 o                         
   9  -2   1          4.47        201.37       136.39 o                         
 -10  -1   1         12.91        217.04        94.10 o                         
  -9  -1   1       4291.43       4799.90       239.91 o                         
  -8  -1   1       3556.81       3718.87       183.61 o                         
  -7  -1   1        266.24        191.98        60.04 o                         
  -6  -1   1      10802.63      10616.27       186.90 o                         
  -5  -1   1       7965.08       7772.85       343.24 o                         
  -4  -1   1       1743.72       1773.74        61.50 o                         
  -3  -1   1      17870.02      17734.10       252.24 o                         
  -2  -1   1       8097.89       8009.34       124.50 o                         
  -1  -1   1        388.07        502.61        29.52 o                         
   0  -1   1      29827.57      32076.64       743.11 o                         
   1  -1   1      18122.59      18094.02       283.54 o                         
   2  -1   1       9587.13       9511.69       179.33 o                         
   3  -1   1      48646.42      48741.35       654.34 o                         
   4  -1   1       2705.14       2568.09       238.68 o                         
   5  -1   1       8066.99       7759.14       184.15 o                         
   6  -1   1       9552.67       9502.26       258.42 o                         
   7  -1   1       1480.89       1522.39       140.91 o                         
   8  -1   1       6078.95       6140.21       267.29 o                         
   9  -1   1       5211.10       5584.49       274.76 o                         
  10  -1   1        755.39        897.21       192.74 o                         
 -10   0   1       2720.89       2823.26       463.57 o                         
  -9   0   1         87.17         85.99       109.01 o                         
  -8   0   1       4960.14       5035.64       223.18 o                         
  -7   0   1       3460.26       3530.61       329.49 o                         
  -6   0   1        755.58        961.83        75.00 o                         
  -5   0   1       4447.25       4277.52       101.97 o                         
  -4   0   1      13931.49      13642.26       211.03 o                         
  -3   0   1        626.77       1307.08       161.95 o                         
  -2   0   1      33961.66      35917.38       495.38 o                         
  -1   0   1      35170.91      36024.52       440.14 o                         
   1   0   1      39251.36      41857.40      1003.11 o                         
   2   0   1      18228.22      18211.15       269.57 o                         
   3   0   1       1185.81       1902.53        85.87 o                         
   4   0   1      27810.36      27480.49       351.09 o                         
   5   0   1       4773.55       4656.04       107.04 o                         
   6   0   1       2261.32       2537.02       115.10 o                         
   7   0   1      10935.92      11332.18       297.31 o                         
   8   0   1       3281.62       3963.43       233.87 o                         
   9   0   1        537.14        767.89       169.35 o                         
  10   0   1       4558.86       5296.95       406.71 o                         
 -10   1   1       1078.50        980.49       171.60 o                         
  -9   1   1       1231.76        970.74       343.21 o                         
  -8   1   1          4.16         23.29        76.29 o                         
  -7   1   1       1316.81       1397.39       142.62 o                         
  -6   1   1       1811.96       2287.11       216.83 o                         
  -5   1   1       1341.13       1125.30       149.52 o                         
  -4   1   1       2068.06       2230.10        95.74 o                         
  -3   1   1      17923.02      17431.83       261.42 o                         
  -2   1   1       3814.19       3314.93        74.89 o                         
  -1   1   1       9601.64      10531.80       161.69 o                         
   1   1   1        947.61       1161.70        44.38 o                         
   2   1   1      11757.26      12279.63       173.30 o                         
   3   1   1       7557.88       7270.64       114.26 o                         
   4   1   1         10.55        101.00        19.92 o                         
   5   1   1      11467.11      11361.84       172.99 o                         
   6   1   1      16646.96      16248.18       249.32 o                         
   7   1   1          2.43        332.44        50.64 o                         
   8   1   1       7635.84       7761.68       249.02 o                         
   9   1   1       5034.08       5470.05       458.23 o                         
  10   1   1        757.82        924.13       138.32 o                         
  -9   2   1        662.96        628.96       237.43 o                         
  -8   2   1       2307.72       2248.62       195.72 o                         
  -7   2   1       1562.67       1821.98       160.80 o                         
  -6   2   1        370.76        372.81        81.35 o                         
  -5   2   1      13997.39      13959.08       656.91 o                         
  -4   2   1       2866.17       3288.03       196.52 o                         
  -3   2   1       4031.61       4443.74       109.60 o                         
  -2   2   1      23593.91      23475.30       349.10 o                         
  -1   2   1       7695.64       7567.76       131.94 o                         
   0   2   1       6033.69       6423.11       149.82 o                         
   1   2   1      19223.01      19226.85       251.78 o                         
   2   2   1       4198.21       3693.00        71.72 o                         
   3   2   1       4176.39       4423.38        90.10 o                         
   4   2   1      27591.91      28581.16       391.28 o                         
   5   2   1       6111.82       5747.86       127.19 o                         
   6   2   1       8825.85       9043.79       333.17 o                         
   7   2   1      12908.54      13031.34       214.09 o                         
   8   2   1         19.33        -13.94        42.61 o                         
   9   2   1       5872.40       6174.36       242.91 o                         
  10   2   1       5178.61       5289.14       367.00 o                         
  11   2   1         12.28        105.22       137.22 o                         
  -9   3   1        638.75        448.57       300.24 o                         
  -8   3   1        373.70        282.92       105.92 o                         
  -7   3   1       4882.53       4613.72       248.95 o                         
  -6   3   1       1743.57       1587.98       149.04 o                         
  -5   3   1       3392.29       4176.33       144.07 o                         
  -4   3   1       5688.38       5941.08       313.39 o                         
  -3   3   1       1863.57       1866.39        95.57 o                         
  -2   3   1       1326.63       1697.97        76.77 o                         
  -1   3   1       4610.43       4301.66        86.65 o                         
   0   3   1       5400.74       4982.51        98.72 o                         
   1   3   1        828.65       1339.50        52.49 o                         
   2   3   1      22889.48      22903.20       313.18 o                         
   3   3   1       8967.80       8124.26       131.91 o                         
   4   3   1       4222.18       4528.61       102.34 o                         
   5   3   1      20378.18      19888.23       284.58 o                         
   6   3   1       1543.51       1754.81        81.63 o                         
   7   3   1       4177.06       4214.60       114.95 o                         
   8   3   1       9830.61      10077.43       391.55 o                         
   9   3   1       1163.39       1096.56       107.20 o                         
  10   3   1       2137.93       2346.05       273.28 o                         
  11   3   1       3355.41       3786.24       242.64 o                         
  -8   4   1        827.59        719.38       124.68 o                         
  -7   4   1       1128.83        933.24       132.12 o                         
  -6   4   1       3882.89       4087.43       244.44 o                         
  -5   4   1       1012.61       1265.99       109.52 o                         
  -4   4   1         31.23         47.62        31.83 o                         
  -3   4   1        758.74       1330.09        82.53 o                         
  -2   4   1       4194.96       3935.66       101.27 o                         
  -1   4   1         80.01         42.98        18.97 o                         
   0   4   1       8527.30       8501.05       143.52 o                         
   1   4   1       9327.43       8655.92       218.79 o                         
   2   4   1       1814.04       2481.33        75.04 o                         
   3   4   1      15508.18      15489.62       242.82 o                         
   4   4   1       6581.53       6246.64       127.63 o                         
   5   4   1        953.47       1315.16        68.13 o                         
   6   4   1       9922.06       9486.87       375.04 o                         
   7   4   1       3999.09       3810.38       124.68 o                         
   8   4   1        603.70        606.54        59.77 o                         
   9   4   1       5018.80       5094.14       168.03 o                         
  10   4   1       2481.99       2620.58       158.35 o                         
  11   4   1        431.70        597.65       142.63 o                         
  -7   5   1        681.52        575.92       156.35 o                         
  -6   5   1          0.48         64.82        62.40 o                         
  -5   5   1        873.58        975.41       105.87 o                         
  -4   5   1       1436.90       1820.32       126.26 o                         
  -3   5   1         28.10         45.14        32.14 o                         
  -2   5   1       3632.84       3426.07       358.76 o                         
  -1   5   1       4329.73       4037.25       229.44 o                         
   0   5   1         72.51         59.67        41.78 o                         
   1   5   1       1017.21        959.56        54.55 o                         
   2   5   1       7045.07       6801.33       146.45 o                         
   3   5   1        992.66       1438.76        90.81 o                         
   4   5   1       5231.25       5246.96       138.81 o                         
   5   5   1       4231.21       3957.20       110.17 o                         
   6   5   1        196.40        196.63        38.28 o                         
   7   5   1       3402.22       3710.60       179.02 o                         
   8   5   1       5406.13       5303.41       136.48 o                         
   9   5   1         44.02         80.07        70.83 o                         
  10   5   1       4200.62       4180.88       323.09 o                         
  11   5   1       2427.00       2859.22       292.51 o                         
  -7   6   1        824.52       1315.42       222.07 o                         
  -6   6   1        967.24        753.02       113.62 o                         
  -5   6   1         78.93         48.09        66.17 o                         
  -4   6   1       1115.57       1202.77       113.60 o                         
  -3   6   1       3219.47       3411.46       144.82 o                         
  -2   6   1         18.67        237.00        44.40 o                         
  -1   6   1       1809.29       1947.88        93.33 o                         
   0   6   1       3451.51       3297.64       100.36 o                         
   1   6   1         82.66          8.60        34.03 o                         
   2   6   1       1303.21       1455.29        74.68 o                         
   3   6   1       5851.52       5867.94       177.43 o                         
   4   6   1       2106.22       2099.66       105.36 o                         
   5   6   1       1233.15       1239.41        87.53 o                         
   6   6   1       6451.48       6080.76       352.78 o                         
   7   6   1       2930.47       2831.50       139.05 o                         
   8   6   1       3415.78       3334.04       147.91 o                         
   9   6   1       3969.93       4134.14       171.64 o                         
  10   6   1          3.25        146.49        90.77 o                         
  -6   7   1        627.25        457.95       107.47 o                         
  -5   7   1       1999.22       1543.20       147.29 o                         
  -4   7   1        655.92        594.43        90.46 o                         
  -3   7   1        702.72        733.07       154.14 o                         
  -2   7   1        704.35        707.25        75.10 o                         
  -1   7   1         56.45         45.29        38.51 o                         
   0   7   1       2121.20       1959.34       101.09 o                         
   1   7   1       2132.88       2169.19       105.95 o                         
   2   7   1        434.42        381.80        50.28 o                         
   3   7   1        121.48        103.00        63.91 o                         
   4   7   1       6934.79       7087.38       357.36 o                         
   5   7   1       2994.13       2718.48       199.77 o                         
   6   7   1        896.75       1050.92        94.28 o                         
   7   7   1       3880.15       4010.79       186.25 o                         
   8   7   1         31.92        175.43        61.53 o                         
   9   7   1       1973.72       1846.44       201.56 o                         
  10   7   1       3132.12       3481.40       276.41 o                         
  -5   8   1       1166.86       1012.12       134.99 o                         
  -4   8   1       2241.06       1881.02       272.73 o                         
  -3   8   1        100.01         18.54        59.86 o                         
  -2   8   1        732.00        795.83       231.08 o                         
  -1   8   1       1777.45       1562.93       117.39 o                         
   0   8   1       1324.64       1334.82       109.35 o                         
   1   8   1          8.51        -32.30        40.43 o                         
   2   8   1       2990.10       2946.47       200.31 o                         
   3   8   1       2317.86       2254.26       140.14 o                         
   4   8   1        212.73        272.88       154.67 o                         
   5   8   1       2873.52       2873.92       198.35 o                         
   6   8   1       1722.15       1596.63       270.50 o                         
   7   8   1        749.90        810.08       105.35 o                         
   8   8   1       1534.91       1632.47       164.70 o                         
   9   8   1       2091.58       2139.48       169.12 o                         
  10   8   1        322.05        430.30       112.73 o                         
  -4   9   1        584.86        572.13       150.81 o                         
  -3   9   1        963.60        826.21       106.98 o                         
  -2   9   1        405.61        287.00        96.60 o                         
  -1   9   1        278.74        320.48        79.92 o                         
   0   9   1       1651.33       1775.00       329.17 o                         
   1   9   1       1911.67       1866.44       123.59 o                         
   2   9   1        263.81        522.60       111.51 o                         
   3   9   1       1880.70       1769.94       137.57 o                         
   4   9   1        363.82        263.68        81.35 o                         
   5   9   1        520.80        657.96       104.06 o                         
   6   9   1       2231.15       2370.29       232.88 o                         
   7   9   1       1174.95       1471.63       179.39 o                         
   8   9   1         69.00        111.01        94.81 o                         
   9   9   1       1938.38       1824.40       307.58 o                         
  -2  10   1       1130.56       1120.51       154.92 o                         
  -1  10   1       1030.35        970.79       202.04 o                         
   0  10   1         67.72        142.83        85.21 o                         
   1  10   1       1466.34       1379.39       135.19 o                         
   2  10   1        875.60        839.10       172.14 o                         
   3  10   1         76.22        231.92        81.94 o                         
   4  10   1        658.45        807.81       169.36 o                         
   5  10   1        634.17        447.72       102.60 o                         
   6  10   1         46.37        247.96        93.03 o                         
   7  10   1        401.82        372.54       114.05 o                         
   8  10   1       1898.25       1891.52       190.89 o                         
   9  10   1         15.98         69.14        92.64 o                         
   0  11   1        755.46        998.79       148.92 o                         
   1  11   1         93.84         35.11        82.10 o                         
   2  11   1       1067.66        926.12       116.82 o                         
   3  11   1        896.93        883.26       187.91 o                         
   4  11   1         66.89         33.04       101.26 o                         
   5  11   1        238.90         61.14        86.77 o                         
   6  11   1       1679.36       1578.40       179.93 o                         
   7  11   1        335.12        331.02       161.31 o                         
   3  12   1        217.54        217.22        88.73 o                         
   4  12   1       1386.81       1633.58       180.47 o                         
   5  12   1        240.81        184.52       217.19 o                         
  -7 -11   2       1440.23       1352.43       153.38 o                         
  -6 -11   2       1287.30       1363.59       169.61 o                         
  -5 -11   2       3711.97       3693.24       255.42 o                         
  -4 -11   2        180.13        246.64        93.49 o                         
  -3 -11   2       2702.62       3115.45       207.54 o                         
  -2 -11   2       3143.09       3470.66       370.03 o                         
  -1 -11   2        766.20       1038.42       224.98 o                         
   0 -11   2        950.43        991.40       142.38 o                         
  -8 -10   2        240.42        360.33       211.11 o                         
  -7 -10   2       4983.71       4914.35       257.86 o                         
  -6 -10   2       1624.17       1998.56       176.65 o                         
  -5 -10   2        607.02        697.02       110.15 o                         
  -4 -10   2       4947.47       4706.34       633.93 o                         
  -3 -10   2       3203.51       3262.13       182.91 o                         
  -2 -10   2        558.56        570.29        87.82 o                         
  -1 -10   2       5181.17       5484.36       386.42 o                         
   0 -10   2       2077.40       2203.89       193.65 o                         
   1 -10   2       1594.39       1588.54       665.74 o                         
   2 -10   2       4142.56       4583.06       426.94 o                         
  -9  -9   2       2778.06       3907.02      1042.62 o                         
  -8  -9   2       2670.37       2628.68       176.63 o                         
  -7  -9   2          1.78         -3.80        60.70 o                         
  -6  -9   2       4016.88       4278.10       237.20 o                         
  -5  -9   2       5513.20       5958.64       257.43 o                         
  -4  -9   2        238.22        652.13        95.73 o                         
  -3  -9   2       6992.23       7253.54       643.19 o                         
  -2  -9   2       5534.02       5710.01       201.30 o                         
  -1  -9   2        610.46        613.46        81.12 o                         
   0  -9   2       5691.71       5801.34       221.77 o                         
   1  -9   2       3737.20       4029.00       346.05 o                         
   2  -9   2        891.48        942.67       198.15 o                         
   3  -9   2       4582.60       4825.89       470.81 o                         
   4  -9   2       1052.48       1289.12       163.99 o                         
 -10  -8   2       2805.31       2875.02       352.52 o                         
  -9  -8   2        346.05        473.94       134.75 o                         
  -8  -8   2       2372.92       2366.71       209.90 o                         
  -7  -8   2       5339.84       5455.55       215.02 o                         
  -6  -8   2       1269.69       1459.65       134.50 o                         
  -5  -8   2       4912.69       5536.12       234.36 o                         
  -4  -8   2       8720.53       8617.94       251.97 o                         
  -3  -8   2        701.52        961.81       101.06 o                         
  -2  -8   2       8627.45       8388.91       217.20 o                         
  -1  -8   2      13513.93      13042.52       281.63 o                         
   0  -8   2          7.85        199.17        52.44 o                         
   1  -8   2       5465.68       5210.73       346.36 o                         
   2  -8   2       4324.52       4332.45       248.49 o                         
   3  -8   2        145.34        198.35        85.02 o                         
   4  -8   2       3595.09       3765.87       221.50 o                         
   5  -8   2       2868.89       3378.11       255.36 o                         
 -10  -7   2        112.22         30.07        82.85 o                         
  -9  -7   2       3725.72       3767.94       583.73 o                         
  -8  -7   2       1354.66       1726.19       152.06 o                         
  -7  -7   2        326.56        312.03        71.10 o                         
  -6  -7   2       7864.61       7921.38       218.69 o                         
  -5  -7   2       2870.15       3129.64       482.33 o                         
  -4  -7   2       4477.56       4211.76       196.21 o                         
  -3  -7   2       9373.95       9812.78       252.29 o                         
  -2  -7   2       2080.70       2193.95       119.27 o                         
  -1  -7   2       6447.38       6052.94       165.39 o                         
   0  -7   2       9544.65       9267.45       213.62 o                         
   1  -7   2        208.88        324.93        48.78 o                         
   2  -7   2       3561.67       4017.71       191.35 o                         
   3  -7   2       7670.31       8095.36       245.17 o                         
   4  -7   2        468.22        583.37        96.02 o                         
   5  -7   2       3684.39       3514.02       200.91 o                         
   6  -7   2       4822.32       5094.35       359.29 o                         
 -10  -6   2       2409.00       2342.02       218.89 o                         
  -9  -6   2          4.45        108.97        70.76 o                         
  -8  -6   2       4476.32       4668.24       230.36 o                         
  -7  -6   2       7007.86       7154.13       211.77 o                         
  -6  -6   2        401.13        622.27        75.66 o                         
  -5  -6   2      11084.76      10892.39       272.80 o                         
  -4  -6   2       7724.28       8454.94       233.93 o                         
  -3  -6   2       2302.63       2425.45       108.32 o                         
  -2  -6   2       8678.11       8309.07       181.74 o                         
  -1  -6   2       8829.30       8594.39       155.75 o                         
   0  -6   2        226.55        288.18        42.33 o                         
   1  -6   2      14564.54      13781.39       241.20 o                         
   2  -6   2       5547.41       5607.08       156.92 o                         
   3  -6   2       1986.22       2279.16       141.48 o                         
   4  -6   2      11989.95      11538.33       301.39 o                         
   5  -6   2       1291.04       1649.28       291.19 o                         
   6  -6   2       2239.68       2285.67       181.46 o                         
   7  -6   2       2368.12       1993.83       187.73 o                         
 -10  -5   2       1828.88       1755.61       165.00 o                         
  -9  -5   2       3479.66       3442.35       203.92 o                         
  -8  -5   2          0.62          1.72        53.74 o                         
  -7  -5   2       7228.17       7576.51       219.31 o                         
  -6  -5   2       3714.88       3821.49       156.15 o                         
  -5  -5   2        135.64        245.58        60.59 o                         
  -4  -5   2       7793.01       7609.04       175.70 o                         
  -3  -5   2      14218.04      13797.01       252.69 o                         
  -1  -5   2      11289.06      11024.84       308.98 o                         
   0  -5   2      13119.22      12747.00       300.61 o                         
   1  -5   2        389.12        546.05        53.68 o                         
   2  -5   2      19362.05      18495.96       292.91 o                         
   3  -5   2       9023.72       8491.76       222.97 o                         
   4  -5   2       1467.45       1578.32       120.36 o                         
   5  -5   2       8990.15       8276.71       330.22 o                         
   6  -5   2       1690.79       1868.85       208.74 o                         
   7  -5   2        369.50        414.61       101.80 o                         
   8  -5   2       3074.32       2812.68       542.26 o                         
 -10  -4   2         22.31        111.45        89.08 o                         
  -9  -4   2       1898.97       1825.47       155.78 o                         
  -8  -4   2       3051.79       3059.60       176.12 o                         
  -7  -4   2        208.29        360.47        89.92 o                         
  -6  -4   2       3047.53       2958.58       116.63 o                         
  -5  -4   2       9246.07      10153.35       177.22 o                         
  -4  -4   2       6541.06       6133.91       124.78 o                         
  -3  -4   2       5913.55       5824.51       175.37 o                         
  -2  -4   2      18815.41      18288.92       295.03 o                         
  -1  -4   2       2017.59       1762.58        73.79 o                         
   0  -4   2      14299.28      14695.56       225.02 o                         
   1  -4   2      24550.38      24439.86       345.16 o                         
   2  -4   2         20.54         -3.56        19.94 o                         
   3  -4   2       9700.63       9168.46       174.85 o                         
   4  -4   2       7653.72       7453.35       209.44 o                         
   5  -4   2         21.52         37.35        46.26 o                         
   6  -4   2       5850.11       5984.29       411.86 o                         
   7  -4   2       6329.63       6491.47       265.80 o                         
   8  -4   2         28.57        138.97        93.64 o                         
 -10  -3   2       2086.20       1666.43       368.23 o                         
  -9  -3   2        311.09        353.95        73.02 o                         
  -8  -3   2       1162.48       1488.69       156.94 o                         
  -7  -3   2       5220.60       4993.45       167.05 o                         
  -6  -3   2       2688.74       2935.24       102.16 o                         
  -5  -3   2        983.36       1283.31        94.12 o                         
  -4  -3   2      13813.70      13373.29       220.82 o                         
  -3  -3   2       2813.86       3093.97       174.73 o                         
  -2  -3   2      16466.49      17363.19       273.16 o                         
  -1  -3   2      32027.34      31907.46       449.50 o                         
   0  -3   2       2052.78       1795.25        53.08 o                         
   1  -3   2       5225.67       5216.34       101.38 o                         
   2  -3   2       9635.83       9196.19       157.71 o                         
   3  -3   2        279.26        268.28        30.84 o                         
   4  -3   2       6119.56       6034.01       187.72 o                         
   5  -3   2      14561.49      13881.75       341.62 o                         
   6  -3   2       1708.54       1658.26       135.12 o                         
   7  -3   2       9011.92       8778.14       499.55 o                         
   8  -3   2       5718.88       5828.32       423.37 o                         
   9  -3   2         30.74         56.04       119.57 o                         
 -10  -2   2        201.38        226.28        96.54 o                         
  -9  -2   2       2709.41       3029.88       179.82 o                         
  -8  -2   2        402.32        378.80        70.65 o                         
  -7  -2   2        247.57        186.17        52.65 o                         
  -6  -2   2       6251.53       6577.28       144.64 o                         
  -5  -2   2       5341.22       5374.68       117.88 o                         
  -4  -2   2       3038.57       3556.63        83.93 o                         
  -3  -2   2       5285.31       5038.32        95.42 o                         
  -2  -2   2      10135.91       9824.27       155.31 o                         
  -1  -2   2       5533.21       6035.17       113.33 o                         
   0  -2   2        225.16        325.36        26.79 o                         
   1  -2   2       4570.71       4378.54       158.02 o                         
   2  -2   2        524.12        712.56        37.91 o                         
   3  -2   2      23836.73      23303.68       344.09 o                         
   4  -2   2       9117.93       9046.30       166.48 o                         
   5  -2   2       2203.30       2588.94       143.48 o                         
   6  -2   2      14277.06      14273.65       434.33 o                         
   7  -2   2       1065.63       1247.83       173.54 o                         
   8  -2   2       1733.68       1653.57       161.97 o                         
   9  -2   2       2710.17       3345.57       325.44 o                         
 -10  -1   2       1949.31       1668.16       171.85 o                         
  -9  -1   2          4.71         -3.07        71.22 o                         
  -8  -1   2       1620.55       1790.08       134.00 o                         
  -7  -1   2       3853.39       3558.30       172.96 o                         
  -6  -1   2        301.18        360.85        41.82 o                         
  -5  -1   2       8469.15       8608.50       160.98 o                         
  -4  -1   2       1595.62       1560.65        81.44 o                         
  -3  -1   2       2387.73       2110.51        62.23 o                         
  -2  -1   2       1614.11       1578.31        49.02 o                         
  -1  -1   2      13011.03      12722.64       222.26 o                         
   0  -1   2          2.38         23.90        11.30 o                         
   1  -1   2      32291.64      34122.34       612.99 o                         
   2  -1   2      13321.86      12686.36       217.18 o                         
   3  -1   2        183.46        384.56        49.81 o                         
   4  -1   2      19559.85      19272.79       298.09 o                         
   5  -1   2       7516.72       7255.36       149.99 o                         
   6  -1   2        306.26        375.24        67.45 o                         
   7  -1   2       4779.55       5128.49       204.49 o                         
   8  -1   2       3147.40       3528.85       590.88 o                         
   9  -1   2       1041.79       1486.62       217.72 o                         
  10  -1   2       3571.41       3513.07       339.80 o                         
 -10   0   2       2326.11       2449.48       301.51 o                         
  -9   0   2       3073.27       3131.57       413.25 o                         
  -8   0   2         28.55        123.97        69.87 o                         
  -7   0   2       5026.33       4754.07       172.96 o                         
  -6   0   2       1315.13       1167.97       103.27 o                         
  -5   0   2        435.69        555.17        44.33 o                         
  -4   0   2       2564.78       2531.06        73.51 o                         
  -3   0   2       3525.24       3797.07        85.63 o                         
  -2   0   2       1861.29       1655.77        48.41 o                         
  -1   0   2       8398.40       8910.36       129.74 o                         
   0   0   2      36229.53      37989.69       946.71 o                         
   1   0   2         14.02         27.92        10.87 o                         
   2   0   2       6052.71       6498.97       121.70 o                         
   3   0   2      14239.06      13725.80       281.63 o                         
   4   0   2        236.06        127.93        84.40 o                         
   5   0   2       4637.76       4825.02       107.92 o                         
   6   0   2       5372.74       5292.92       216.72 o                         
   7   0   2       1581.02       1752.78       135.39 o                         
   8   0   2       5518.47       5674.54       223.58 o                         
   9   0   2       4237.05       4557.13       249.83 o                         
  10   0   2         65.26         58.13       129.07 o                         
 -10   1   2         48.81        160.02       120.07 o                         
  -9   1   2       2529.47       2316.11       213.78 o                         
  -8   1   2       1418.60       1189.68       202.91 o                         
  -7   1   2         33.94         71.85        50.52 o                         
  -6   1   2        577.80        680.60       228.03 o                         
  -5   1   2       1366.83       1443.83        86.96 o                         
  -4   1   2       2481.72       2678.42       119.45 o                         
  -3   1   2       5866.50       6345.86       125.67 o                         
  -2   1   2       2279.22       2202.71        58.21 o                         
  -1   1   2       1456.68       1977.26       303.68 o                         
   0   1   2       5183.05       6005.59       117.11 o                         
   1   1   2      22794.67      22424.88       336.36 o                         
   2   1   2       9806.65       9834.73       133.01 o                         
   3   1   2        896.69       1223.86        95.82 o                         
   4   1   2       9613.64       9721.72       142.08 o                         
   5   1   2       2685.88       2558.55        72.65 o                         
   6   1   2       4854.36       4832.31       180.33 o                         
   7   1   2       8162.47       7899.27       300.85 o                         
   8   1   2       1525.90       1765.04       133.81 o                         
   9   1   2       4836.73       4710.64       283.01 o                         
  10   1   2       6336.99       7328.75       420.12 o                         
  -9   2   2         56.41         54.57        89.64 o                         
  -8   2   2        482.66        470.61       111.06 o                         
  -7   2   2       3506.87       3522.70       229.02 o                         
  -6   2   2        247.58        209.10        89.09 o                         
  -5   2   2       1972.41       2247.71       117.98 o                         
  -4   2   2       3519.25       3751.61       114.59 o                         
  -3   2   2       3487.09       3688.10       169.22 o                         
  -2   2   2       8802.51       9122.50       165.73 o                         
  -1   2   2       2800.95       2680.36        70.91 o                         
   0   2   2       4135.72       4236.94        79.43 o                         
   2   2   2       6018.80       6021.12       101.12 o                         
   3   2   2       3195.87       2929.45        69.69 o                         
   4   2   2        385.19        602.14        39.21 o                         
   5   2   2       7692.12       7324.91       127.65 o                         
   6   2   2       3385.95       3143.80       110.33 o                         
   7   2   2       3205.51       3804.50       113.34 o                         
   8   2   2       5184.40       5665.36       184.24 o                         
   9   2   2       1167.00       1139.35       108.57 o                         
  10   2   2       2322.27       2659.00       737.65 o                         
  11   2   2       3647.37       4483.59       608.02 o                         
  -9   3   2       1207.16        940.36       156.09 o                         
  -8   3   2        642.98        689.98       130.08 o                         
  -7   3   2       1426.28       1826.63       340.48 o                         
  -6   3   2       1508.36       1652.46       155.11 o                         
  -5   3   2        856.62        776.28        73.19 o                         
  -4   3   2       5570.57       5585.14       147.27 o                         
  -3   3   2       3498.50       3436.12       144.76 o                         
  -2   3   2       1501.43       2027.82        74.77 o                         
  -1   3   2        248.03        432.96        32.23 o                         
   0   3   2        175.10        209.77        30.19 o                         
   1   3   2        129.85        138.47        20.69 o                         
   2   3   2         62.48        189.96        57.27 o                         
   3   3   2       5237.36       6257.15       117.15 o                         
   4   3   2       2613.17       2265.98       134.74 o                         
   5   3   2         30.29         -1.76        22.52 o                         
   6   3   2       7523.69       7623.05       141.81 o                         
   7   3   2       3690.56       3654.64       176.56 o                         
   8   3   2        837.76        812.65        61.04 o                         
   9   3   2       2270.54       2392.85       139.02 o                         
  10   3   2       1512.85       1609.60       155.83 o                         
  11   3   2        229.19        163.48       125.86 o                         
  -8   4   2       3365.90       2951.82       300.64 o                         
  -7   4   2       1434.37       1377.79       153.19 o                         
  -6   4   2        179.54        205.28        90.47 o                         
  -5   4   2       4600.57       4477.64       162.58 o                         
  -4   4   2        212.04        175.63        67.23 o                         
  -3   4   2         41.00        664.33       143.03 o                         
  -2   4   2       1170.10       1204.45        57.03 o                         
  -1   4   2        613.64        508.30        64.21 o                         
   1   4   2       2933.45       2952.41        78.52 o                         
   2   4   2       7092.50       7975.11       300.44 o                         
   3   4   2        857.27        816.75        81.40 o                         
   4   4   2       1744.70       1906.96        75.76 o                         
   5   4   2       4066.86       4035.27       110.11 o                         
   6   4   2        226.88        314.14        60.04 o                         
   7   4   2       2932.58       2854.15       120.79 o                         
   8   4   2       3068.86       3119.11       176.47 o                         
   9   4   2        386.76        369.94        58.31 o                         
  10   4   2       1599.67       1624.12       149.55 o                         
  11   4   2       2459.14       2599.11       211.82 o                         
  -7   5   2       2590.09       2514.24       434.76 o                         
  -6   5   2       2111.74       1866.85       189.94 o                         
  -5   5   2        318.71        341.95        79.57 o                         
  -4   5   2        827.54        902.06        80.45 o                         
  -3   5   2        835.97        810.71        70.33 o                         
  -2   5   2         16.84        -26.13        25.22 o                         
  -1   5   2       3189.59       4436.08       210.41 o                         
   0   5   2       5244.97       5169.13       122.10 o                         
   1   5   2         18.69         14.36        20.86 o                         
   2   5   2       2111.58       2418.46        84.16 o                         
   3   5   2       3214.98       3241.69       100.54 o                         
   4   5   2         49.69        168.75        41.78 o                         
   5   5   2       1509.16       1590.97        78.08 o                         
   6   5   2       1569.03       1571.89        90.54 o                         
   7   5   2       1146.41        976.76        73.51 o                         
   8   5   2       1287.77       1407.40        86.89 o                         
   9   5   2       4063.22       4023.71       174.86 o                         
  10   5   2        314.39         78.58       163.80 o                         
  -7   6   2         52.25         27.52        81.10 o                         
  -6   6   2       1187.05        970.14       123.29 o                         
  -5   6   2       2522.38       2321.89       175.27 o                         
  -4   6   2        149.97        438.50        75.30 o                         
  -3   6   2       4816.78       4689.20       317.77 o                         
  -2   6   2       2995.93       3159.23       127.80 o                         
  -1   6   2       1084.72       1177.22        72.05 o                         
   0   6   2       5240.58       4950.41       144.03 o                         
   1   6   2       3637.35       4082.77       114.90 o                         
   2   6   2         10.69         -3.70        24.25 o                         
   3   6   2       2346.79       2640.36       110.60 o                         
   4   6   2       2514.66       2934.18       197.27 o                         
   5   6   2       1303.06       1304.84        88.51 o                         
   6   6   2         37.37        148.15       128.37 o                         
   7   6   2       3057.25       3176.44       177.59 o                         
   8   6   2       1658.66       1663.72       113.89 o                         
   9   6   2       2042.38       1930.47       126.20 o                         
  10   6   2       2103.36       1874.12       166.15 o                         
  -6   7   2        256.60        125.00        84.08 o                         
  -5   7   2        969.42        955.60       122.83 o                         
  -4   7   2       3171.97       2991.26       181.27 o                         
  -3   7   2        257.43        251.91        59.00 o                         
  -2   7   2       6667.72       6608.98       215.89 o                         
  -1   7   2       2521.51       2702.33       133.19 o                         
   0   7   2         42.76        271.51        43.22 o                         
   1   7   2       2044.35       2181.57       277.79 o                         
   2   7   2       1069.78       1191.43        81.11 o                         
   3   7   2        463.31        482.11        56.35 o                         
   4   7   2        279.08        411.30        67.25 o                         
   5   7   2       2586.84       2708.62       158.21 o                         
   6   7   2        622.64        500.98        75.79 o                         
   7   7   2       1171.58       1052.83       124.15 o                         
   8   7   2       4041.18       3995.14       196.48 o                         
   9   7   2        677.11        550.75        82.37 o                         
  10   7   2        613.45        660.14        96.20 o                         
  -5   8   2        839.00        639.10       110.13 o                         
  -4   8   2       1001.51        772.03       114.87 o                         
  -3   8   2       4803.52       5450.43       437.38 o                         
  -2   8   2        837.60        804.45        86.63 o                         
  -1   8   2       1083.84        961.07       130.92 o                         
   0   8   2       1457.15       1556.90       205.97 o                         
   1   8   2       1003.13        970.40        81.02 o                         
   2   8   2         23.73        267.03        52.86 o                         
   3   8   2       2488.35       2830.62       276.71 o                         
   4   8   2       1227.67       1056.29        93.60 o                         
   5   8   2        569.45        613.58       153.58 o                         
   6   8   2       3552.09       3539.95       189.04 o                         
   7   8   2        273.78        314.07        81.90 o                         
   8   8   2        547.54        503.93        98.36 o                         
   9   8   2        594.01        515.01        98.02 o                         
  10   8   2       1108.08       1172.76       137.82 o                         
  -4   9   2        886.97        636.87       116.07 o                         
  -3   9   2        252.17        454.20        97.85 o                         
  -2   9   2       1580.49       1786.37       208.72 o                         
  -1   9   2       1790.66       1751.79       142.32 o                         
   0   9   2        222.04        196.82        65.02 o                         
   1   9   2       2455.63       2517.58       143.25 o                         
   2   9   2       2621.36       2589.45       155.58 o                         
   3   9   2       1151.15       1134.98       123.45 o                         
   4   9   2       2635.83       2842.10       171.85 o                         
   5   9   2        725.25        838.14       124.53 o                         
   6   9   2        317.29        494.42        92.48 o                         
   7   9   2       1236.35       1213.96       129.53 o                         
   8   9   2        522.76        436.93        97.90 o                         
   9   9   2        202.29         42.60        86.81 o                         
  -2  10   2        252.96        372.89       117.95 o                         
  -1  10   2       1851.07       1882.16       256.63 o                         
   0  10   2       2885.90       2692.48       329.30 o                         
   1  10   2         13.50        209.25        84.70 o                         
   2  10   2       2945.08       3077.64       651.73 o                         
   3  10   2        845.67        925.85       125.49 o                         
   4  10   2         48.63         58.65        63.34 o                         
   5  10   2       1677.49       1386.62       238.91 o                         
   6  10   2        855.24        719.28       126.33 o                         
   7  10   2        601.69        568.64       118.09 o                         
   8  10   2        956.30       1053.41       156.82 o                         
   9  10   2       1495.50       1277.01       170.49 o                         
   0  11   2       1968.74       2140.46       204.97 o                         
   1  11   2       1743.50       1836.15       186.07 o                         
   2  11   2         13.15         -2.45        77.62 o                         
   3  11   2       1442.02       1479.95       289.81 o                         
   4  11   2       2104.32       2044.44       185.01 o                         
   5  11   2        326.67        624.46       123.67 o                         
   6  11   2        808.80        771.52       135.42 o                         
   7  11   2       1850.94       2128.10       368.47 o                         
   3  12   2        755.43        647.12       117.13 o                         
   4  12   2        395.29        526.04       133.92 o                         
   5  12   2       1543.45       1458.23       172.03 o                         
  -6 -11   3       2437.50       2871.28       215.31 o                         
  -5 -11   3        450.37        486.18       118.19 o                         
  -4 -11   3       3584.59       3931.69       265.03 o                         
  -3 -11   3       1315.75       1395.04       146.82 o                         
  -2 -11   3        471.06        620.16       197.29 o                         
  -1 -11   3       3577.64       3325.44       390.02 o                         
   0 -11   3       1735.69       1969.06       200.30 o                         
  -8 -10   3       2435.38       2392.02       179.68 o                         
  -7 -10   3         27.82         87.98        77.93 o                         
  -6 -10   3       3798.87       3503.16       199.36 o                         
  -5 -10   3       2065.74       1952.61       179.14 o                         
  -4 -10   3         16.23         10.92        68.54 o                         
  -3 -10   3       3141.86       2966.23       191.86 o                         
  -2 -10   3       3629.40       3722.27       413.90 o                         
  -1 -10   3        149.83        150.38        73.32 o                         
   0 -10   3       3616.79       3497.59       243.84 o                         
   1 -10   3       2725.44       2537.33       489.88 o                         
   2 -10   3        160.35        222.68       103.20 o                         
  -9  -9   3         75.05         53.15        82.73 o                         
  -8  -9   3        903.54        945.73       192.62 o                         
  -7  -9   3       2082.91       2055.29       153.10 o                         
  -6  -9   3        206.51        352.99        83.00 o                         
  -5  -9   3       1603.83       1553.59       141.49 o                         
  -4  -9   3       4526.80       5066.07       498.36 o                         
  -3  -9   3       1155.39       1372.33       117.41 o                         
  -2  -9   3       1785.88       1630.68       122.32 o                         
  -1  -9   3       5968.70       6061.06       202.88 o                         
   0  -9   3        179.64        174.71        74.70 o                         
   1  -9   3       4462.80       5169.54       285.30 o                         
   2  -9   3       3968.75       4065.44       259.63 o                         
   3  -9   3         69.42         90.77        85.79 o                         
  -9  -8   3       1827.40       1807.84       167.61 o                         
  -8  -8   3        463.18        465.37       102.74 o                         
  -7  -8   3        305.10        242.46        80.79 o                         
  -6  -8   3       4684.54       4785.58       204.04 o                         
  -5  -8   3       3532.41       4108.05       213.41 o                         
  -4  -8   3        507.57        416.13       109.03 o                         
  -3  -8   3       6877.95       6767.16       199.92 o                         
  -2  -8   3       2367.64       2868.15       151.95 o                         
  -1  -8   3       2896.55       2883.35       149.50 o                         
   0  -8   3       4877.06       4795.00       202.39 o                         
   1  -8   3       1236.86       1385.15       339.08 o                         
   2  -8   3       1824.35       1845.66       168.52 o                         
   3  -8   3       4633.38       4804.77       254.44 o                         
   4  -8   3        575.63        805.44       131.50 o                         
   5  -8   3       1121.87       1279.53       360.90 o                         
 -10  -7   3        290.63        185.54        96.17 o                         
  -9  -7   3         67.94         89.51        72.45 o                         
  -8  -7   3       3906.15       3997.88       257.69 o                         
  -7  -7   3       1737.09       1934.60       136.50 o                         
  -6  -7   3         23.28        102.57       105.13 o                         
  -5  -7   3       4175.38       4356.21       185.77 o                         
  -4  -7   3       4367.78       4506.57       188.32 o                         
  -3  -7   3        564.10        708.08        85.18 o                         
  -2  -7   3       4573.90       4776.43       153.83 o                         
  -1  -7   3       2273.49       2327.75       258.70 o                         
   0  -7   3       1658.96       1939.65       184.96 o                         
   1  -7   3       7503.64       7212.37       209.61 o                         
   2  -7   3       4911.87       5109.15       189.61 o                         
   3  -7   3        133.41        123.90        58.26 o                         
   4  -7   3       7025.32       6572.12       435.27 o                         
   5  -7   3       2684.17       2891.20       422.32 o                         
   6  -7   3        628.77        526.04       112.47 o                         
 -10  -6   3       1846.66       1767.75       197.82 o                         
  -9  -6   3       3602.32       3419.00       206.19 o                         
  -8  -6   3         30.79         97.76        66.70 o                         
  -7  -6   3       2120.90       2070.65       132.38 o                         
  -6  -6   3       3722.39       3715.79       171.91 o                         
  -5  -6   3         49.33         82.24        43.07 o                         
  -4  -6   3       4897.86       4927.25       207.77 o                         
  -3  -6   3       5020.33       5247.15       183.12 o                         
  -2  -6   3        112.33         48.14        43.71 o                         
  -1  -6   3       6237.00       7012.80       159.71 o                         
   0  -6   3       6982.69       6535.36       181.64 o                         
   1  -6   3        183.49        221.29        39.15 o                         
   2  -6   3       7035.91       7166.95       280.96 o                         
   3  -6   3       5809.23       5676.02       285.16 o                         
   4  -6   3          6.39        249.70       149.39 o                         
   5  -6   3       7623.18       8057.28       285.95 o                         
   6  -6   3       2204.98       2124.29       222.34 o                         
   7  -6   3        860.06        737.37       265.95 o                         
 -10  -5   3         66.32         81.78        87.81 o                         
  -9  -5   3       2762.65       2465.71       263.66 o                         
  -8  -5   3       1210.95       1208.38       123.17 o                         
  -7  -5   3        151.95        190.18        63.57 o                         
  -6  -5   3       4803.84       4807.60       184.14 o                         
  -5  -5   3       1017.45       1213.36       151.14 o                         
  -4  -5   3          7.73        447.93       129.48 o                         
  -3  -5   3       5196.73       5082.80       135.61 o                         
  -2  -5   3       3916.16       3798.28       258.80 o                         
  -1  -5   3       1140.99       1107.21        57.31 o                         
   0  -5   3       2625.74       2717.31        86.45 o                         
   1  -5   3      12852.16      12865.59       220.36 o                         
   2  -5   3        206.10         82.00        32.96 o                         
   3  -5   3       5699.66       5554.83       174.22 o                         
   4  -5   3       5689.93       5454.01       646.05 o                         
   5  -5   3         29.17         44.85        57.56 o                         
   6  -5   3       2626.18       2883.12       200.19 o                         
   7  -5   3       2739.49       2652.03       199.29 o                         
 -10  -4   3       1654.87       1281.49       134.60 o                         
  -9  -4   3         30.17         69.16        76.29 o                         
  -8  -4   3       2049.81       2064.47       147.42 o                         
  -7  -4   3       3434.86       3679.33       176.55 o                         
  -6  -4   3         11.56         -1.11        29.67 o                         
  -5  -4   3        156.66        227.03        47.59 o                         
  -4  -4   3       2455.31       2489.78        70.34 o                         
  -3  -4   3       1040.31        974.98        60.26 o                         
  -2  -4   3         50.14        410.78        63.91 o                         
  -1  -4   3      12147.51      11811.25       197.50 o                         
   0  -4   3       2968.07       3181.45        82.28 o                         
   1  -4   3       5141.19       5161.66       111.43 o                         
   2  -4   3       7603.55       7261.48       144.08 o                         
   3  -4   3       2804.43       2778.13       110.68 o                         
   4  -4   3       1330.50       1423.15       117.70 o                         
   5  -4   3       2645.10       2789.60       274.23 o                         
   6  -4   3       1223.85       1377.94       136.06 o                         
   7  -4   3       2496.73       2563.30       191.63 o                         
   8  -4   3       5570.56       5980.44       386.92 o                         
 -10  -3   3       1627.79       1370.85       154.19 o                         
  -9  -3   3       1576.27       1745.64       225.06 o                         
  -8  -3   3        101.36         22.87        52.62 o                         
  -7  -3   3       1080.57       1237.40        98.45 o                         
  -6  -3   3       1765.49       1943.40       101.82 o                         
  -5  -3   3       1873.01       1910.00       153.72 o                         
  -4  -3   3        693.96        843.61        51.62 o                         
  -3  -3   3       4436.33       4990.49        98.61 o                         
  -2  -3   3       6621.63       7004.23       133.10 o                         
  -1  -3   3       4668.31       4822.32       100.63 o                         
   0  -3   3       1360.16       1437.48        54.57 o                         
   1  -3   3        792.46        815.60        45.02 o                         
   2  -3   3        249.97        422.58        35.37 o                         
   3  -3   3       4945.09       4792.71       106.85 o                         
   4  -3   3       2982.90       2808.83       354.73 o                         
   5  -3   3        241.19        334.31        75.26 o                         
   6  -3   3       7347.82       7144.95       263.98 o                         
   7  -3   3       1945.97       2385.79       171.03 o                         
   8  -3   3        665.12        603.32       151.20 o                         
   9  -3   3       3800.26       4414.07       379.43 o                         
 -10  -2   3        378.46        399.05       108.29 o                         
  -9  -2   3        815.90        745.54       105.70 o                         
  -8  -2   3       1666.91       1833.92       123.60 o                         
  -7  -2   3       2574.71       2769.17       148.35 o                         
  -6  -2   3         14.24        104.09        35.28 o                         
  -5  -2   3       4703.10       4733.05       114.34 o                         
  -4  -2   3       2553.17       2872.19        84.49 o                         
  -3  -2   3        751.98       1050.32        49.61 o                         
  -2  -2   3       7365.75       7283.88       117.75 o                         
  -1  -2   3        207.39       1188.47       332.90 o                         
   0  -2   3      10491.25      10535.41       129.41 o                         
   1  -2   3       3046.43       3232.28        70.63 o                         
   2  -2   3       5601.34       5548.34       129.55 o                         
   3  -2   3        655.61        675.10        52.74 o                         
   4  -2   3       5910.82       6086.99       206.62 o                         
   5  -2   3       8034.29       7413.68       216.13 o                         
   6  -2   3        107.64         65.45        49.85 o                         
   7  -2   3       4587.31       4829.48       456.84 o                         
   8  -2   3       2606.41       2592.47       189.58 o                         
   9  -2   3        147.85        125.77       121.77 o                         
 -10  -1   3       2086.69       2134.48       191.00 o                         
  -9  -1   3       3466.25       3142.66       342.96 o                         
  -8  -1   3          3.54        -47.15        51.83 o                         
  -7  -1   3       5783.74       6122.37       249.67 o                         
  -6  -1   3       1878.42       1909.38       104.77 o                         
  -5  -1   3        316.50        286.80        35.93 o                         
  -4  -1   3       6852.53       7035.63       119.32 o                         
  -3  -1   3         56.67         83.35        19.29 o                         
  -2  -1   3       1063.67       1544.40        76.73 o                         
  -1  -1   3      14305.04      14467.60       191.21 o                         
   0  -1   3       2168.97       2098.42        78.57 o                         
   1  -1   3        892.77       1025.24        57.62 o                         
   2  -1   3       5001.01       5720.00       122.34 o                         
   3  -1   3      15403.21      15194.25       267.05 o                         
   4  -1   3        266.82        196.38        32.24 o                         
   5  -1   3       5391.98       5607.01       149.08 o                         
   6  -1   3       4712.62       4505.08       175.11 o                         
   7  -1   3        319.61        489.85       152.74 o                         
   8  -1   3       4020.66       4024.25       203.41 o                         
   9  -1   3       3105.42       3688.66       331.57 o                         
  10  -1   3        379.70        823.94       201.99 o                         
 -10   0   3        178.65         89.09        96.18 o                         
  -9   0   3       3635.10       3494.01       347.68 o                         
  -8   0   3       4020.75       3640.75       362.75 o                         
  -7   0   3        939.96       1045.91        99.59 o                         
  -6   0   3       5285.52       5248.25       168.85 o                         
  -5   0   3       1972.78       2291.30        81.69 o                         
  -4   0   3       1109.96       1206.89        61.86 o                         
  -3   0   3        982.19        986.39        94.15 o                         
  -2   0   3       1375.44       1505.04        50.98 o                         
  -1   0   3       2351.22       2489.21        58.94 o                         
   0   0   3       5371.60       5881.92       109.30 o                         
   1   0   3       4556.42       4307.44        92.98 o                         
   2   0   3        438.06        483.10        36.41 o                         
   3   0   3       2001.67       2371.12        70.81 o                         
   4   0   3       1853.11       1635.76        53.23 o                         
   5   0   3        415.58        401.43        63.09 o                         
   6   0   3       1403.72       1486.09        91.14 o                         
   7   0   3       1689.14       1941.94       132.69 o                         
   8   0   3        762.74       1198.27       115.88 o                         
   9   0   3       1510.32       1427.75       205.23 o                         
  10   0   3       2454.72       2938.42       338.37 o                         
  -9   1   3          9.86        144.99        98.83 o                         
  -8   1   3       2647.59       2944.13       199.76 o                         
  -7   1   3       1941.91       1976.81       140.88 o                         
  -6   1   3         16.94         54.58        46.58 o                         
  -5   1   3       3150.79       3335.46       304.32 o                         
  -4   1   3       1119.88       1135.97        66.17 o                         
  -3   1   3        424.15        830.09        60.84 o                         
  -2   1   3       9884.64      10724.74       184.80 o                         
  -1   1   3       7714.14       7242.39       203.87 o                         
   0   1   3       8922.27       9681.29       138.31 o                         
   1   1   3      16519.32      18156.27       319.80 o                         
   2   1   3         86.26        244.96        63.36 o                         
   3   1   3         38.01         22.53        29.60 o                         
   4   1   3        112.93        203.11        26.57 o                         
   5   1   3       3639.60       3861.92        86.91 o                         
   6   1   3       1926.63       2011.26       162.02 o                         
   7   1   3         81.97        781.64       259.24 o                         
   8   1   3       6202.03       6089.16       264.93 o                         
   9   1   3       1204.08       1511.81       147.44 o                         
  10   1   3        851.42       1111.71       245.47 o                         
  -9   2   3       2284.90       2472.56       752.01 o                         
  -8   2   3        555.84        384.03       191.21 o                         
  -7   2   3        459.81        572.18       105.51 o                         
  -6   2   3       4233.04       4532.88       201.81 o                         
  -5   2   3        992.95       1067.52        82.85 o                         
  -4   2   3       3463.94       3571.08       110.60 o                         
  -3   2   3      13064.39      12740.23       301.97 o                         
  -2   2   3        601.41        707.54        44.11 o                         
  -1   2   3       2022.30       2032.77        51.26 o                         
   0   2   3       1423.57       1381.42        50.73 o                         
   1   2   3       1305.20       1466.78        46.67 o                         
   2   2   3       3215.41       3081.56        73.20 o                         
   3   2   3       2643.54       2794.83        61.37 o                         
   5   2   3        221.03        335.14        44.55 o                         
   6   2   3       4087.74       4276.67        98.32 o                         
   7   2   3       2807.64       2820.01        97.89 o                         
   8   2   3        128.92        342.84       239.87 o                         
   9   2   3       3722.64       4107.80       222.34 o                         
  10   2   3        790.41       1050.07       152.02 o                         
  11   2   3        523.45        552.65       149.36 o                         
  -9   3   3         12.87        -70.99        92.32 o                         
  -8   3   3       2914.40       3475.48       256.75 o                         
  -7   3   3       3169.52       2965.23       360.11 o                         
  -6   3   3       1551.20       1684.22       180.50 o                         
  -5   3   3       9441.05       8896.31       230.46 o                         
  -4   3   3       3901.80       3847.30       127.78 o                         
  -3   3   3       2280.62       2447.41       107.78 o                         
  -2   3   3       3309.99       2959.48        75.18 o                         
  -1   3   3       1344.49       1514.31        70.08 o                         
   0   3   3        111.00        110.64        21.58 o                         
   1   3   3       4216.21       4693.02       265.17 o                         
   2   3   3       2787.12       2781.27       144.57 o                         
   4   3   3       4103.69       4215.81       113.80 o                         
   5   3   3       4804.73       4589.54       103.20 o                         
   7   3   3       3140.06       3491.27       324.21 o                         
   8   3   3       1293.25       1489.07        86.90 o                         
   9   3   3         64.31        133.78        61.62 o                         
  10   3   3       1796.44       1682.83       180.14 o                         
  11   3   3       1194.00       1312.39       182.30 o                         
  -8   4   3          0.04         23.05       117.03 o                         
  -7   4   3       6061.43       5366.30       269.79 o                         
  -6   4   3       4434.21       4413.98       223.18 o                         
  -5   4   3         59.83        137.43        60.04 o                         
  -4   4   3       6033.54       5979.60       166.15 o                         
  -3   4   3       4591.00       4379.80       129.52 o                         
  -2   4   3        803.74        777.74        50.38 o                         
  -1   4   3       9659.24       9551.31       177.34 o                         
   0   4   3       2159.90       2649.17       161.30 o                         
   1   4   3        259.60        547.60        41.72 o                         
   2   4   3       9803.66       9635.41       218.76 o                         
   3   4   3       4463.60       4834.00       187.98 o                         
   4   4   3          9.99         13.65        26.56 o                         
   5   4   3       4768.11       5523.55       129.13 o                         
   6   4   3       1923.13       1922.36       140.42 o                         
   7   4   3        118.07        131.88        35.36 o                         
   8   4   3       1815.34       1823.35        91.91 o                         
   9   4   3       1586.67       1553.82       108.85 o                         
  10   4   3        910.56        970.26       120.56 o                         
  11   4   3        995.02        871.28       348.71 o                         
  -7   5   3         27.10        -35.65        68.33 o                         
  -6   5   3       2677.56       2612.10       184.95 o                         
  -5   5   3       5897.35       5591.47       233.52 o                         
  -4   5   3         74.01        169.29        70.27 o                         
  -3   5   3       4201.42       4139.64       140.03 o                         
  -2   5   3       7044.05       6887.12       167.00 o                         
  -1   5   3        177.47        256.42        34.16 o                         
   0   5   3       5985.75       5790.90       131.84 o                         
   1   5   3       3447.52       3227.00       195.53 o                         
   3   5   3      12954.09      13077.26       226.06 o                         
   4   5   3       2422.11       2740.97       215.58 o                         
   5   5   3        289.19        234.09        36.24 o                         
   6   5   3       3226.63       3230.08       179.03 o                         
   7   5   3       2514.81       2578.81       122.09 o                         
   8   5   3        584.12        715.08        62.00 o                         
   9   5   3        588.75        567.11        78.99 o                         
  10   5   3       2718.30       2414.44       218.25 o                         
  -7   6   3       3541.90       3803.83       346.21 o                         
  -6   6   3        482.46        314.65       121.47 o                         
  -5   6   3       1722.10       1946.47       168.32 o                         
  -4   6   3       5115.74       4936.12       186.94 o                         
  -3   6   3       1297.32       1350.64        99.10 o                         
  -2   6   3       2282.60       2909.39       222.41 o                         
  -1   6   3      10601.52      10576.87       185.19 o                         
   0   6   3       1456.31       1596.90        86.62 o                         
   1   6   3       9344.18       9032.51       243.74 o                         
   2   6   3       2387.25       2474.61       148.51 o                         
   3   6   3        104.69         96.28        34.85 o                         
   4   6   3       2469.16       3014.55       120.56 o                         
   5   6   3       4150.73       4243.11       137.00 o                         
   6   6   3        609.52        827.92        72.89 o                         
   7   6   3        217.73        372.44        56.89 o                         
   8   6   3       2463.81       2365.39       129.62 o                         
   9   6   3         30.93         41.00        62.64 o                         
  10   6   3        711.69        506.79       216.13 o                         
  -6   7   3       2364.82       2047.03       400.10 o                         
  -5   7   3       2003.88       2024.53       344.14 o                         
  -4   7   3        407.62        348.10        93.43 o                         
  -3   7   3       8145.76       7913.00       215.89 o                         
  -2   7   3       1414.01       1578.02       108.61 o                         
  -1   7   3       2006.16       2190.95       121.21 o                         
   0   7   3      10298.09      10004.20       201.95 o                         
   1   7   3        384.23        404.98        66.41 o                         
   2   7   3       2450.33       2659.18       190.04 o                         
   3   7   3       4129.43       4190.21       137.41 o                         
   4   7   3       2467.79       2345.70       129.09 o                         
   5   7   3        969.00       1012.35       165.52 o                         
   6   7   3       3187.96       3737.28       229.69 o                         
   7   7   3       1786.59       1950.19       144.85 o                         
   8   7   3       1084.01       1430.69       311.65 o                         
   9   7   3       3095.43       3078.05       179.53 o                         
  10   7   3        363.10        362.49        81.98 o                         
  -5   8   3       4829.41       4416.04       319.75 o                         
  -4   8   3       4744.36       4647.31       469.19 o                         
  -3   8   3          1.92         39.63        62.69 o                         
  -2   8   3       4436.55       4442.81       326.50 o                         
  -1   8   3       1638.05       1792.69       120.53 o                         
   0   8   3        419.96        606.80        72.74 o                         
   1   8   3       5263.50       5108.68       142.60 o                         
   2   8   3       5168.03       5282.78       145.00 o                         
   3   8   3        272.52        289.22        77.20 o                         
   4   8   3       4923.88       5037.53       215.09 o                         
   5   8   3       3000.71       3389.07       203.23 o                         
   6   8   3        729.04        949.06       120.96 o                         
   7   8   3       3662.49       4017.28       251.25 o                         
   8   8   3        360.89        435.21        99.57 o                         
   9   8   3        306.06        294.16        94.09 o                         
  10   8   3       2548.67       2371.71       162.34 o                         
  -4   9   3       1999.01       1635.90       158.67 o                         
  -3   9   3       3215.72       3330.31       225.27 o                         
  -2   9   3          7.93         64.63        60.97 o                         
  -1   9   3       3162.91       3859.41       191.41 o                         
   0   9   3       4919.19       4860.46       206.39 o                         
   1   9   3        267.84        307.53        66.87 o                         
   2   9   3       4581.95       4607.05       240.45 o                         
   3   9   3       5289.59       4834.48       204.01 o                         
   4   9   3        149.86        243.18        71.11 o                         
   5   9   3       5672.86       5749.51       238.54 o                         
   6   9   3       2157.78       2329.43       165.34 o                         
   7   9   3        118.91        243.67        74.61 o                         
   8   9   3       1395.87       1477.42       147.84 o                         
   9   9   3       1145.40       1153.80       136.19 o                         
  -2  10   3       3704.68       3837.34       359.01 o                         
  -1  10   3       1458.39       1781.42       156.56 o                         
   0  10   3       1546.79       1789.28       176.25 o                         
   1  10   3       6032.04       5623.43       492.21 o                         
   2  10   3        379.67        564.60       104.84 o                         
   3  10   3       3987.43       4158.86       292.61 o                         
   4  10   3       3074.87       2777.61       176.26 o                         
   5  10   3          4.80          2.66        70.82 o                         
   6  10   3       1974.25       1794.21       207.10 o                         
   7  10   3       3429.67       3267.02       210.08 o                         
   8  10   3        254.48        298.79       103.04 o                         
   9  10   3        818.73        951.88       142.40 o                         
   0  11   3        338.84        261.74       108.61 o                         
   1  11   3       1295.99       1574.30       174.09 o                         
   2  11   3       4492.10       4728.67       372.16 o                         
   3  11   3        483.21        518.53       111.01 o                         
   4  11   3        584.26        563.27       116.67 o                         
   5  11   3       2749.89       2598.35       205.76 o                         
   6  11   3        794.62        520.77       124.81 o                         
   7  11   3        879.40        948.97       146.47 o                         
   3  12   3       1948.00       1859.87       190.66 o                         
   4  12   3       2692.96       2940.18       322.88 o                         
   5  12   3         67.79        158.03        98.06 o                         
  -6 -11   4       1361.26       1471.09       207.59 o                         
  -5 -11   4       1433.19       1226.02       194.03 o                         
  -4 -11   4         25.82         99.39        92.74 o                         
  -3 -11   4       2195.31       2198.86       239.22 o                         
  -2 -11   4       1703.93       1840.47       185.33 o                         
  -1 -11   4         86.86        273.83       116.06 o                         
  -7 -10   4       1730.67       1535.19       164.71 o                         
  -6 -10   4         67.12        103.45        73.10 o                         
  -5 -10   4        698.92        595.79        99.08 o                         
  -4 -10   4       1816.37       1880.21       194.62 o                         
  -3 -10   4        180.50        203.85       178.18 o                         
  -2 -10   4       1074.44       1047.11       117.87 o                         
  -1 -10   4       2152.72       2106.53       167.01 o                         
   0 -10   4        644.67        815.34       169.35 o                         
   1 -10   4        881.80        639.79       124.42 o                         
   2 -10   4       2992.21       3012.94       237.97 o                         
  -8  -9   4         87.46        100.36        97.66 o                         
  -7  -9   4        621.86        744.75       153.58 o                         
  -6  -9   4       2482.40       2513.49       163.67 o                         
  -5  -9   4         63.39         20.95        61.27 o                         
  -4  -9   4         29.60         70.55        71.57 o                         
  -3  -9   4       2636.81       2628.23       169.22 o                         
  -2  -9   4        919.52        926.44       137.83 o                         
  -1  -9   4        457.47        414.78        76.90 o                         
   0  -9   4       4452.18       4515.49       227.28 o                         
   1  -9   4       1169.95       1202.32       140.73 o                         
   2  -9   4       1491.14       1491.47       164.00 o                         
   3  -9   4       3117.48       2721.18       227.70 o                         
  -9  -8   4        702.00        663.94       118.81 o                         
  -8  -8   4       1434.12       1406.40       147.18 o                         
  -7  -8   4        421.91        303.43        79.51 o                         
  -6  -8   4        266.58        316.36        72.86 o                         
  -5  -8   4       2302.94       2514.98       255.60 o                         
  -4  -8   4       1666.60       1801.66       142.93 o                         
  -3  -8   4         28.00         71.45        56.88 o                         
  -2  -8   4       2368.14       2490.66       143.51 o                         
  -1  -8   4       3231.03       3199.75       192.28 o                         
   0  -8   4       1105.04       1086.09       110.67 o                         
   1  -8   4       2445.08       2888.11       202.38 o                         
   2  -8   4        991.69       1272.45       149.09 o                         
   3  -8   4        272.71        166.08       135.85 o                         
   4  -8   4       1703.91       1887.60       182.05 o                         
   5  -8   4        937.88       1271.95       190.04 o                         
 -10  -7   4       1499.71       1383.13       156.72 o                         
  -9  -7   4        520.48        396.27       117.88 o                         
  -8  -7   4        184.84         99.55        74.31 o                         
  -7  -7   4       1169.38       1125.53       122.12 o                         
  -6  -7   4       1657.98       1826.52       131.69 o                         
  -5  -7   4         43.09         70.23        54.50 o                         
  -4  -7   4       4931.33       4711.18       180.53 o                         
  -3  -7   4        406.08        436.15        78.59 o                         
  -2  -7   4        267.40        243.66        55.17 o                         
  -1  -7   4       6569.11       6286.90       174.98 o                         
   0  -7   4       1786.83       1810.00       112.51 o                         
   1  -7   4        249.80        221.86       105.69 o                         
   2  -7   4       1564.72       1490.70       141.99 o                         
   3  -7   4       2848.04       2937.76       212.17 o                         
   4  -7   4          6.44        -28.06        53.60 o                         
   5  -7   4       2787.08       2986.84       215.40 o                         
   6  -7   4       2911.15       2556.92       217.01 o                         
 -10  -6   4          4.93        -33.57       100.59 o                         
  -9  -6   4       1239.30       1047.99       132.32 o                         
  -8  -6   4       2687.37       2673.58       343.14 o                         
  -7  -6   4          1.09         -5.39        52.47 o                         
  -6  -6   4       2144.46       2168.95       134.18 o                         
  -5  -6   4       1201.89       1245.34        87.96 o                         
  -4  -6   4        723.67        928.38       143.09 o                         
  -3  -6   4       3410.81       3420.18       121.68 o                         
  -2  -6   4       1560.61       1656.54       186.08 o                         
  -1  -6   4         38.49        128.11        37.50 o                         
   0  -6   4         71.19         69.99        33.50 o                         
   1  -6   4       2814.06       2948.99       112.84 o                         
   2  -6   4        286.81        486.77        60.91 o                         
   3  -6   4       1090.00       1052.10       104.64 o                         
   4  -6   4       5288.83       5418.25       206.62 o                         
   5  -6   4        170.19        223.43        80.99 o                         
   6  -6   4       2217.83       2243.16       183.86 o                         
   7  -6   4       1130.31       1375.88       257.39 o                         
 -10  -5   4       2378.02       1960.54       521.66 o                         
  -9  -5   4         94.24        147.77       123.39 o                         
  -8  -5   4       2486.73       2380.66       168.87 o                         
  -7  -5   4       2213.03       2648.92       169.08 o                         
  -6  -5   4        586.88        554.32       138.37 o                         
  -5  -5   4       3115.95       3274.08       134.91 o                         
  -4  -5   4       2079.52       2508.34       281.14 o                         
  -3  -5   4        485.96        559.93        53.74 o                         
  -2  -5   4        442.45        883.39       100.18 o                         
  -1  -5   4        443.04        549.50        60.61 o                         
   0  -5   4       3028.50       3260.18        99.96 o                         
   1  -5   4       1491.51       1535.15        77.67 o                         
   2  -5   4       4533.94       4347.15       132.72 o                         
   3  -5   4       1008.26       1106.57        97.75 o                         
   4  -5   4        800.50       1012.50       105.33 o                         
   5  -5   4       2959.32       2933.20       187.84 o                         
   6  -5   4        373.12        344.91        84.31 o                         
   7  -5   4        275.62        299.37       157.43 o                         
 -10  -4   4       1437.33       1222.18       133.86 o                         
  -9  -4   4       2919.52       2862.07       204.73 o                         
  -8  -4   4        165.71        201.85        73.11 o                         
  -7  -4   4       2901.52       3150.06       177.93 o                         
  -6  -4   4       3872.54       3852.91       205.96 o                         
  -5  -4   4        218.36        870.40       108.74 o                         
  -4  -4   4        511.52        451.62        88.56 o                         
  -3  -4   4       4878.36       5281.18       144.07 o                         
  -2  -4   4       1446.86       1603.91       175.86 o                         
  -1  -4   4        596.48        688.82        51.06 o                         
   0  -4   4       9606.16       9803.17       159.96 o                         
   1  -4   4       1681.76       1892.02        80.10 o                         
   2  -4   4        823.86        907.40        58.01 o                         
   3  -4   4       2606.09       3019.98       153.49 o                         
   4  -4   4        339.18        331.00        86.61 o                         
   5  -4   4         14.24         23.12        48.20 o                         
   6  -4   4       3892.08       4185.56       226.95 o                         
   7  -4   4       1082.85       1057.00       216.99 o                         
   8  -4   4        174.59        246.93       137.94 o                         
 -10  -3   4        906.00        741.18       228.04 o                         
  -9  -3   4       1544.46       1606.23       139.10 o                         
  -8  -3   4       4764.48       4859.16       215.30 o                         
  -7  -3   4        402.78        498.22        67.64 o                         
  -6  -3   4       1811.25       2737.78       332.03 o                         
  -5  -3   4       4849.55       4770.32       127.10 o                         
  -4  -3   4       1459.02       1533.93        71.45 o                         
  -3  -3   4       1270.93       1943.99       127.11 o                         
  -2  -3   4      11084.75      10947.07       171.76 o                         
  -1  -3   4        621.88        931.97        49.46 o                         
   0  -3   4       2566.15       2651.80        76.81 o                         
   1  -3   4       1912.44       1974.40        66.40 o                         
   2  -3   4         40.61         67.49        21.65 o                         
   3  -3   4         58.09         59.27        31.24 o                         
   4  -3   4       2339.70       2780.70       118.67 o                         
   5  -3   4       2117.42       2604.82       157.37 o                         
   6  -3   4         33.87        -25.80        47.80 o                         
   7  -3   4       4438.30       4329.22       291.04 o                         
   8  -3   4       2158.31       2265.45       227.53 o                         
   9  -3   4        180.97        165.33       137.11 o                         
 -10  -2   4       3606.22       2830.44       508.59 o                         
  -9  -2   4       1972.99       1794.73       145.25 o                         
  -8  -2   4        346.02        395.44        78.70 o                         
  -7  -2   4       3019.87       3421.60       172.14 o                         
  -6  -2   4       7057.60       7422.67       267.97 o                         
  -5  -2   4       1560.13       1591.75        82.32 o                         
  -4  -2   4       8947.32       9469.27       219.66 o                         
  -3  -2   4       2146.97       2261.36        94.51 o                         
  -2  -2   4        406.31        359.21        30.02 o                         
  -1  -2   4       8116.65       7735.84       126.31 o                         
   0  -2   4       1208.75       1391.05        60.39 o                         
   1  -2   4        158.11        340.78        25.44 o                         
   2  -2   4        825.17        780.72        57.16 o                         
   3  -2   4       2248.26       2383.22       182.34 o                         
   4  -2   4         32.97        244.49        37.93 o                         
   5  -2   4       3122.89       3206.91       139.03 o                         
   6  -2   4       4347.50       4113.41       174.89 o                         
   7  -2   4         13.80        156.62        67.12 o                         
   8  -2   4       2065.65       2081.10       213.26 o                         
   9  -2   4        927.14       1056.87       203.69 o                         
 -10  -1   4         52.32        103.66        85.19 o                         
  -9  -1   4       2147.76       2218.99       162.82 o                         
  -8  -1   4       4526.03       4610.17       219.49 o                         
  -7  -1   4         18.81        207.01        61.25 o                         
  -6  -1   4       9653.83       9645.53       255.44 o                         
  -5  -1   4       7892.66       8354.97       181.29 o                         
  -4  -1   4       3235.90       2950.02        81.40 o                         
  -3  -1   4      12210.54      11897.77       202.91 o                         
  -2  -1   4        940.35       1685.03        54.29 o                         
  -1  -1   4        117.97         58.50        17.60 o                         
   0  -1   4       9724.82      10162.92       256.38 o                         
   1  -1   4        398.10        749.64       187.66 o                         
   2  -1   4          6.04         -1.84        16.88 o                         
   3  -1   4      13215.84      13755.45       251.19 o                         
   4  -1   4       4748.82       4658.41       158.21 o                         
   5  -1   4        219.40        375.37        49.49 o                         
   6  -1   4       1263.29       1134.17        97.68 o                         
   7  -1   4       2818.10       2774.00       378.12 o                         
   8  -1   4        203.51        241.51        88.46 o                         
   9  -1   4       1029.69        923.77       161.83 o                         
  10  -1   4       1140.29       1207.32       185.24 o                         
 -10   0   4       3306.59       3566.98       359.78 o                         
  -9   0   4       1412.46       1302.11       234.45 o                         
  -8   0   4       3691.67       3781.73       357.70 o                         
  -7   0   4       7073.93       6653.27       219.71 o                         
  -6   0   4        130.12        143.35       155.49 o                         
  -5   0   4       2833.02       3011.42       113.96 o                         
  -4   0   4      14306.17      14043.42       495.36 o                         
  -3   0   4        213.82        783.37       107.64 o                         
  -2   0   4        161.84        178.48        24.20 o                         
  -1   0   4        164.90        221.77        26.22 o                         
   0   0   4        943.67        845.07        44.60 o                         
   1   0   4       5169.14       5412.45       105.05 o                         
   2   0   4       5849.03       5393.75       122.41 o                         
   3   0   4        133.31        258.96        26.41 o                         
   4   0   4       1312.20       1247.39        77.26 o                         
   5   0   4       3790.17       3721.35       104.61 o                         
   6   0   4         26.43         49.47        32.19 o                         
   7   0   4         47.76         42.37        45.34 o                         
   8   0   4       1493.56       1881.13       187.40 o                         
   9   0   4         59.97         78.54        78.02 o                         
  10   0   4        426.09        336.55       125.42 o                         
  -9   1   4       6826.44       7236.68       484.79 o                         
  -8   1   4       1442.87       1344.05       141.07 o                         
  -7   1   4       1892.23       1766.15       133.80 o                         
  -6   1   4       9195.72       9407.04       249.86 o                         
  -5   1   4       1374.06       1471.43       104.93 o                         
  -4   1   4       1436.43       1418.25        67.29 o                         
  -3   1   4      15398.40      14731.37       234.50 o                         
  -2   1   4       2956.82       3094.54       100.43 o                         
  -1   1   4      15801.10      17095.56       261.13 o                         
   0   1   4      18866.29      17738.60       241.55 o                         
   1   1   4      13735.32      14730.31       288.17 o                         
   2   1   4       8631.84       8543.05       146.53 o                         
   3   1   4       3881.70       3888.52        85.81 o                         
   4   1   4       1819.82       2142.27        86.72 o                         
   5   1   4       1676.13       1959.79        61.79 o                         
   6   1   4       5074.72       5218.68       134.73 o                         
   7   1   4        463.70        426.40        54.76 o                         
   8   1   4         22.42         75.26        65.92 o                         
   9   1   4       2523.93       2978.69       293.27 o                         
  10   1   4       1263.76       2277.13       244.68 o                         
  -9   2   4        563.74        893.79       156.43 o                         
  -8   2   4       4107.27       4082.48       273.98 o                         
  -7   2   4       4753.92       5032.97       223.36 o                         
  -6   2   4        378.89        252.78        64.15 o                         
  -5   2   4       7623.97       7501.68       192.82 o                         
  -4   2   4       6453.45       6741.67       168.06 o                         
  -3   2   4       2920.74       2849.06       110.89 o                         
  -2   2   4      24675.77      23379.46       304.60 o                         
  -1   2   4       5196.49       5305.35        92.31 o                         
   0   2   4       3848.75       3748.31        65.02 o                         
   1   2   4      28332.75      28042.22       418.97 o                         
   2   2   4        315.51        377.63        32.83 o                         
   3   2   4       3932.95       3554.33       119.13 o                         
   4   2   4       4789.13       4969.73       109.97 o                         
   5   2   4       1080.47       1015.43        88.59 o                         
   6   2   4        228.72        261.17        34.90 o                         
   7   2   4       6623.17       6961.81       306.72 o                         
   8   2   4       1857.59       1989.77       147.90 o                         
   9   2   4        662.34        824.48       118.56 o                         
  10   2   4       3740.12       3640.27       259.39 o                         
  11   2   4        583.06        233.56       162.71 o                         
  -8   3   4        174.83        228.01       112.29 o                         
  -7   3   4       4534.93       4389.47       335.36 o                         
  -6   3   4       8040.29       8019.76       235.02 o                         
  -5   3   4          0.46        128.01        47.83 o                         
  -4   3   4      15617.74      15632.17       328.97 o                         
  -3   3   4      13919.06      12993.33       245.59 o                         
  -2   3   4        480.20        466.54        38.04 o                         
  -1   3   4      14061.90      13563.32       220.40 o                         
   0   3   4       4497.82       4417.89        87.98 o                         
   1   3   4      11384.71      10926.19       156.23 o                         
   2   3   4       7769.67       7713.67       143.40 o                         
   3   3   4      11460.22      11526.15       184.98 o                         
   4   3   4        351.86        234.25        27.39 o                         
   5   3   4       5940.85       5524.48       117.74 o                         
   6   3   4       5507.38       5838.67       128.12 o                         
   7   3   4       1575.68       1647.10        74.00 o                         
   8   3   4       5317.36       5363.42       169.13 o                         
   9   3   4        597.99        606.28       100.11 o                         
  10   3   4        186.25        124.57        85.27 o                         
  11   3   4       1558.07       1783.18       378.67 o                         
  -8   4   4       5343.70       4699.41      1050.21 o                         
  -7   4   4       1003.60        933.13       150.83 o                         
  -6   4   4       4217.86       4768.99       226.26 o                         
  -5   4   4      11739.40      10906.33       276.29 o                         
  -4   4   4        154.34        152.74        49.68 o                         
  -3   4   4       5310.62       5406.18       373.77 o                         
  -2   4   4      14049.10      13283.66       370.11 o                         
  -1   4   4         97.29         98.68        24.65 o                         
   0   4   4       7757.15       7425.54       146.17 o                         
   1   4   4       7803.00       7508.61       129.75 o                         
   2   4   4        586.25       1166.17        78.89 o                         
   3   4   4      14902.17      14557.79       230.44 o                         
   4   4   4       8713.51       8646.69       163.01 o                         
   5   4   4        389.08        473.51       113.73 o                         
   6   4   4       9046.70       9295.10       174.13 o                         
   7   4   4       2620.11       2596.46       103.96 o                         
   8   4   4         42.16        461.85        53.98 o                         
   9   4   4        949.32       1067.11       179.07 o                         
  10   4   4       1236.40       1114.39       279.00 o                         
  11   4   4         42.26         98.73       130.57 o                         
  -7   5   4       4951.39       4740.36       382.44 o                         
  -6   5   4       2039.87       1928.54       278.26 o                         
  -5   5   4       1154.97       1049.14       103.84 o                         
  -4   5   4       7423.28       7390.36       284.82 o                         
  -3   5   4       1060.57       1164.80       238.88 o                         
  -2   5   4       1746.01       2130.53       108.28 o                         
  -1   5   4      14114.45      14025.03       248.89 o                         
   0   5   4       2439.09       2414.17       208.66 o                         
   1   5   4       8674.61       8137.15       275.55 o                         
   2   5   4      27159.27      26520.03       407.17 o                         
   3   5   4        199.33        269.19        36.80 o                         
   4   5   4      10236.13       9982.69       189.33 o                         
   5   5   4       7168.67       7163.82       178.36 o                         
   6   5   4          6.11         32.43        37.90 o                         
   7   5   4       2117.75       2504.28       130.98 o                         
   8   5   4       4664.26       4713.28       190.16 o                         
   9   5   4        432.13        456.60        96.35 o                         
  10   5   4        857.09        870.93       148.05 o                         
  11   5   4       2456.92       2536.26       331.72 o                         
  -6   6   4       3368.54       3015.35       417.99 o                         
  -5   6   4       4954.01       5336.03       293.55 o                         
  -4   6   4         90.52        237.56        63.05 o                         
  -3   6   4       8909.35       8739.52       280.84 o                         
  -2   6   4       5098.45       5444.74       160.17 o                         
  -1   6   4       1346.17       1316.71        80.51 o                         
   0   6   4      16879.79      16254.76       286.99 o                         
   1   6   4       4621.11       4577.29       212.78 o                         
   2   6   4       3697.39       3339.83       116.92 o                         
   3   6   4      12170.07      11812.48       234.39 o                         
   4   6   4       2742.63       3301.30       234.15 o                         
   5   6   4       2071.36       2180.72       120.80 o                         
   6   6   4       2783.35       2975.36       146.80 o                         
   7   6   4       1497.37       1431.06        98.41 o                         
   8   6   4       1125.45       1302.03       100.51 o                         
   9   6   4       4530.85       4343.57       183.81 o                         
  10   6   4        535.29        635.97       439.14 o                         
  -6   7   4         65.73         75.87        87.31 o                         
  -5   7   4       1916.99       1849.76       171.01 o                         
  -4   7   4       5781.23       5801.33       389.02 o                         
  -3   7   4          6.00         91.13        57.86 o                         
  -2   7   4      12060.59      11816.46       267.28 o                         
  -1   7   4       8479.34       7830.59       200.42 o                         
   0   7   4        160.98        577.04        58.80 o                         
   1   7   4      12319.14      12004.26       241.70 o                         
   2   7   4       5927.88       5775.69       153.37 o                         
   3   7   4        318.21        356.54        57.40 o                         
   4   7   4       8370.17       8037.80       260.63 o                         
   5   7   4      10397.00      10095.52       327.03 o                         
   6   7   4        295.67        510.83        71.69 o                         
   7   7   4       7146.50       7316.42       295.57 o                         
   8   7   4       2895.98       2725.25       186.13 o                         
   9   7   4        954.29       1194.24       148.91 o                         
  10   7   4       3839.68       3711.43       214.30 o                         
  -5   8   4        739.07        817.72       260.95 o                         
  -4   8   4       2010.40       2016.34       433.56 o                         
  -3   8   4       5582.98       5776.13       269.49 o                         
  -2   8   4        166.86        192.29        71.66 o                         
  -1   8   4       4886.03       5063.65       270.31 o                         
   0   8   4       6735.78       6453.04       197.71 o                         
   1   8   4        253.83        304.52        54.93 o                         
   2   8   4       4962.12       5069.92       175.31 o                         
   3   8   4       8207.32       7875.49       307.46 o                         
   4   8   4         65.41         46.22        93.51 o                         
   5   8   4       6462.76       6480.26       236.00 o                         
   6   8   4       5853.50       5657.75       245.19 o                         
   7   8   4       1578.22       1608.28       219.53 o                         
   8   8   4       5328.73       4889.93       745.77 o                         
   9   8   4       2117.60       2034.64       560.95 o                         
  10   8   4         49.82         25.20        77.59 o                         
  -3   9   4        705.96        784.50       124.10 o                         
  -2   9   4       4177.81       4236.54       295.38 o                         
  -1   9   4       1678.29       1895.16       223.13 o                         
   0   9   4        839.75        889.30       105.36 o                         
   1   9   4       8279.75       8135.70       234.38 o                         
   2   9   4       2605.09       2757.43       165.33 o                         
   3   9   4       2002.54       2144.45       301.54 o                         
   4   9   4       7585.03       7271.63       257.69 o                         
   5   9   4         15.46        151.15        72.42 o                         
   6   9   4       2619.48       2460.54       190.76 o                         
   7   9   4       4823.45       4626.28       334.83 o                         
   8   9   4        201.98        279.70       178.73 o                         
   9   9   4       1218.59       1187.47       150.70 o                         
  -2  10   4         31.36        242.81       147.25 o                         
  -1  10   4       3693.20       3741.09       255.17 o                         
   0  10   4       3929.57       4056.76       548.59 o                         
   1  10   4        463.94        300.82       110.00 o                         
   2  10   4       5244.11       4716.90       334.34 o                         
   3  10   4       1648.61       2083.96       183.82 o                         
   4  10   4       1773.15       1635.98       141.02 o                         
   5  10   4       5623.21       5166.10       486.05 o                         
   6  10   4       1876.49       2016.72       162.58 o                         
   7  10   4        808.87        898.82       116.94 o                         
   8  10   4       3321.05       3212.30       215.55 o                         
   9  10   4        775.74       1179.43       161.63 o                         
   0  11   4       2456.78       2804.82       229.52 o                         
   1  11   4       2120.44       2169.60       203.64 o                         
   2  11   4         30.32        211.70       107.74 o                         
   3  11   4       3929.60       4365.22       373.47 o                         
   4  11   4       2001.40       1696.39       173.05 o                         
   5  11   4          4.63         38.14        70.61 o                         
   6  11   4       3116.94       3032.37       312.69 o                         
   7  11   4       1642.44       1809.04       170.47 o                         
   3  12   4        227.30        321.29       299.09 o                         
   4  12   4       1043.75        983.60       146.01 o                         
   5  12   4       3050.13       3105.03       547.80 o                         
  -5 -11   5       1034.90        923.53       146.68 o                         
  -4 -11   5        983.58        880.41       119.83 o                         
  -3 -11   5          5.53        171.87        92.33 o                         
  -2 -11   5        678.44        634.24       134.58 o                         
  -7 -10   5       1021.04        887.25       384.96 o                         
  -6 -10   5       1573.70       1771.70       155.19 o                         
  -5 -10   5         18.84         53.31        69.50 o                         
  -4 -10   5        869.60        897.39       110.06 o                         
  -3 -10   5       1096.71       1246.65       146.41 o                         
  -2 -10   5        126.05         99.44       136.95 o                         
  -1 -10   5        146.33        135.06        81.57 o                         
   0 -10   5       1526.07       1609.33       253.83 o                         
   1 -10   5        927.43       1084.89       152.79 o                         
  -8  -9   5       1556.32       1528.65       198.47 o                         
  -7  -9   5         39.93         45.38        74.08 o                         
  -6  -9   5       1572.44       1574.69       346.30 o                         
  -5  -9   5       1806.75       1852.90       143.25 o                         
  -4  -9   5        206.90        261.65        80.51 o                         
  -3  -9   5        385.05        394.53        88.02 o                         
  -2  -9   5       2556.84       2618.96       175.75 o                         
  -1  -9   5        537.55        572.11        89.58 o                         
   0  -9   5         46.58         65.25        61.00 o                         
   1  -9   5       2094.72       1879.00       175.89 o                         
   2  -9   5        276.51        116.33        85.36 o                         
   3  -9   5        576.76        497.68       205.32 o                         
  -9  -8   5        610.39        542.51       135.04 o                         
  -8  -8   5        875.05        841.61       127.97 o                         
  -7  -8   5       1824.41       1967.88       169.51 o                         
  -6  -8   5        406.27        306.67        74.35 o                         
  -5  -8   5        223.24        181.60        66.17 o                         
  -4  -8   5       1413.65       1267.08       112.16 o                         
  -3  -8   5       1562.64       1547.81       158.91 o                         
  -2  -8   5         85.42         65.24        57.16 o                         
  -1  -8   5        814.23        776.67       126.75 o                         
   0  -8   5        381.58        405.02        75.25 o                         
   1  -8   5        520.94        329.52        75.09 o                         
   2  -8   5        940.85        732.21       116.10 o                         
   3  -8   5        555.62        443.43       105.00 o                         
   4  -8   5        117.90         27.64        93.23 o                         
  -9  -7   5       2264.77       2216.26       228.70 o                         
  -8  -7   5       2387.60       2333.09       181.64 o                         
  -7  -7   5        289.63        406.32        87.27 o                         
  -6  -7   5       1891.70       2115.20       146.58 o                         
  -5  -7   5       3212.05       3294.58       166.81 o                         
  -4  -7   5        121.14         65.90        48.09 o                         
  -3  -7   5       2642.09       2783.00       145.80 o                         
  -2  -7   5       2107.23       2231.71       130.42 o                         
  -1  -7   5         80.99         53.30        48.69 o                         
   0  -7   5       4976.87       4781.31       145.88 o                         
   1  -7   5        733.48        844.23        93.31 o                         
   2  -7   5         26.90        177.63        71.10 o                         
   3  -7   5        584.08        296.29       244.07 o                         
   4  -7   5       1570.07       1635.58       180.66 o                         
   5  -7   5        470.40        358.52       103.09 o                         
 -10  -6   5       1600.32       1685.16       260.75 o                         
  -9  -6   5         92.62         45.84        84.02 o                         
  -8  -6   5       2462.15       2568.17       186.68 o                         
  -7  -6   5       2967.24       3182.62       225.75 o                         
  -6  -6   5        373.24        501.00       130.88 o                         
  -5  -6   5       4906.23       4967.69       157.85 o                         
  -4  -6   5       3559.33       3748.84       165.46 o                         
  -3  -6   5        305.68        233.38        46.57 o                         
  -2  -6   5       4021.08       3879.59       167.74 o                         
  -1  -6   5        668.37       1042.84        74.74 o                         
   0  -6   5        497.23        524.13       106.26 o                         
   1  -6   5        904.19       1032.77        94.26 o                         
   2  -6   5       2360.64       2600.70       180.30 o                         
   3  -6   5        158.84        169.91        57.32 o                         
   4  -6   5        952.04       1152.38       124.49 o                         
   5  -6   5       3238.73       3515.85       223.42 o                         
   6  -6   5         11.07         20.45        97.79 o                         
 -10  -5   5        806.74        633.34       126.96 o                         
  -9  -5   5       4687.11       3842.16       338.66 o                         
  -8  -5   5       1450.78       1590.03       142.48 o                         
  -7  -5   5       2216.49       2348.98       162.99 o                         
  -6  -5   5      10588.79      10598.62       289.99 o                         
  -5  -5   5         49.76         52.56        39.42 o                         
  -4  -5   5       5164.16       5392.15       331.54 o                         
  -3  -5   5       5417.13       5367.92       336.92 o                         
  -2  -5   5         69.06        154.22        32.70 o                         
  -1  -5   5        376.28        462.42        45.31 o                         
   0  -5   5       3661.63       3611.07        86.53 o                         
   1  -5   5       1676.71       2131.90        94.18 o                         
   2  -5   5       2420.02       2602.94       137.67 o                         
   3  -5   5       5047.93       4995.22       172.71 o                         
   4  -5   5        540.50        552.58        85.48 o                         
   5  -5   5       1035.97        876.49       226.40 o                         
   6  -5   5        659.23        680.91       141.51 o                         
   7  -5   5        230.37        249.77       113.35 o                         
 -10  -4   5       2356.95       1907.31       183.60 o                         
  -9  -4   5        945.29        862.26       126.16 o                         
  -8  -4   5       8820.92       8553.54       387.05 o                         
  -7  -4   5       1328.05       1306.55       122.98 o                         
  -6  -4   5       5475.26       5374.72       286.00 o                         
  -5  -4   5       4913.87       4949.16       144.88 o                         
  -4  -4   5       1217.55       1223.37        77.73 o                         
  -3  -4   5       4323.69       4478.26       107.82 o                         
  -2  -4   5       8894.38       9114.84       178.69 o                         
  -1  -4   5       5624.40       5511.69       104.08 o                         
   0  -4   5       6567.92       6597.09       150.62 o                         
   1  -4   5       8425.15       7949.36       218.36 o                         
   2  -4   5        637.93        590.63        84.41 o                         
   3  -4   5       2751.58       3176.39       146.12 o                         
   4  -4   5       2663.31       2690.95       144.69 o                         
   5  -4   5         35.51        174.47       133.63 o                         
   6  -4   5        697.51        831.07       135.26 o                         
   7  -4   5       2112.08       2346.73       231.86 o                         
   8  -4   5        957.30       1173.98       189.78 o                         
 -10  -3   5       3802.29       3173.22       230.33 o                         
  -9  -3   5       1456.46       1407.44       151.05 o                         
  -8  -3   5       1871.38       1636.97       149.78 o                         
  -7  -3   5       5485.08       5338.58       175.97 o                         
  -6  -3   5       4288.07       4258.45       154.29 o                         
  -5  -3   5         58.09        106.03        34.43 o                         
  -4  -3   5       8110.05       7766.46       175.19 o                         
  -3  -3   5       7596.61       7741.15       329.32 o                         
  -2  -3   5       6438.42       6353.79       120.25 o                         
  -1  -3   5      11426.90      10826.69       163.20 o                         
   0  -3   5        394.47        420.90        28.78 o                         
   1  -3   5       3081.00       2951.45        90.68 o                         
   2  -3   5       9984.17      11200.67       173.61 o                         
   3  -3   5        143.64        187.82        40.09 o                         
   4  -3   5        366.90        361.30        53.22 o                         
   5  -3   5       1950.95       2064.47       139.14 o                         
   6  -3   5       1248.49       1168.41       120.68 o                         
   7  -3   5        129.66        178.95       154.11 o                         
   8  -3   5       1742.80       1815.51       213.12 o                         
   9  -3   5       1423.23       1223.85       234.44 o                         
 -10  -2   5         95.79        354.40       121.92 o                         
  -9  -2   5       2521.98       2450.66       381.59 o                         
  -8  -2   5       5611.51       5693.12       245.93 o                         
  -7  -2   5       1005.85       1181.57       174.93 o                         
  -6  -2   5       6590.47       6575.06       172.36 o                         
  -5  -2   5      12990.71      12611.53       260.73 o                         
  -4  -2   5        199.79        272.37        34.55 o                         
  -3  -2   5      12760.18      12246.79       194.69 o                         
  -2  -2   5      14328.23      14153.71       210.90 o                         
  -1  -2   5        957.14       1893.52       133.47 o                         
   0  -2   5       6125.42       5880.51        98.77 o                         
   1  -2   5       2413.24       2450.37       214.31 o                         
   2  -2   5       1090.32        965.71        89.99 o                         
   3  -2   5       4159.52       3964.58       107.69 o                         
   4  -2   5       6073.13       6301.83       231.30 o                         
   5  -2   5         10.21         29.45        31.89 o                         
   6  -2   5       2827.44       2801.54       151.39 o                         
   7  -2   5       2277.71       2534.29       275.26 o                         
   8  -2   5        273.99        215.30       115.32 o                         
   9  -2   5       1154.07       1288.78       190.22 o                         
 -10  -1   5       3603.12       3290.23       234.79 o                         
  -9  -1   5       2340.94       2030.92       171.22 o                         
  -8  -1   5       2882.86       2746.04       178.38 o                         
  -7  -1   5      11498.72      11211.34       575.08 o                         
  -6  -1   5       1618.46       1628.25       124.94 o                         
  -5  -1   5       9266.21       9110.36       312.62 o                         
  -4  -1   5      20884.00      20721.91       308.66 o                         
  -3  -1   5        198.41        369.76        50.36 o                         
  -2  -1   5       9040.01      10566.15       168.27 o                         
  -1  -1   5      26670.95      24882.22       325.64 o                         
   0  -1   5         15.50        -15.19        15.52 o                         
   1  -1   5      13302.84      14786.23       216.85 o                         
   2  -1   5      10851.88      10667.73       187.59 o                         
   3  -1   5       1162.89       1545.51        64.10 o                         
   4  -1   5      12561.98      12040.44       365.14 o                         
   5  -1   5       7559.97       7184.39       381.49 o                         
   6  -1   5        511.79        508.21        70.62 o                         
   7  -1   5       4298.18       4404.09       259.17 o                         
   8  -1   5       1176.78       1174.62       135.50 o                         
   9  -1   5          7.17        130.33        88.70 o                         
  10  -1   5        417.86        182.45       117.90 o                         
  -9   0   5       6269.86       6168.31       766.43 o                         
  -8   0   5       4262.93       3836.83       206.15 o                         
  -7   0   5       1043.04       1085.08       109.00 o                         
  -6   0   5      14557.86      13904.85       399.00 o                         
  -5   0   5       5547.07       6119.27       206.95 o                         
  -4   0   5       3309.75       3185.99       181.60 o                         
  -3   0   5       5233.37       4522.69       102.82 o                         
  -2   0   5       2667.75       2675.16        71.56 o                         
  -1   0   5      11085.78      11551.73       174.03 o                         
   0   0   5      36797.73      37825.42       848.60 o                         
   1   0   5       8731.47       9316.44       154.29 o                         
   2   0   5      16987.12      17110.77       266.37 o                         
   3   0   5      19009.11      18260.99       284.71 o                         
   4   0   5        747.25        839.43        52.69 o                         
   5   0   5       4791.82       4811.08       123.83 o                         
   6   0   5       3575.12       3459.29       116.67 o                         
   7   0   5          9.77         49.99        55.13 o                         
   8   0   5       2695.01       3002.25       196.55 o                         
   9   0   5       4133.78       4355.90       253.71 o                         
  10   0   5        314.20        178.27       113.65 o                         
  -9   1   5         78.85        172.40        97.66 o                         
  -8   1   5       6092.79       6276.07       242.16 o                         
  -7   1   5       6143.63       6268.70       222.95 o                         
  -6   1   5        598.90        793.08        90.52 o                         
  -5   1   5       9573.96       9595.96       223.70 o                         
  -4   1   5      10984.32      10319.14       198.76 o                         
  -3   1   5       2355.45       2829.80       197.87 o                         
  -2   1   5      39459.85      39748.23       775.72 o                         
  -1   1   5      17653.58      18067.25       258.49 o                         
   0   1   5       8770.87       8929.77       147.27 o                         
   1   1   5      33677.47      33111.25       466.21 o                         
   2   1   5      14683.58      15124.84       276.12 o                         
   3   1   5       4683.71       4261.07        97.59 o                         
   4   1   5      13328.35      12732.71       286.39 o                         
   5   1   5       1054.20       1187.23        58.64 o                         
   6   1   5       4268.73       3959.15       187.46 o                         
   7   1   5       3050.87       3631.88       150.31 o                         
   8   1   5       3193.87       3333.61       198.14 o                         
   9   1   5       1130.58       1249.24       135.75 o                         
  10   1   5       3262.96       3373.04       231.20 o                         
  -9   2   5       2986.87       2643.57       245.42 o                         
  -8   2   5        221.20        150.16       227.43 o                         
  -7   2   5       2085.94       2282.36       219.85 o                         
  -6   2   5       5831.06       6019.48       223.57 o                         
  -5   2   5        104.05        114.24        44.80 o                         
  -4   2   5      10773.51      11677.02       244.80 o                         
  -3   2   5      18541.35      17443.85       399.08 o                         
  -2   2   5        674.87        967.95        48.14 o                         
  -1   2   5      19743.53      19788.99       260.33 o                         
   0   2   5      20510.38      20877.39       287.58 o                         
   1   2   5        192.57        488.27       117.88 o                         
   2   2   5      18568.36      17988.38       301.02 o                         
   3   2   5       5188.89       4780.00        94.55 o                         
   4   2   5       4101.56       4199.83        97.12 o                         
   5   2   5      14422.61      13955.44       209.01 o                         
   6   2   5       6454.95       6412.88       138.77 o                         
   7   2   5        473.35        779.00       141.40 o                         
   8   2   5       5858.30       5999.67       227.29 o                         
   9   2   5       2197.97       2107.52       247.83 o                         
  10   2   5        643.56        618.90       156.90 o                         
  -8   3   5       3602.77       3236.69       706.11 o                         
  -7   3   5       2229.15       2610.34       316.49 o                         
  -6   3   5       2239.37       2130.03       158.95 o                         
  -5   3   5      10174.48      10544.40       268.50 o                         
  -4   3   5       3563.11       3416.96       178.78 o                         
  -3   3   5       7750.19       7815.99       201.51 o                         
  -2   3   5      24077.54      24064.79       325.11 o                         
  -1   3   5       1148.69       1194.26        76.70 o                         
   0   3   5       9781.14       9150.31       142.26 o                         
   1   3   5      23020.81      22003.68       367.75 o                         
   2   3   5        154.41        141.61        27.12 o                         
   3   3   5       8569.63       8442.27       181.12 o                         
   4   3   5      12809.34      12104.29       199.65 o                         
   5   3   5         88.24        140.19        30.97 o                         
   6   3   5       9175.40       9517.33       313.39 o                         
   7   3   5       8195.54       7909.11       326.11 o                         
   8   3   5        548.34        794.22       107.92 o                         
   9   3   5       3927.49       4215.13       219.00 o                         
  10   3   5       2226.07       2074.93       214.57 o                         
  11   3   5          4.24        -65.22       144.06 o                         
  -8   4   5         47.76          4.44        96.33 o                         
  -7   4   5       5018.70       4749.40       629.46 o                         
  -6   4   5       3409.16       3264.19       184.17 o                         
  -5   4   5        504.92        509.64       149.15 o                         
  -4   4   5      16201.36      15343.62       755.37 o                         
  -3   4   5       6021.29       6094.71       160.04 o                         
  -2   4   5       2942.55       3235.77       100.88 o                         
  -1   4   5      16376.63      15684.30       367.26 o                         
   0   4   5       3491.82       3519.53        84.90 o                         
   1   4   5       2224.97       2389.23       132.19 o                         
   2   4   5      22627.32      21514.45       287.61 o                         
   3   4   5       9179.53       9072.38       391.35 o                         
   4   4   5       7268.93       7041.08       132.18 o                         
   5   4   5      16017.17      16259.71       247.58 o                         
   6   4   5       1339.98       1504.95        85.55 o                         
   7   4   5       9028.91       9470.02       215.09 o                         
   8   4   5       4748.28       4663.50       297.48 o                         
   9   4   5        440.56        476.44       111.51 o                         
  10   4   5       1546.71       1848.36       202.02 o                         
  11   4   5       2339.81       3006.83       322.76 o                         
  -7   5   5         17.83         44.59        81.53 o                         
  -6   5   5       5521.35       5219.51       387.02 o                         
  -5   5   5       5762.35       5737.57       482.25 o                         
  -4   5   5        607.49        747.17        83.56 o                         
  -3   5   5       3603.26       3605.23       151.89 o                         
  -2   5   5       9822.23       9818.39       421.91 o                         
  -1   5   5        855.04       1117.26       106.01 o                         
   0   5   5      20764.08      20527.54       381.76 o                         
   1   5   5      14875.55      13774.62       242.68 o                         
   2   5   5       2578.24       2690.57        75.76 o                         
   3   5   5      27398.39      26561.28       354.09 o                         
   4   5   5       5782.46       5711.23       153.63 o                         
   5   5   5       5441.79       5256.97       163.30 o                         
   6   5   5      14054.34      13903.43       319.93 o                         
   7   5   5       1901.41       2055.42       214.33 o                         
   8   5   5       1845.31       2079.23       350.53 o                         
   9   5   5       4859.37       4949.77       252.75 o                         
  10   5   5       1739.77       1812.80       163.74 o                         
  11   5   5        719.75        924.07       166.24 o                         
  -6   6   5        200.85        323.24       103.08 o                         
  -5   6   5       1418.36       1528.41       148.61 o                         
  -4   6   5       3477.05       3798.96       621.43 o                         
  -3   6   5        659.60        767.52        88.91 o                         
  -2   6   5       4329.99       4407.60       153.01 o                         
  -1   6   5      16093.08      15628.47       319.68 o                         
   0   6   5        449.21        516.90        80.80 o                         
   1   6   5      14695.93      14741.38       268.12 o                         
   2   6   5       6181.20       5633.96       142.24 o                         
   3   6   5        429.56        439.45        58.00 o                         
   4   6   5      11449.87      10917.28       260.90 o                         
   5   6   5       4065.71       4008.27       161.05 o                         
   6   6   5        367.65        647.00       290.54 o                         
   7   6   5       5250.69       5557.94       175.37 o                         
   8   6   5       6814.96       6724.09       498.31 o                         
   9   6   5        804.36        919.55       111.65 o                         
  10   6   5       3692.74       3771.14       234.41 o                         
  11   6   5       1428.72       1322.97       327.17 o                         
  -5   7   5       1044.78        893.82       252.68 o                         
  -4   7   5       1615.27       1508.91       130.04 o                         
  -3   7   5      10427.02      10190.93       277.92 o                         
  -2   7   5       1096.47       1444.49       106.94 o                         
  -1   7   5       3317.19       3317.11       145.13 o                         
   0   7   5      12001.66      12005.02       246.44 o                         
   1   7   5        479.74        484.33        57.45 o                         
   2   7   5       4596.93       4510.75       163.90 o                         
   3   7   5      10440.43      10441.00       252.83 o                         
   4   7   5        453.44        497.16        72.66 o                         
   5   7   5       5086.79       5604.60       292.88 o                         
   6   7   5      12388.72      12354.14       286.24 o                         
   7   7   5        396.75        650.39        86.28 o                         
   8   7   5       4357.39       4344.65       251.78 o                         
   9   7   5       5430.54       4898.21       571.37 o                         
  10   7   5        288.83        379.11       183.17 o                         
  -4   8   5       1717.16       1827.13       172.25 o                         
  -3   8   5        311.61        342.01        77.95 o                         
  -2   8   5       4357.86       4672.68       195.46 o                         
  -1   8   5        565.85        582.13        83.29 o                         
   0   8   5        556.89        902.37       102.94 o                         
   1   8   5       5499.54       5021.09       356.68 o                         
   2   8   5       3261.30       3756.56       233.02 o                         
   3   8   5       1038.56        965.72       164.69 o                         
   4   8   5       8248.05       7858.79       470.18 o                         
   5   8   5       2668.68       3265.00       447.34 o                         
   6   8   5       4781.96       5061.95       804.80 o                         
   7   8   5       5091.02       5109.81       247.36 o                         
   8   8   5        205.58        302.42        94.07 o                         
   9   8   5       2946.55       3434.21       239.87 o                         
  10   8   5       3351.80       3120.32       207.95 o                         
  -3   9   5       2189.57       2271.82       195.84 o                         
  -2   9   5          1.75         66.83        78.01 o                         
  -1   9   5       1379.86       1526.03       137.79 o                         
   0   9   5       4830.09       5349.64       242.97 o                         
   1   9   5         48.95        134.27        73.45 o                         
   2   9   5       5857.77       5828.16       205.84 o                         
   3   9   5       5771.56       5771.14       241.29 o                         
   4   9   5        237.28        524.31        95.68 o                         
   5   9   5       6645.36       6557.33       374.80 o                         
   6   9   5       2458.56       2401.00       283.86 o                         
   7   9   5        707.76        767.93       119.85 o                         
   8   9   5       4450.87       4396.21       480.24 o                         
   9   9   5        957.27        564.46       267.62 o                         
  -2  10   5       2301.57       2697.18       265.41 o                         
  -1  10   5        479.09        554.63       108.88 o                         
   0  10   5       2191.59       2223.55       203.06 o                         
   1  10   5       3411.92       4101.72       288.21 o                         
   2  10   5         23.73         45.74        59.46 o                         
   3  10   5       4465.94       4694.14       771.56 o                         
   4  10   5       2786.96       2862.79       202.02 o                         
   5  10   5         73.38         41.13        74.00 o                         
   6  10   5       3765.61       3831.94       655.23 o                         
   7  10   5       3656.77       3443.81       273.71 o                         
   8  10   5         37.31        102.12       109.83 o                         
   9  10   5       1673.95       1530.10       208.47 o                         
   0  11   5         56.57        206.76       105.15 o                         
   1  11   5        592.54        371.80       137.53 o                         
   2  11   5       2554.72       2875.90       266.67 o                         
   3  11   5        145.89        181.45        81.07 o                         
   4  11   5        837.17        823.47       115.44 o                         
   5  11   5       2721.13       2674.06       209.64 o                         
   6  11   5        221.74        198.20        93.24 o                         
   7  11   5       1405.35       1666.84       165.81 o                         
   4  12   5       1149.14       1250.64       307.49 o                         
  -6 -10   6       1151.28       1164.65       131.14 o                         
  -5 -10   6       2138.73       1983.41       319.23 o                         
  -4 -10   6         14.70        117.27        74.28 o                         
  -3 -10   6       1117.52       1162.90       123.21 o                         
  -2 -10   6       1785.75       1833.94       183.38 o                         
  -1 -10   6        182.09        205.08       144.42 o                         
   0 -10   6        106.56         94.15       206.67 o                         
   1 -10   6        627.73        615.42       130.30 o                         
  -8  -9   6        433.03        421.48       110.71 o                         
  -7  -9   6       3573.88       3360.19       226.59 o                         
  -6  -9   6        948.99        923.65       120.94 o                         
  -5  -9   6       2417.89       2493.35       164.70 o                         
  -4  -9   6       1618.52       1931.82       143.53 o                         
  -3  -9   6        926.19        832.57       231.37 o                         
  -2  -9   6        522.70        696.58       159.11 o                         
  -1  -9   6       1537.92       1642.19       160.88 o                         
   0  -9   6        993.52        787.18       110.46 o                         
   1  -9   6        383.53        208.02        94.18 o                         
   2  -9   6       2663.19       2042.97       189.35 o                         
   3  -9   6        249.93        172.39       134.47 o                         
  -8  -8   6       1571.80       1710.75       205.12 o                         
  -7  -8   6        192.86        211.56        86.73 o                         
  -6  -8   6       3098.30       3004.37       275.88 o                         
  -5  -8   6       2848.47       3178.68       258.14 o                         
  -4  -8   6         11.54         40.40        53.02 o                         
  -3  -8   6       1545.59       1620.36       258.57 o                         
  -2  -8   6       1025.02       1193.26       148.08 o                         
  -1  -8   6        370.55        354.26        72.25 o                         
   0  -8   6       5367.19       5620.10       424.50 o                         
   1  -8   6        758.76        529.32        91.64 o                         
   2  -8   6        219.64        229.61        82.28 o                         
   3  -8   6       2219.39       1971.65       312.32 o                         
   4  -8   6        231.46        137.19       145.81 o                         
  -9  -7   6        222.11        226.64        91.12 o                         
  -8  -7   6       3873.72       4173.27       241.90 o                         
  -7  -7   6       3834.93       4035.75       230.80 o                         
  -6  -7   6        436.86        374.82        83.86 o                         
  -5  -7   6       3645.10       3757.86       182.42 o                         
  -4  -7   6       8219.41       8243.54       395.69 o                         
  -3  -7   6          9.62        106.69        49.85 o                         
  -2  -7   6       7637.56       8159.38       212.30 o                         
  -1  -7   6       6453.97       6160.49       274.99 o                         
   0  -7   6        618.35        782.47       141.69 o                         
   1  -7   6       2711.61       2925.65       169.29 o                         
   2  -7   6       1606.89       1495.41       185.21 o                         
   3  -7   6         95.46         44.98       125.33 o                         
   4  -7   6       1622.28       1575.51       358.21 o                         
   5  -7   6       1620.65       1667.83       260.59 o                         
  -9  -6   6       3675.32       3799.46       238.55 o                         
  -8  -6   6       1814.52       1568.61       158.36 o                         
  -7  -6   6       2017.76       2314.76       173.44 o                         
  -6  -6   6       5393.61       5778.86       211.55 o                         
  -5  -6   6        553.09        647.57       100.17 o                         
  -4  -6   6       6367.28       6419.40       169.89 o                         
  -3  -6   6       9182.37       8881.54       608.12 o                         
  -2  -6   6        522.49        609.84        64.18 o                         
  -1  -6   6       6059.46       6174.87       144.33 o                         
   0  -6   6       4835.54       4519.99       120.43 o                         
   1  -6   6        133.14         55.80        46.16 o                         
   2  -6   6       3239.42       3304.75       251.02 o                         
   3  -6   6       1963.62       2015.11       148.75 o                         
   4  -6   6        313.11        309.58        79.25 o                         
   5  -6   6       3296.11       3929.03       289.47 o                         
   6  -6   6       2073.61       2055.06       630.14 o                         
  -9  -5   6         49.69        135.14       104.49 o                         
  -8  -5   6       6391.62       6208.66       258.35 o                         
  -7  -5   6       4030.11       4551.15       217.46 o                         
  -6  -5   6       1228.12       1389.97       280.96 o                         
  -5  -5   6      10830.18      10936.70       233.55 o                         
  -4  -5   6       2312.07       2723.33       126.74 o                         
  -3  -5   6       4594.22       4459.28       138.05 o                         
  -2  -5   6       9051.14       8506.70       168.94 o                         
  -1  -5   6       3534.12       3672.23       115.74 o                         
   0  -5   6       2649.44       2601.27       100.10 o                         
   1  -5   6       9333.53       8909.88       152.96 o                         
   2  -5   6       1793.53       1847.42       111.87 o                         
   3  -5   6       2470.21       2497.99       139.86 o                         
   4  -5   6       3722.95       3882.69       190.88 o                         
   5  -5   6        303.64        239.75        90.15 o                         
   6  -5   6       1854.87       2146.49       221.37 o                         
   7  -5   6       1662.86       1480.88       202.27 o                         
 -10  -4   6       2388.55       1793.34       197.23 o                         
  -9  -4   6       5564.08       4890.18       302.77 o                         
  -8  -4   6        106.24        230.32       105.82 o                         
  -7  -4   6       7435.28       7458.45       288.09 o                         
  -6  -4   6       5602.24       5629.56       672.38 o                         
  -5  -4   6       2340.01       2593.99       138.75 o                         
  -4  -4   6      10569.39      10332.31       211.30 o                         
  -3  -4   6       9894.90       9976.10       205.39 o                         
  -2  -4   6        397.08        435.50        72.78 o                         
  -1  -4   6      14344.56      13988.38       206.04 o                         
   0  -4   6       4949.68       4725.28        91.65 o                         
   1  -4   6       1992.34       1868.03        69.46 o                         
   2  -4   6      15530.54      15017.12       274.69 o                         
   3  -4   6       1761.09       2269.91       131.26 o                         
   4  -4   6       2055.38       2050.49       184.43 o                         
   5  -4   6       4109.99       4305.57       420.44 o                         
   6  -4   6        626.58        880.20       257.36 o                         
   7  -4   6        442.63        577.00       161.59 o                         
   8  -4   6       1305.35       1637.42       182.86 o                         
 -10  -3   6        363.93        419.84       133.09 o                         
  -9  -3   6       3400.08       2890.71       283.65 o                         
  -8  -3   6       4141.47       3796.89       228.21 o                         
  -7  -3   6        711.12        882.35        97.35 o                         
  -6  -3   6       8199.92       8798.92       253.95 o                         
  -5  -3   6       8576.52       8417.62       294.88 o                         
  -4  -3   6       1605.01       1866.47        84.37 o                         
  -3  -3   6       7548.83       7284.02       143.25 o                         
  -2  -3   6      19125.00      19364.40       280.08 o                         
  -1  -3   6          6.55         29.55        57.27 o                         
   0  -3   6      21632.36      21778.43       277.95 o                         
   1  -3   6      15373.76      15086.91       219.59 o                         
   2  -3   6        355.30        416.53        33.65 o                         
   3  -3   6       8190.77       7825.71       175.54 o                         
   4  -3   6       3319.47       3158.37       144.11 o                         
   5  -3   6        241.11        849.35        97.88 o                         
   6  -3   6       4106.89       4524.61       260.04 o                         
   7  -3   6       3234.67       3610.00       580.06 o                         
   8  -3   6         22.36         85.83        93.35 o                         
 -10  -2   6       4381.77       3607.14       259.34 o                         
  -9  -2   6       1048.89       1027.23       173.81 o                         
  -8  -2   6        779.59        613.56       113.30 o                         
  -7  -2   6       8147.77       8124.65       261.75 o                         
  -6  -2   6       6759.88       6689.00       188.15 o                         
  -5  -2   6       3270.29       3558.23       137.70 o                         
  -4  -2   6      24195.09      24052.91       377.56 o                         
  -3  -2   6       2095.87       1892.16        76.65 o                         
  -2  -2   6      17329.38      17482.20       257.03 o                         
  -1  -2   6      34864.48      34455.09       441.42 o                         
   0  -2   6        661.71        836.03        49.27 o                         
   1  -2   6       8992.15       8648.83       142.27 o                         
   2  -2   6      11367.89      11071.81       197.77 o                         
   3  -2   6        244.03        377.16        83.56 o                         
   4  -2   6      13430.58      14141.92       410.10 o                         
   5  -2   6       5815.22       5444.53       147.47 o                         
   6  -2   6         92.71        116.57        69.44 o                         
   7  -2   6       6312.35       6969.11       264.13 o                         
   8  -2   6       4572.67       4614.85       265.25 o                         
   9  -2   6         14.75         52.44        93.05 o                         
  -9  -1   6       3809.73       3621.92       636.36 o                         
  -8  -1   6       5234.91       5397.60       345.71 o                         
  -7  -1   6        737.57        718.75       107.59 o                         
  -6  -1   6       9796.51       9506.59       289.46 o                         
  -5  -1   6       8375.77       8611.74       206.48 o                         
  -4  -1   6       8664.36       9030.45       187.40 o                         
  -3  -1   6      30020.53      29231.24       457.63 o                         
  -2  -1   6       6256.08       6366.29       141.25 o                         
  -1  -1   6       6517.02       6630.64       135.34 o                         
   0  -1   6      19488.22      18733.51       281.17 o                         
   1  -1   6       5846.88       6206.82       112.91 o                         
   2  -1   6       9328.98       8734.62       201.26 o                         
   3  -1   6      22210.27      21657.71       342.83 o                         
   4  -1   6       3400.34       3300.68        97.90 o                         
   5  -1   6       8136.73       7825.64       382.10 o                         
   6  -1   6      10021.14      10088.97       298.54 o                         
   7  -1   6       1135.72       1301.10       129.54 o                         
   8  -1   6       3899.62       4139.90       226.64 o                         
   9  -1   6       2445.92       2626.33       271.64 o                         
  -9   0   6        580.09        821.41       120.97 o                         
  -8   0   6       4813.77       4418.25       586.78 o                         
  -7   0   6       5138.62       5355.58       218.87 o                         
  -6   0   6        125.91        211.49        59.85 o                         
  -5   0   6       7438.55       7202.89       253.87 o                         
  -4   0   6      11388.82      10934.06       315.90 o                         
  -3   0   6        358.85        804.72       131.72 o                         
  -2   0   6       9810.54       9735.67       278.30 o                         
  -1   0   6      12272.74      11714.73       184.36 o                         
   0   0   6       3067.23       3757.27       154.84 o                         
   1   0   6      29666.27      28328.30       384.86 o                         
   2   0   6       7409.84       7179.07       143.59 o                         
   3   0   6       1448.01       1434.93        57.45 o                         
   4   0   6      24084.58      23197.36       363.00 o                         
   5   0   6       4964.30       4991.82       129.25 o                         
   6   0   6       7056.75       6707.03       341.52 o                         
   7   0   6       8035.65       7970.89       262.20 o                         
   8   0   6        434.47        672.91       217.49 o                         
   9   0   6        754.94        822.47       128.21 o                         
  10   0   6       2430.50       3062.35       232.71 o                         
  -9   1   6       3763.33       3142.88       235.78 o                         
  -8   1   6        284.67        258.44        90.00 o                         
  -7   1   6       2756.74       2798.77       175.63 o                         
  -6   1   6       7091.99       7256.84       225.70 o                         
  -5   1   6        476.58        427.04        62.33 o                         
  -4   1   6       6426.19       6481.33       190.22 o                         
  -3   1   6      19628.72      19313.23       378.10 o                         
  -2   1   6       3613.03       3118.30        97.58 o                         
  -1   1   6      11803.63      11767.93       192.63 o                         
   0   1   6      27973.71      27847.02       380.77 o                         
   1   1   6       2298.17       2213.55       117.84 o                         
   2   1   6      33800.11      34537.30       496.09 o                         
   3   1   6       9644.01       9052.93       170.48 o                         
   4   1   6        302.82        306.31        35.42 o                         
   5   1   6      12103.28      12178.80       225.35 o                         
   6   1   6       5800.16       5862.01       172.78 o                         
   7   1   6        212.79        354.27        81.90 o                         
   8   1   6       2789.00       3397.78       321.86 o                         
   9   1   6       4219.96       4475.63       330.31 o                         
  10   1   6        298.30        408.33       114.65 o                         
  -8   2   6       2325.24       2143.91       190.18 o                         
  -7   2   6       2162.32       2520.89       233.15 o                         
  -6   2   6        962.86        932.44       212.56 o                         
  -5   2   6       6641.97       6822.94       232.03 o                         
  -4   2   6       3837.66       3977.65       149.34 o                         
  -3   2   6       1804.69       2093.02        88.48 o                         
  -2   2   6      30814.88      30459.83       414.15 o                         
  -1   2   6       3796.67       3553.80        97.96 o                         
   0   2   6      11861.12      12000.98       191.88 o                         
   1   2   6      32242.64      32603.21       514.64 o                         
   2   2   6        243.73        166.13        24.80 o                         
   3   2   6      12401.88      12442.17       216.31 o                         
   4   2   6      12639.28      12625.36       248.70 o                         
   5   2   6       1459.81       1485.43        62.53 o                         
   6   2   6       7715.96       7525.93       197.00 o                         
   7   2   6      11985.85      11919.82       279.17 o                         
   8   2   6        479.38        731.08       107.64 o                         
   9   2   6       7182.13       7999.19       367.61 o                         
  10   2   6       3454.14       3540.59       734.62 o                         
  -8   3   6         45.84         24.41       102.73 o                         
  -7   3   6       3593.37       3362.12       531.35 o                         
  -6   3   6       5273.11       5189.33       220.92 o                         
  -5   3   6        145.14        462.93        69.88 o                         
  -4   3   6      10185.31      10399.12       241.74 o                         
  -3   3   6       8009.87       7802.95       187.88 o                         
  -2   3   6       2342.30       2767.28        86.94 o                         
  -1   3   6      20083.25      19662.40       270.46 o                         
   0   3   6       7269.62       6518.14       108.91 o                         
   1   3   6       3311.27       3583.30       199.46 o                         
   2   3   6      11448.67      10547.59       193.11 o                         
   3   3   6      14618.18      14327.62       277.21 o                         
   4   3   6       5999.63       5768.68       119.20 o                         
   5   3   6      15150.24      14911.06       244.83 o                         
   6   3   6       3967.71       4024.21       128.25 o                         
   7   3   6       6736.82       6878.67       196.84 o                         
   8   3   6      10465.30       9873.80       304.82 o                         
   9   3   6        278.02        296.65       117.47 o                         
  10   3   6       2553.49       2581.13       285.22 o                         
  11   3   6       3159.02       3016.32       274.82 o                         
  -7   4   6         51.75        113.08        99.43 o                         
  -6   4   6       4375.52       4556.48       221.26 o                         
  -5   4   6       4742.56       4450.24       189.16 o                         
  -4   4   6         51.57         60.76        77.19 o                         
  -3   4   6       8592.67       7962.85       213.83 o                         
  -2   4   6       7909.23       7764.13       158.88 o                         
  -1   4   6        497.54        432.53        63.10 o                         
   0   4   6       5764.27       5792.89       179.43 o                         
   1   4   6      11472.84      10998.81       171.59 o                         
   2   4   6        326.89        551.40        46.14 o                         
   3   4   6      28615.82      28259.47       429.52 o                         
   4   4   6       9895.03       9803.47       461.91 o                         
   5   4   6       1071.27       1140.32        80.02 o                         
   6   4   6      15525.20      15084.20       324.38 o                         
   7   4   6       3334.57       3642.39       163.31 o                         
   8   4   6       2308.33       2597.43       200.22 o                         
   9   4   6       5967.65       6317.95       396.01 o                         
  10   4   6       1224.23       1276.98       275.40 o                         
  11   4   6        648.83        589.18       160.10 o                         
  -7   5   6       1725.30       1068.56       222.57 o                         
  -6   5   6         80.17        130.28       121.73 o                         
  -5   5   6       1593.64       1712.69       137.86 o                         
  -4   5   6       4396.44       4315.38       183.04 o                         
  -3   5   6        223.30        214.71        54.60 o                         
  -2   5   6       2470.77       2489.73       131.99 o                         
  -1   5   6       7638.45       8044.31       174.83 o                         
   0   5   6        752.78        815.49        60.48 o                         
   1   5   6       6092.06       6083.61       139.97 o                         
   2   5   6      14012.79      12868.60       365.12 o                         
   3   5   6         36.25        114.51        33.48 o                         
   4   5   6      13816.69      13165.00       410.60 o                         
   5   5   6       8113.58       8362.18       217.64 o                         
   6   5   6        414.85        409.54        67.80 o                         
   7   5   6       5780.77       6191.17       335.66 o                         
   8   5   6       5338.68       5368.23       206.67 o                         
   9   5   6          4.50        -59.28       102.36 o                         
  10   5   6       2885.99       3221.00       446.44 o                         
  11   5   6       2416.37       2536.28       527.74 o                         
  -6   6   6        908.34        748.98       123.67 o                         
  -5   6   6       1572.95       1524.87       137.06 o                         
  -4   6   6        155.74        110.37        64.74 o                         
  -3   6   6       1770.43       1948.54       172.21 o                         
  -2   6   6       2454.39       2559.42       354.25 o                         
  -1   6   6        651.93        688.30        73.67 o                         
   0   6   6       9341.11       8724.51       190.88 o                         
   1   6   6       2323.13       2193.39        97.06 o                         
   2   6   6       2388.98       2414.32       128.01 o                         
   3   6   6       8125.46       7906.92       204.83 o                         
   4   6   6       1214.95       1356.52        93.12 o                         
   5   6   6       3480.19       3508.55       160.66 o                         
   6   6   6       7529.45       7508.74       205.67 o                         
   7   6   6       1320.41       1403.09       272.12 o                         
   8   6   6       3132.14       3143.30       187.48 o                         
   9   6   6       5199.13       5571.85       281.18 o                         
  10   6   6        240.03        311.57       208.34 o                         
  -5   7   6       1658.39       1381.69       154.82 o                         
  -4   7   6       2183.72       2211.75       163.79 o                         
  -3   7   6         18.05         48.53        61.82 o                         
  -2   7   6       5366.46       5079.38       190.87 o                         
  -1   7   6       3117.58       3712.30       173.44 o                         
   0   7   6        953.80       1179.15       100.47 o                         
   1   7   6       7580.85       7201.96       251.88 o                         
   2   7   6       2109.19       2316.11       132.56 o                         
   3   7   6       1019.73       1318.85       239.43 o                         
   4   7   6       7720.26       7743.70       372.98 o                         
   5   7   6       9397.77       9487.51       552.20 o                         
   6   7   6        606.66       1016.51       195.93 o                         
   7   7   6       5768.19       6288.06       227.06 o                         
   8   7   6       1279.41       1534.88       139.86 o                         
   9   7   6       2487.17       2387.51       207.51 o                         
  10   7   6       4287.78       4646.83       464.94 o                         
  -4   8   6       1070.32        930.77       133.90 o                         
  -3   8   6       1197.97       1414.38       133.00 o                         
  -2   8   6        374.36        166.34        70.03 o                         
  -1   8   6       2115.90       2016.44       151.76 o                         
   0   8   6       1154.21       1212.06       148.36 o                         
   1   8   6          9.05         51.81        58.93 o                         
   2   8   6       2864.95       2687.24       154.41 o                         
   3   8   6       4281.20       4170.35       182.30 o                         
   4   8   6         17.38         87.25        79.40 o                         
   5   8   6       5366.09       5653.86       563.51 o                         
   6   8   6       3002.69       2970.04       216.62 o                         
   7   8   6        214.93         51.00        71.83 o                         
   8   8   6       5307.67       5192.34       286.15 o                         
   9   8   6       1752.32       1770.45       178.07 o                         
  10   8   6        897.20        935.49       146.81 o                         
  -3   9   6        988.73        668.37       130.63 o                         
  -2   9   6        745.38        642.80       218.62 o                         
  -1   9   6        231.01        443.64        96.82 o                         
   0   9   6       1221.12       1225.88       138.46 o                         
   1   9   6       3483.28       3810.25       221.83 o                         
   2   9   6       1082.82        987.97       135.07 o                         
   3   9   6       1734.56       1710.58       133.56 o                         
   4   9   6       3782.74       3654.70       215.49 o                         
   5   9   6          8.75         75.22        64.87 o                         
   6   9   6       2777.75       2355.89       187.90 o                         
   7   9   6       3794.57       3664.03       279.23 o                         
   8   9   6        129.19         87.41        99.14 o                         
   9   9   6       2143.88       1993.40       286.56 o                         
  -2  10   6        340.66        321.18       111.42 o                         
  -1  10   6        922.11        724.52       132.08 o                         
   0  10   6        351.26        515.38       102.48 o                         
   1  10   6        974.88       1053.89       161.06 o                         
   2  10   6       2153.49       1943.06       171.57 o                         
   3  10   6        392.74       1292.09      1446.03 o                         
   4  10   6       1510.21       1323.50       147.08 o                         
   5  10   6       1862.94       1872.53       255.26 o                         
   6  10   6        110.64        163.42        84.99 o                         
   7  10   6       1257.05        979.74       263.22 o                         
   8  10   6       1653.41       1625.25       211.50 o                         
   0  11   6        875.42       1077.26       156.49 o                         
   1  11   6        482.89        529.47       138.63 o                         
   2  11   6        360.80        378.59       167.68 o                         
   3  11   6       1222.81       1322.98       133.20 o                         
   4  11   6        198.72        125.23        82.10 o                         
   5  11   6        207.15        145.76       159.09 o                         
   6  11   6       1677.99       1924.65       328.59 o                         
   7  11   6       1053.78       1321.77       200.04 o                         
  -6 -10   7       1642.88       1696.25       168.91 o                         
  -5 -10   7        523.46        616.63       142.50 o                         
  -4 -10   7       3735.38       4118.84       380.91 o                         
  -3 -10   7        763.29        819.16       107.80 o                         
  -2 -10   7       1288.81       1068.69       145.67 o                         
  -1 -10   7       2110.08       2022.67       197.30 o                         
   0 -10   7        661.78        789.49       156.87 o                         
  -7  -9   7         59.83        198.48        97.75 o                         
  -6  -9   7       4797.65       5207.02       575.88 o                         
  -5  -9   7       2007.45       2271.87       159.66 o                         
  -4  -9   7        203.49        227.52        81.37 o                         
  -3  -9   7       4616.91       4866.15       284.35 o                         
  -2  -9   7       2228.41       2216.39       149.36 o                         
  -1  -9   7         87.92        132.50        82.03 o                         
   0  -9   7       2682.72       2815.34       399.89 o                         
   1  -9   7       1830.53       1843.92       185.37 o                         
   2  -9   7        243.15        485.80       128.95 o                         
  -8  -8   7       1992.11       2231.09       361.01 o                         
  -7  -8   7       3197.68       3150.22       217.13 o                         
  -6  -8   7         84.67         77.32        71.82 o                         
  -5  -8   7       3675.66       4118.82       354.91 o                         
  -4  -8   7       3192.72       3436.45       183.30 o                         
  -3  -8   7        235.81        128.35        57.23 o                         
  -2  -8   7       2942.44       2833.15       157.27 o                         
  -1  -8   7       6724.47       6416.80       271.87 o                         
   0  -8   7          3.16        139.06        77.24 o                         
   1  -8   7       5612.65       5792.49       250.42 o                         
   2  -8   7       2198.74       1972.96       599.46 o                         
   3  -8   7        454.48        380.88       113.82 o                         
   4  -8   7       2028.50       2178.75       309.95 o                         
  -9  -7   7       3535.83       3308.19       382.25 o                         
  -8  -7   7        869.28        848.96       122.72 o                         
  -7  -7   7       1263.29       1263.39       278.45 o                         
  -6  -7   7       5600.49       5669.64       255.24 o                         
  -5  -7   7       2369.18       2564.91       156.86 o                         
  -4  -7   7       2425.79       2628.98       157.58 o                         
  -3  -7   7      11508.02      11705.18       276.74 o                         
  -2  -7   7       1580.84       1792.54       120.18 o                         
  -1  -7   7       5147.45       5431.47       246.23 o                         
   0  -7   7       7680.70       7286.39       257.60 o                         
   1  -7   7         23.29         78.11        50.18 o                         
   2  -7   7       2975.64       3080.24       235.43 o                         
   3  -7   7       2415.54       2550.30       370.24 o                         
   4  -7   7         17.17        -15.66        93.63 o                         
   5  -7   7       1468.27       1405.30       321.92 o                         
  -9  -6   7        130.63        302.23       126.56 o                         
  -8  -6   7       2544.74       2750.05       198.86 o                         
  -7  -6   7       4704.88       5002.08       418.80 o                         
  -6  -6   7         95.47        168.71       110.11 o                         
  -5  -6   7       8692.48       8582.98       294.38 o                         
  -4  -6   7       4486.57       5238.23       166.39 o                         
  -3  -6   7       3373.39       3615.58       152.74 o                         
  -2  -6   7      10377.00      10134.58       220.19 o                         
  -1  -6   7        925.96       1078.50        80.84 o                         
   0  -6   7       2517.54       2662.00       108.75 o                         
   1  -6   7       6225.20       5845.87       229.18 o                         
   2  -6   7       2124.52       2300.23       163.28 o                         
   3  -6   7       1481.04       1670.61       163.83 o                         
   4  -6   7       7077.76       6780.93       256.64 o                         
   5  -6   7        818.25        709.16       113.86 o                         
   6  -6   7       1109.00       1326.58       155.36 o                         
  -9  -5   7       4837.24       4126.65       255.19 o                         
  -8  -5   7        921.50        903.36       178.51 o                         
  -7  -5   7       7110.77       7497.84       613.46 o                         
  -6  -5   7       7295.21       7226.89       231.28 o                         
  -5  -5   7          5.93         -1.65        87.42 o                         
  -4  -5   7      11813.82      12110.31       249.69 o                         
  -3  -5   7       6654.01       6524.42       166.86 o                         
  -2  -5   7         12.92        200.38        46.76 o                         
  -1  -5   7       9689.43       9671.59       186.05 o                         
   0  -5   7       8187.02       7799.17       175.49 o                         
   1  -5   7         98.17        195.43        60.04 o                         
   2  -5   7      12539.87      12489.79       254.37 o                         
   3  -5   7       5506.56       5091.02       186.66 o                         
   4  -5   7        884.00        865.29       105.11 o                         
   5  -5   7       7323.44       7547.74       281.53 o                         
   6  -5   7        925.22        765.97       126.68 o                         
   7  -5   7        829.95        765.79       129.09 o                         
  -9  -4   7       1734.73       1430.15       161.60 o                         
  -8  -4   7       6461.39       6215.24       535.56 o                         
  -7  -4   7         20.89         26.17        64.28 o                         
  -6  -4   7       3741.59       3870.14       187.31 o                         
  -5  -4   7       9447.28       9580.28       240.93 o                         
  -4  -4   7        710.34        818.91        72.49 o                         
  -3  -4   7       8533.72       8454.57       188.50 o                         
  -2  -4   7      16577.27      16447.94       286.19 o                         
  -1  -4   7        788.43        801.29        66.15 o                         
   0  -4   7       9846.72      10135.44       164.84 o                         
   1  -4   7      14992.85      14371.23       351.02 o                         
   2  -4   7        249.05        328.96        47.05 o                         
   3  -4   7      13190.58      12944.70       259.55 o                         
   4  -4   7       5817.03       5137.44       162.73 o                         
   5  -4   7        134.58        131.15        65.59 o                         
   6  -4   7       5007.12       5525.69       253.56 o                         
   7  -4   7       1952.10       1942.67       182.38 o                         
   8  -4   7         82.98        120.80       157.98 o                         
  -9  -3   7        545.85        566.05       129.99 o                         
  -8  -3   7       1109.10        991.61       206.20 o                         
  -7  -3   7       4989.88       4861.72       200.09 o                         
  -6  -3   7       3891.70       4230.73       260.52 o                         
  -5  -3   7       1686.74       1567.47       111.58 o                         
  -4  -3   7       9028.85       8462.56       346.16 o                         
  -3  -3   7       7587.86       7241.77       247.07 o                         
  -2  -3   7      10428.31      11251.11       195.32 o                         
  -1  -3   7      21885.11      21658.67       311.58 o                         
   0  -3   7       4341.39       4397.43       267.47 o                         
   1  -3   7      10587.21      10673.66       166.31 o                         
   2  -3   7      14240.94      14030.17       285.16 o                         
   3  -3   7        445.57        502.00        83.57 o                         
   4  -3   7       5463.89       5004.39       228.59 o                         
   5  -3   7       8259.50       8063.44       265.49 o                         
   6  -3   7         15.73        -34.02        56.91 o                         
   7  -3   7       4295.09       5141.98       442.00 o                         
   8  -3   7       4253.17       4842.68       283.93 o                         
  -9  -2   7       2062.15       1767.63       194.08 o                         
  -8  -2   7       1806.41       1488.94       198.50 o                         
  -7  -2   7         23.38         24.63        58.99 o                         
  -6  -2   7       8596.46       8091.41       356.37 o                         
  -5  -2   7       5352.02       5570.97       166.36 o                         
  -4  -2   7         22.15        123.17        39.44 o                         
  -3  -2   7      15463.73      15189.41       245.07 o                         
  -2  -2   7       8230.39       7807.30       152.67 o                         
  -1  -2   7       2050.72       2446.58        90.14 o                         
   0  -2   7      18467.78      17769.29       261.01 o                         
   1  -2   7       2755.62       2718.91       108.39 o                         
   2  -2   7       4496.95       4590.47       106.14 o                         
   3  -2   7      12779.61      12330.99       445.80 o                         
   4  -2   7       2220.53       2351.83       102.87 o                         
   5  -2   7       3223.54       3221.63       148.65 o                         
   6  -2   7      12022.62      12136.82       345.52 o                         
   7  -2   7       1581.93       1947.23       205.97 o                         
   8  -2   7       2891.95       3453.14       257.29 o                         
   9  -2   7       4056.36       4856.54       288.61 o                         
  -9  -1   7        143.12          0.20        79.90 o                         
  -8  -1   7       1956.85       1716.55       243.92 o                         
  -7  -1   7       3790.74       4297.48       241.93 o                         
  -6  -1   7        522.73        588.31        97.20 o                         
  -5  -1   7      10260.15      10326.16       258.38 o                         
  -4  -1   7      11711.90      11119.99       221.38 o                         
  -3  -1   7        338.11        193.94        41.23 o                         
  -2  -1   7       6233.33       6861.89       147.37 o                         
  -1  -1   7      17508.29      17193.00       281.86 o                         
   0  -1   7         61.45        141.10        30.99 o                         
   1  -1   7       8961.90       8527.16       254.10 o                         
   2  -1   7      11212.69      10580.87       181.85 o                         
   3  -1   7        723.14       1135.96        78.88 o                         
   4  -1   7      20592.42      20682.77       394.28 o                         
   5  -1   7       8789.80       8441.98       219.30 o                         
   6  -1   7         76.57         76.28        45.26 o                         
   7  -1   7       8933.97       9411.56       428.24 o                         
   8  -1   7       1110.01       1229.08       138.79 o                         
   9  -1   7       1488.47       1943.16       308.08 o                         
  -9   0   7       3072.08       2946.23       201.73 o                         
  -8   0   7       1109.71       1173.63       128.70 o                         
  -7   0   7       1649.82       1481.61       131.82 o                         
  -6   0   7       6386.27       5912.27       270.53 o                         
  -5   0   7       1367.01       1480.51       129.58 o                         
  -4   0   7       2670.89       2874.85       132.77 o                         
  -3   0   7       8220.70       8376.12       163.98 o                         
  -2   0   7        782.65        561.13       102.70 o                         
  -1   0   7       5843.25       5805.98       122.54 o                         
   0   0   7      14399.44      14916.48       294.30 o                         
   1   0   7       1955.89       1730.78        75.64 o                         
   2   0   7      11803.37      11677.00       214.16 o                         
   3   0   7      25759.01      25311.95       392.36 o                         
   4   0   7        141.88        142.71        41.50 o                         
   5   0   7      15142.44      14983.66       314.68 o                         
   6   0   7       6362.31       6590.84       340.53 o                         
   7   0   7          1.55         34.78        48.93 o                         
   8   0   7       5598.08       5595.85       355.48 o                         
   9   0   7       3563.56       4001.36       550.72 o                         
  10   0   7         25.42        -12.56        86.95 o                         
  -9   1   7        954.79        648.68       136.15 o                         
  -8   1   7       4065.62       3989.20       229.14 o                         
  -7   1   7        975.84        786.23       109.46 o                         
  -6   1   7       1346.50       1618.54       309.21 o                         
  -5   1   7       5073.14       5002.35       192.90 o                         
  -4   1   7       5568.81       5352.91       152.05 o                         
  -3   1   7        614.50        976.34        74.51 o                         
  -2   1   7       7184.12       6494.12       156.78 o                         
  -1   1   7       4215.48       4184.41       105.77 o                         
   0   1   7       3758.27       3693.74        94.22 o                         
   1   1   7      36220.60      36026.89       480.55 o                         
   2   1   7      10576.01      10154.69       445.32 o                         
   3   1   7       5255.71       4991.73       119.05 o                         
   4   1   7      15911.84      15561.41       286.52 o                         
   5   1   7       1680.68       1817.84        97.57 o                         
   6   1   7       6020.81       5768.84       178.69 o                         
   7   1   7       4985.83       5247.71       236.25 o                         
   8   1   7        707.48        887.77       150.55 o                         
   9   1   7       3976.51       4093.92       241.13 o                         
  10   1   7       5007.86       5546.33       415.17 o                         
  -8   2   7        550.90        701.22       115.28 o                         
  -7   2   7       1682.29       1506.84       140.14 o                         
  -6   2   7       1029.78        842.38       103.58 o                         
  -5   2   7          6.92         50.88        45.57 o                         
  -4   2   7       4285.38       4670.09       153.53 o                         
  -3   2   7       2580.09       2683.78       103.86 o                         
  -2   2   7         38.41        184.40        31.18 o                         
  -1   2   7      17742.79      17698.65       252.08 o                         
   0   2   7       7639.50       7086.33       138.69 o                         
   1   2   7       3028.86       5207.29       316.17 o                         
   2   2   7      21687.07      21321.57       302.04 o                         
   3   2   7       3195.59       2617.08        86.28 o                         
   4   2   7        797.95        835.22        55.38 o                         
   5   2   7      11766.89      11643.32       228.98 o                         
   6   2   7       3815.90       3724.63       147.61 o                         
   7   2   7       1778.15       2189.15       130.00 o                         
   8   2   7       8517.22       8248.51       282.82 o                         
   9   2   7       1447.47       1204.28       175.31 o                         
  10   2   7       2634.24       2776.72       325.66 o                         
  -8   3   7        692.78        736.24       334.00 o                         
  -7   3   7         70.45        127.29       155.76 o                         
  -6   3   7        767.08        754.44       103.06 o                         
  -5   3   7       1298.56       1238.97       125.95 o                         
  -4   3   7        242.78        230.76        79.13 o                         
  -3   3   7       7465.87       7308.39       186.20 o                         
  -2   3   7       7259.09       8007.91       149.32 o                         
  -1   3   7         26.87         48.15        21.59 o                         
   0   3   7       4787.92       5101.04        97.34 o                         
   1   3   7       5327.77       4966.13        95.55 o                         
   2   3   7        156.11        138.84        29.57 o                         
   3   3   7       2045.39       2257.30        99.46 o                         
   4   3   7       7093.19       6682.04       134.75 o                         
   5   3   7         46.51         71.70        29.06 o                         
   6   3   7      11572.85      11426.75       399.96 o                         
   7   3   7       7367.76       7493.34       253.06 o                         
   8   3   7        430.16        655.88       226.07 o                         
   9   3   7       6546.37       6786.24       335.64 o                         
  10   3   7       1352.51       1699.49       405.78 o                         
  -7   4   7       1676.66       1344.89       176.43 o                         
  -6   4   7        223.36        158.47        71.53 o                         
  -5   4   7       3215.63       3299.08       303.62 o                         
  -4   4   7       2778.43       2829.40       160.23 o                         
  -3   4   7        870.73       1571.57       406.31 o                         
  -2   4   7       2146.76       2343.90       253.99 o                         
  -1   4   7       2226.88       2470.73       160.95 o                         
   0   4   7        816.92        891.84        67.26 o                         
   1   4   7       1254.31       1399.22       180.53 o                         
   2   4   7       8320.81       8028.18       176.42 o                         
   3   4   7       3935.12       3681.31       110.29 o                         
   4   4   7       6270.29       6152.10       166.63 o                         
   5   4   7      12186.68      12062.49      1169.65 o                         
   6   4   7        107.17        132.29        47.57 o                         
   7   4   7       8244.19       8152.18       233.13 o                         
   8   4   7       3181.37       3041.37       197.25 o                         
   9   4   7         13.52        101.39        84.20 o                         
  10   4   7       3114.07       2701.06       249.01 o                         
  -7   5   7       1317.40        983.06       291.73 o                         
  -6   5   7       2870.72       2619.56       203.56 o                         
  -5   5   7         77.39         48.42        60.68 o                         
  -4   5   7       1299.18       1428.73       202.07 o                         
  -3   5   7        398.63        436.97        92.70 o                         
  -2   5   7       1240.70       1375.37       147.83 o                         
  -1   5   7        245.04        815.30       115.93 o                         
   0   5   7       5303.12       5313.88       123.20 o                         
   1   5   7       3424.17       2963.49       243.40 o                         
   2   5   7       1438.00       1522.34       122.39 o                         
   3   5   7      14614.08      14832.33       256.57 o                         
   4   5   7       1302.32       1241.26        86.66 o                         
   5   5   7       1460.09       1426.03       121.60 o                         
   6   5   7       3955.20       3600.77       166.36 o                         
   7   5   7       1254.32       1187.50       345.47 o                         
   8   5   7       2071.15       1952.58       161.49 o                         
   9   5   7       3947.83       4260.54       247.68 o                         
  10   5   7       1170.90       1285.84       186.82 o                         
  -6   6   7        315.03        283.05       107.35 o                         
  -5   6   7        490.53        557.91       175.16 o                         
  -4   6   7        739.68        927.47       107.20 o                         
  -3   6   7        266.59        291.69        70.31 o                         
  -2   6   7       1127.31       1298.65       109.95 o                         
  -1   6   7       2945.74       2899.23       135.93 o                         
   0   6   7        667.35        746.71        78.42 o                         
   1   6   7       5794.03       5797.37       173.52 o                         
   2   6   7       2523.76       2531.48       169.27 o                         
   3   6   7        761.57        930.50        80.20 o                         
   4   6   7       5014.50       5114.23       173.92 o                         
   5   6   7       1174.39       1119.44        91.62 o                         
   6   6   7         93.38        120.00       102.09 o                         
   7   6   7       7076.61       6947.06       252.78 o                         
   8   6   7       3341.76       3635.58       196.14 o                         
   9   6   7        921.43        831.72       131.08 o                         
  10   6   7       4541.87       3984.31       290.44 o                         
  -5   7   7         38.83        214.67        91.41 o                         
  -4   7   7       1997.71       1877.95       149.74 o                         
  -3   7   7       1002.92        993.10       256.84 o                         
  -2   7   7        427.10        356.55       131.71 o                         
  -1   7   7       3984.15       4351.68       489.44 o                         
   0   7   7       1004.21       1122.69       131.47 o                         
   1   7   7         93.07         65.28        70.27 o                         
   2   7   7       2355.85       2658.82       186.68 o                         
   3   7   7       1166.39       1214.09       101.90 o                         
   4   7   7        232.05        346.45        62.58 o                         
   5   7   7       4082.09       4229.28       175.65 o                         
   6   7   7       2157.07       2377.29       329.26 o                         
   7   7   7          4.01          0.36        56.05 o                         
   8   7   7       2781.22       2644.02       180.33 o                         
   9   7   7       2321.98       2061.15       165.66 o                         
  10   7   7        660.46        511.53       141.66 o                         
  -4   8   7        261.10        148.29        83.86 o                         
  -3   8   7       2059.11       1943.10       184.49 o                         
  -2   8   7        718.10        700.36       117.97 o                         
  -1   8   7        307.73        423.12       167.67 o                         
   0   8   7        635.39        597.54        99.42 o                         
   1   8   7       1265.18       1488.26       141.45 o                         
   2   8   7         12.83        120.22        57.50 o                         
   3   8   7        725.43        538.47       153.87 o                         
   4   8   7       1793.91       1908.65       137.12 o                         
   5   8   7        447.79        682.08       111.79 o                         
   6   8   7       3053.06       2697.63       188.37 o                         
   7   8   7       2216.83       1963.39       155.13 o                         
   8   8   7         20.02        163.12       114.81 o                         
   9   8   7       2538.77       2461.21       208.49 o                         
  10   8   7       1591.66       1623.86       212.36 o                         
  -3   9   7          0.82        109.43        96.05 o                         
  -2   9   7       1076.63       1015.95       147.33 o                         
  -1   9   7        525.95        490.86       172.67 o                         
   0   9   7        119.73        126.44        86.13 o                         
   1   9   7        943.25        917.40       125.81 o                         
   2   9   7       1114.93        951.85       102.30 o                         
   3   9   7        662.09        856.13       110.90 o                         
   4   9   7       1013.71       1079.15       117.09 o                         
   5   9   7       1530.42       1683.31       285.13 o                         
   6   9   7        172.54        244.83       105.22 o                         
   7   9   7       1739.00       1574.89       228.67 o                         
   8   9   7       1477.37       1451.98       169.37 o                         
   9   9   7         54.98        150.51       105.67 o                         
  -1  10   7        678.98        778.99       137.86 o                         
   0  10   7        854.05        809.84       164.11 o                         
   1  10   7        123.42        112.28       226.04 o                         
   2  10   7        523.56        592.11       139.76 o                         
   3  10   7       1555.94       1760.71       160.69 o                         
   4  10   7        111.07        185.80       102.09 o                         
   5  10   7        685.73        515.77       105.93 o                         
   6  10   7       1118.16       1072.45       165.57 o                         
   7  10   7        196.81        175.12       106.42 o                         
   8  10   7        239.58        106.96       191.19 o                         
   1  11   7       1129.34       1023.95       174.35 o                         
   2  11   7        151.23        210.09       129.88 o                         
   3  11   7        750.18        813.28       304.96 o                         
   4  11   7       1041.36        944.34       272.33 o                         
   5  11   7        167.18        347.92       106.55 o                         
   6  11   7        127.00         67.38       104.86 o                         
   7  11   7       1386.84       1041.38       177.21 o                         
  -5 -10   8       2640.00       2796.11       190.74 o                         
  -4 -10   8         72.02        118.39        80.44 o                         
  -3 -10   8       3682.47       3887.58       494.19 o                         
  -2 -10   8       2403.64       2484.60       382.94 o                         
  -1 -10   8        216.20        342.70       112.56 o                         
  -6  -9   8        128.45        289.83       101.80 o                         
  -5  -9   8       2939.95       2851.81       181.18 o                         
  -4  -9   8       3653.06       3785.60       428.28 o                         
  -3  -9   8        236.30        325.04        81.37 o                         
  -2  -9   8       1990.65       1966.76       184.14 o                         
  -1  -9   8       3016.21       2977.66       222.46 o                         
   0  -9   8        486.49        386.17       107.98 o                         
   1  -9   8       1889.76       1987.84       653.07 o                         
   2  -9   8       3493.62       3235.87       276.95 o                         
  -7  -8   8        998.37       1081.27       375.83 o                         
  -6  -8   8       2929.09       2898.12       205.68 o                         
  -5  -8   8       1799.08       1644.78       150.97 o                         
  -4  -8   8        935.72       1013.51       122.33 o                         
  -3  -8   8       4201.16       4476.03       517.10 o                         
  -2  -8   8       2687.22       3082.18       169.50 o                         
  -1  -8   8       2542.17       2702.66       280.26 o                         
   0  -8   8       6888.30       7228.60       288.31 o                         
   1  -8   8        370.11        359.06        93.05 o                         
   2  -8   8       2467.17       2546.85       242.57 o                         
   3  -8   8       4695.57       5076.41       587.21 o                         
  -8  -7   8       3149.68       3016.43       220.36 o                         
  -7  -7   8       1416.09       1499.19       160.74 o                         
  -6  -7   8         17.70         84.38        73.92 o                         
  -5  -7   8       5739.66       5966.88       259.44 o                         
  -4  -7   8       6377.38       6901.67       413.59 o                         
  -3  -7   8         45.37        116.00        65.85 o                         
  -2  -7   8       6949.83       6795.17       189.73 o                         
  -1  -7   8       1960.75       2052.53       119.85 o                         
   0  -7   8       1616.33       1955.75       145.61 o                         
   1  -7   8       8201.41       7802.04       315.06 o                         
   2  -7   8       1049.49       1074.42       130.10 o                         
   3  -7   8        485.73        491.48       157.90 o                         
   4  -7   8       4426.31       3987.49       381.86 o                         
   5  -7   8       1104.99       1163.95       238.31 o                         
  -9  -6   8       1211.36       1943.46       267.07 o                         
  -8  -6   8        330.43        396.40       103.88 o                         
  -7  -6   8       2050.85       2146.85       173.55 o                         
  -6  -6   8       5400.55       6020.64       222.21 o                         
  -5  -6   8        445.24        410.94        77.02 o                         
  -4  -6   8       5000.89       5318.80       230.13 o                         
  -3  -6   8       7178.41       7294.40       197.12 o                         
  -2  -6   8        372.19        375.78        60.75 o                         
  -1  -6   8       6471.00       6855.96       176.01 o                         
   0  -6   8       9523.08       8607.85       245.17 o                         
   1  -6   8        521.42        610.46       129.51 o                         
   2  -6   8       5277.01       5413.96       491.07 o                         
   3  -6   8       5131.23       5111.62       513.16 o                         
   4  -6   8          8.00         76.37       108.33 o                         
   5  -6   8       5426.31       5976.24       517.82 o                         
   6  -6   8       2630.45       2756.18       220.80 o                         
  -9  -5   8        274.89        192.10       152.18 o                         
  -8  -5   8       6078.98       5337.47       275.97 o                         
  -7  -5   8       1469.88       1428.95       333.01 o                         
  -6  -5   8       1341.08       1386.49       120.82 o                         
  -5  -5   8       6021.40       6132.32       210.83 o                         
  -4  -5   8        157.84        348.60        61.64 o                         
  -3  -5   8       5573.21       5560.53       232.48 o                         
  -2  -5   8       8004.33       7976.98       189.49 o                         
  -1  -5   8        891.18        828.07        72.04 o                         
   0  -5   8       5071.98       4865.95       138.44 o                         
   1  -5   8       7659.40       7771.70       219.75 o                         
   2  -5   8       1500.16       1438.70       127.05 o                         
   3  -5   8       7042.93       6985.67       193.11 o                         
   4  -5   8       5491.77       5161.68       215.32 o                         
   5  -5   8          2.28        -18.59        63.38 o                         
   6  -5   8       5910.02       6166.65       296.04 o                         
   7  -5   8       2520.63       2655.22       219.90 o                         
  -9  -4   8       1131.26       1103.02       367.27 o                         
  -8  -4   8        545.45        752.83       120.72 o                         
  -7  -4   8       4245.78       4187.31       257.73 o                         
  -6  -4   8        815.12        803.98       179.61 o                         
  -5  -4   8       2445.40       2668.37       169.23 o                         
  -4  -4   8       3592.64       3614.82       170.47 o                         
  -3  -4   8       2858.47       2989.70       149.90 o                         
  -2  -4   8        158.34        329.25        51.40 o                         
  -1  -4   8       8447.42       8330.20       205.14 o                         
   0  -4   8       3095.26       3021.24       182.91 o                         
   1  -4   8       2362.36       2450.33       105.15 o                         
   2  -4   8      17907.62      17428.16       319.72 o                         
   3  -4   8       1182.19       1275.14       117.37 o                         
   4  -4   8       2633.93       2554.29       148.46 o                         
   5  -4   8       6117.81       5588.44       368.89 o                         
   6  -4   8        112.82         70.29        92.96 o                         
   7  -4   8       1991.36       1937.76       184.40 o                         
  -9  -3   8       2441.68       1773.62       368.27 o                         
  -8  -3   8        486.54        254.28       107.82 o                         
  -7  -3   8         51.23         53.02        71.40 o                         
  -6  -3   8       2922.09       3043.32       170.07 o                         
  -5  -3   8       2324.57       2406.31       144.44 o                         
  -4  -3   8        727.50        797.17        83.98 o                         
  -3  -3   8       7754.39       8171.53       377.89 o                         
  -2  -3   8       8949.67       8991.46       179.33 o                         
  -1  -3   8         41.79        137.05        34.49 o                         
   0  -3   8      11988.52      11987.44       236.05 o                         
   1  -3   8       8313.15       8083.89       201.29 o                         
   2  -3   8       1084.80       1370.53        82.34 o                         
   3  -3   8       9342.98       8967.25       205.17 o                         
   4  -3   8       3480.30       3509.01       168.13 o                         
   5  -3   8        873.96       1161.41       121.57 o                         
   6  -3   8       4857.51       5239.45       266.54 o                         
   7  -3   8       2059.88       2394.55       316.74 o                         
   8  -3   8        668.01        692.43       150.26 o                         
  -9  -2   8        135.54         30.07        98.58 o                         
  -8  -2   8       1289.65        902.79       158.69 o                         
  -7  -2   8       1481.69       1587.15       168.77 o                         
  -6  -2   8       1031.01        965.70        95.37 o                         
  -5  -2   8       2532.65       2898.49       174.23 o                         
  -4  -2   8       7050.22       6883.67       176.04 o                         
  -3  -2   8        168.21         69.94        34.27 o                         
  -2  -2   8       7268.51       7084.40       265.97 o                         
  -1  -2   8       7138.38       7143.98       149.54 o                         
   0  -2   8         26.14        -25.04        25.03 o                         
   1  -2   8       5298.50       5293.51       203.77 o                         
   2  -2   8       9631.80       9362.45       175.37 o                         
   3  -2   8          1.68          2.43        32.51 o                         
   4  -2   8       6711.77       6874.60       322.60 o                         
   5  -2   8       5687.00       5891.73       193.00 o                         
   6  -2   8          5.93         11.94        63.02 o                         
   7  -2   8       7496.75       7549.24       286.55 o                         
   8  -2   8       4496.21       5040.09       284.68 o                         
   9  -2   8        318.99        466.30       122.84 o                         
  -9  -1   8       2065.49       1412.46       173.25 o                         
  -8  -1   8        386.38        283.69        87.55 o                         
  -7  -1   8       1716.80       2324.71       376.52 o                         
  -6  -1   8       4348.73       4451.83       334.57 o                         
  -5  -1   8       1376.99       1275.39        94.55 o                         
  -4  -1   8       2341.35       2607.04       123.98 o                         
  -3  -1   8       5191.03       5113.26       138.12 o                         
  -2  -1   8       1193.23       1169.68        75.36 o                         
  -1  -1   8       2778.62       3268.73       189.60 o                         
   0  -1   8      15074.87      14581.33       249.64 o                         
   1  -1   8        435.78        439.83        44.54 o                         
   2  -1   8        973.44        977.93        71.70 o                         
   3  -1   8      12993.87      12268.01       381.20 o                         
   4  -1   8       3747.58       3395.27       145.90 o                         
   5  -1   8       6087.35       6243.46       192.67 o                         
   6  -1   8       8718.86       9379.78       299.42 o                         
   7  -1   8          3.25         80.51        66.17 o                         
   8  -1   8       5757.01       5957.15       267.22 o                         
   9  -1   8       2416.76       2934.12       282.99 o                         
  -9   0   8        445.57        297.66       106.51 o                         
  -8   0   8       3026.87       2802.32       255.64 o                         
  -7   0   8        257.12        225.76        77.67 o                         
  -6   0   8        817.27       1050.33       146.96 o                         
  -5   0   8       2282.97       2341.15       337.89 o                         
  -4   0   8        166.16         40.39        42.55 o                         
  -3   0   8       3221.11       3524.76       134.33 o                         
  -2   0   8       4379.60       4489.84       116.81 o                         
  -1   0   8       2150.70       1978.04        85.36 o                         
   0   0   8        669.94        959.72        58.13 o                         
   1   0   8      10790.85      10296.98       189.62 o                         
   2   0   8       3179.81       2784.77        92.87 o                         
   3   0   8       1417.11       1715.61        76.42 o                         
   4   0   8      16796.74      16494.45       335.91 o                         
   5   0   8       1517.37       1443.09       171.11 o                         
   6   0   8       4006.70       4116.44       163.46 o                         
   7   0   8       7106.10       6906.66       310.26 o                         
   8   0   8        442.62        877.66       118.12 o                         
   9   0   8       1516.23       1563.96       321.10 o                         
  10   0   8       3334.24       3601.48       420.17 o                         
  -8   1   8        347.76        262.47        91.92 o                         
  -7   1   8       2123.63       1962.03       158.97 o                         
  -6   1   8        665.91        504.86       304.13 o                         
  -5   1   8       1095.03       1252.80       113.47 o                         
  -4   1   8       1532.28       1672.02       121.81 o                         
  -3   1   8       1409.84       1550.11        90.31 o                         
  -2   1   8        223.87        162.59        41.13 o                         
  -1   1   8       3527.62       3571.92       106.61 o                         
   0   1   8       4634.65       4287.87       108.71 o                         
   1   1   8         83.42         90.89        24.77 o                         
   2   1   8      15834.55      16304.53       282.94 o                         
   3   1   8       2495.18       2261.22        87.36 o                         
   4   1   8        334.97        450.80        45.35 o                         
   5   1   8       5063.13       5115.50       161.85 o                         
   6   1   8       1843.24       1907.90       119.92 o                         
   7   1   8        355.54        810.63        86.96 o                         
   8   1   8       4713.55       4661.99       227.45 o                         
   9   1   8       2377.68       2401.36       236.45 o                         
  10   1   8       1163.89       1121.93       302.23 o                         
  -8   2   8        540.75        544.50       114.15 o                         
  -7   2   8        453.15        533.58       102.38 o                         
  -6   2   8       1831.76       1312.08       274.65 o                         
  -5   2   8        177.32        134.52        91.58 o                         
  -4   2   8          8.93         12.55        40.27 o                         
  -3   2   8       2725.53       2985.21       112.23 o                         
  -2   2   8       3331.42       3492.72       136.94 o                         
  -1   2   8          6.34         57.04        24.06 o                         
   0   2   8       5901.03       5925.82       185.02 o                         
   1   2   8       4337.38       4304.94       109.35 o                         
   2   2   8        462.62        378.04        43.17 o                         
   3   2   8       3172.95       3220.98       110.18 o                         
   4   2   8       2756.02       3945.10       114.21 o                         
   5   2   8        177.68        244.03        40.68 o                         
   6   2   8       3418.84       3350.23       187.41 o                         
   7   2   8       5650.80       5650.34       239.89 o                         
   8   2   8         27.41         80.30        66.28 o                         
   9   2   8       4247.35       4871.28       327.00 o                         
  10   2   8       2447.91       2870.39       271.30 o                         
  -7   3   8        658.92        337.69       115.12 o                         
  -6   3   8         37.31         78.19        65.67 o                         
  -5   3   8       1232.12       1263.52       108.40 o                         
  -4   3   8       2411.55       2406.00       138.00 o                         
  -3   3   8          0.77          8.42        34.96 o                         
  -2   3   8       3931.25       4130.39       119.83 o                         
  -1   3   8       5340.85       5545.67       319.20 o                         
   0   3   8        722.50        765.34        70.30 o                         
   1   3   8        267.23        348.56        53.40 o                         
   2   3   8       5234.54       4784.41       122.44 o                         
   3   3   8        365.38        520.78        45.27 o                         
   4   3   8       1235.61       1166.63       110.75 o                         
   5   3   8       7504.96       7454.19       204.45 o                         
   6   3   8       1494.78       1548.64       130.90 o                         
   7   3   8       4155.14       4116.13       375.31 o                         
   8   3   8       6013.87       6481.21       592.99 o                         
   9   3   8         28.14        123.21        84.32 o                         
  10   3   8       2496.30       2111.28       337.55 o                         
  -7   4   8       1076.71       1040.71       145.07 o                         
  -6   4   8       3277.51       3272.55       214.94 o                         
  -5   4   8         76.98        128.68        78.02 o                         
  -4   4   8       2847.85       2732.49       177.01 o                         
  -3   4   8       3437.16       3666.98       168.77 o                         
  -2   4   8          0.89        -29.14        35.31 o                         
  -1   4   8       2892.87       2998.27        97.51 o                         
   0   4   8        885.65       1318.98       192.93 o                         
   1   4   8        385.48        410.29        45.80 o                         
   2   4   8       2044.52       2299.12        97.79 o                         
   3   4   8       4267.84       4132.67       153.67 o                         
   4   4   8       3011.71       2795.72       122.25 o                         
   5   4   8       2571.59       2763.02       320.81 o                         
   6   4   8       5118.98       4926.16       180.91 o                         
   7   4   8        101.39        131.50       169.87 o                         
   8   4   8       2208.59       2166.79       173.23 o                         
   9   4   8       3980.25       3823.29       543.36 o                         
  10   4   8        223.96        534.19       141.80 o                         
  -6   5   8       2350.40       2393.02       320.64 o                         
  -5   5   8       2496.70       2389.10       169.59 o                         
  -4   5   8         78.17        182.52       101.26 o                         
  -3   5   8       2814.29       3084.67       226.31 o                         
  -2   5   8       1391.83       1467.54       122.57 o                         
  -1   5   8        282.76        257.35        64.47 o                         
   0   5   8        181.05        162.41        42.36 o                         
   1   5   8       1958.15       2065.33        97.24 o                         
   2   5   8        602.26        852.61        92.44 o                         
   3   5   8         36.86         46.36        54.78 o                         
   4   5   8       7143.25       7302.68       181.32 o                         
   5   5   8        240.92        269.50        75.26 o                         
   6   5   8        236.53        142.57        96.84 o                         
   7   5   8       3866.20       3847.72       221.43 o                         
   8   5   8        523.66        429.96        96.05 o                         
   9   5   8         44.88        183.95       258.12 o                         
  10   5   8       2117.78       1944.05       189.73 o                         
  -6   6   8         50.46        -20.34        79.86 o                         
  -5   6   8       1068.89       1215.94       132.19 o                         
  -4   6   8       2041.04       2194.63       160.81 o                         
  -3   6   8         13.19         -2.56        61.69 o                         
  -2   6   8        125.31        154.84        58.57 o                         
  -1   6   8       3321.58       4060.27       259.08 o                         
   0   6   8       1914.84       1866.57       151.47 o                         
   1   6   8       1415.03       1630.51       113.24 o                         
   2   6   8       2870.02       3227.34       146.53 o                         
   3   6   8        285.67        339.18        55.74 o                         
   4   6   8       1860.33       2188.27       123.95 o                         
   5   6   8       2879.49       3194.14       194.66 o                         
   6   6   8       1915.60       1597.89       248.38 o                         
   7   6   8        134.98        127.51        72.05 o                         
   8   6   8       2312.82       2243.55       215.44 o                         
   9   6   8       1768.83       2051.31       182.78 o                         
  10   6   8         25.63        206.63       167.10 o                         
  -5   7   8        963.07       1140.12       134.66 o                         
  -4   7   8         58.02          3.56        65.60 o                         
  -3   7   8       1436.04       1763.67       254.94 o                         
  -2   7   8       1796.68       1494.57       152.15 o                         
  -1   7   8       1315.52       1192.78       370.65 o                         
   0   7   8       2775.43       3104.67       229.36 o                         
   1   7   8        834.67        927.41        97.45 o                         
   2   7   8        796.86        691.16       134.23 o                         
   3   7   8       1575.48       1604.62       118.45 o                         
   4   7   8        209.40        149.88        52.16 o                         
   5   7   8         24.08         32.02        52.01 o                         
   6   7   8        990.23        707.09        97.97 o                         
   7   7   8        556.01        418.30        89.79 o                         
   8   7   8        282.64        423.20        92.62 o                         
   9   7   8       2227.09       1899.07       191.28 o                         
  10   7   8        772.51        651.04       141.58 o                         
  -4   8   8       2195.20       2291.34       211.52 o                         
  -3   8   8         14.93        117.58       104.30 o                         
  -2   8   8       3386.41       3690.03       246.75 o                         
  -1   8   8       1003.98        826.11       128.51 o                         
   0   8   8        340.36        426.51        99.06 o                         
   1   8   8       2017.24       2178.22       154.51 o                         
   2   8   8       1138.08       1026.41       103.73 o                         
   3   8   8         12.97         23.21       119.24 o                         
   4   8   8       1730.25       1489.25       125.35 o                         
   5   8   8       2457.64       2247.98       253.41 o                         
   6   8   8        531.74        749.31       105.69 o                         
   7   8   8        833.83        589.70       118.45 o                         
   8   8   8       1696.78       1703.17       157.20 o                         
   9   8   8         14.51         53.18       189.79 o                         
  10   8   8       1266.97        871.93       183.99 o                         
  -2   9   8         24.97         50.68        86.24 o                         
  -1   9   8       1612.54       2196.70       331.08 o                         
   0   9   8       1914.74       1988.71       176.76 o                         
   1   9   8         23.37        -94.39        65.90 o                         
   2   9   8       1335.29       1396.26       129.30 o                         
   3   9   8       2133.36       2111.75       281.60 o                         
   4   9   8         34.92        -15.56        58.36 o                         
   5   9   8       1582.63       1447.02       156.90 o                         
   6   9   8       1956.51       1519.28       183.71 o                         
   7   9   8         29.65         68.10        85.21 o                         
   8   9   8       1247.00        952.30       146.71 o                         
   9   9   8        891.79        673.95       133.21 o                         
  -1  10   8         49.54         15.49        93.51 o                         
   0  10   8        867.94        621.70       124.69 o                         
   1  10   8       2621.15       2706.58       258.65 o                         
   2  10   8        432.35        509.42       135.03 o                         
   3  10   8        960.48        729.54       140.59 o                         
   4  10   8       1364.16       1315.93       280.40 o                         
   5  10   8          4.05         22.79        77.71 o                         
   6  10   8       1726.62       1952.35       220.48 o                         
   7  10   8       1064.73       1255.19       178.52 o                         
   8  10   8        114.48         95.50       112.58 o                         
   1  11   8        622.91        783.64       237.98 o                         
   2  11   8       2252.12       2273.18       238.43 o                         
   3  11   8        319.32        626.66       323.17 o                         
   4  11   8       1033.52       1241.00       155.05 o                         
   5  11   8       1639.86       1393.56       163.36 o                         
   6  11   8        235.33        173.54       103.73 o                         
  -6  -9   9       3393.54       3506.41       233.62 o                         
  -5  -9   9        815.41       1070.81       256.81 o                         
  -4  -9   9        407.07        616.15       127.28 o                         
  -3  -9   9       1836.77       1686.55       138.33 o                         
  -2  -9   9       1291.09       1206.41       160.28 o                         
  -1  -9   9        190.66        225.51       102.31 o                         
   0  -9   9       3805.51       3559.62       659.88 o                         
   1  -9   9       1517.85       1627.06       206.78 o                         
  -7  -8   9        966.50        783.18       126.27 o                         
  -6  -8   9        149.34        100.24        84.52 o                         
  -5  -8   9       2581.40       2437.30       186.13 o                         
  -4  -8   9       1257.91       1336.85       186.83 o                         
  -3  -8   9         15.02          7.17        59.96 o                         
  -2  -8   9       4394.64       4580.09       238.33 o                         
  -1  -8   9       4449.75       4889.87       279.88 o                         
   0  -8   9        292.50        309.02       178.46 o                         
   1  -8   9       4845.46       4559.72       272.23 o                         
   2  -8   9       2563.83       2503.48       317.83 o                         
   3  -8   9       1425.89       1314.92       250.91 o                         
  -8  -7   9         22.51         80.06        96.66 o                         
  -7  -7   9        842.36        864.76       128.31 o                         
  -6  -7   9       1722.38       1580.06       156.04 o                         
  -5  -7   9        475.61        524.47       110.96 o                         
  -4  -7   9       1235.57       1228.72       115.94 o                         
  -3  -7   9       4746.01       4781.34       188.31 o                         
  -2  -7   9         34.98         24.45        46.39 o                         
  -1  -7   9       3099.91       3548.62       252.63 o                         
   0  -7   9       3515.61       3218.70       372.64 o                         
   1  -7   9         33.14        117.67        68.01 o                         
   2  -7   9       2433.97       2544.38       200.50 o                         
   3  -7   9       2389.09       2465.08       677.30 o                         
   4  -7   9         27.03         40.89       125.43 o                         
  -8  -6   9       1574.75       1283.82       164.15 o                         
  -7  -6   9        595.53        412.49        94.97 o                         
  -6  -6   9        512.23        404.54        83.74 o                         
  -5  -6   9       3513.31       3375.09       184.23 o                         
  -4  -6   9        728.56        807.46        94.69 o                         
  -3  -6   9       2956.92       3092.95       153.57 o                         
  -2  -6   9       4695.88       5033.16       176.64 o                         
  -1  -6   9        479.73        577.85        69.66 o                         
   0  -6   9       1985.71       1916.67       144.70 o                         
   1  -6   9       4992.70       4732.45       208.82 o                         
   2  -6   9       1048.82       1301.36       139.26 o                         
   3  -6   9       1151.53       1050.74       194.41 o                         
   4  -6   9       5475.52       5584.05       648.16 o                         
   5  -6   9        129.88        221.20       146.91 o                         
  -8  -5   9        213.27         99.24        86.40 o                         
  -7  -5   9       2426.84       2496.71       190.87 o                         
  -6  -5   9        621.12        568.56        89.49 o                         
  -5  -5   9        413.25        513.39        95.74 o                         
  -4  -5   9       4000.56       3929.50       190.27 o                         
  -3  -5   9        386.98        394.10        78.31 o                         
  -2  -5   9        467.50        676.03        73.17 o                         
  -1  -5   9       3391.22       3518.21       156.01 o                         
   0  -5   9       2619.91       2397.39       120.25 o                         
   1  -5   9        422.42        619.30       146.93 o                         
   2  -5   9       5018.29       5099.48       192.53 o                         
   3  -5   9       1777.10       1865.92       192.21 o                         
   4  -5   9       1441.61       1778.96       148.85 o                         
   5  -5   9       5349.63       5527.63       241.32 o                         
   6  -5   9       1005.16       1140.11       145.42 o                         
  -9  -4   9       1471.54       1153.96       468.06 o                         
  -8  -4   9       1138.59        913.57       141.41 o                         
  -7  -4   9        695.14        930.55       119.54 o                         
  -6  -4   9       1747.59       1701.78       138.22 o                         
  -5  -4   9       1548.54       1807.24       133.86 o                         
  -4  -4   9        133.78         95.27        71.38 o                         
  -3  -4   9       2470.45       2643.43       133.12 o                         
  -2  -4   9       3062.57       3168.00       135.77 o                         
  -1  -4   9        139.96        101.13        43.01 o                         
   0  -4   9       4597.80       4896.71       154.75 o                         
   1  -4   9       4425.21       4395.95       137.41 o                         
   2  -4   9         45.84         38.90        35.19 o                         
   3  -4   9       5688.14       5915.24       197.82 o                         
   4  -4   9       4930.67       5102.93       203.79 o                         
   5  -4   9        320.82        292.30       155.50 o                         
   6  -4   9       3693.78       4055.78       243.21 o                         
   7  -4   9        740.83       1049.88       240.48 o                         
  -9  -3   9         84.04       -187.03       128.93 o                         
  -8  -3   9       1947.91       1929.93       215.67 o                         
  -7  -3   9       1351.28        979.78       142.85 o                         
  -6  -3   9        404.23        518.68       119.26 o                         
  -5  -3   9       2747.02       2888.76       165.49 o                         
  -4  -3   9       1101.95        990.95        95.71 o                         
  -3  -3   9        576.89        647.39        95.20 o                         
  -2  -3   9       4649.71       4804.31       210.52 o                         
  -1  -3   9       6503.39       6590.27       150.09 o                         
   0  -3   9        697.68        875.91        63.16 o                         
   1  -3   9       3276.06       3193.28        99.74 o                         
   2  -3   9       7411.94       6870.90       208.30 o                         
   3  -3   9         58.31         48.49        67.51 o                         
   4  -3   9       2364.78       2088.97       135.41 o                         
   5  -3   9       4005.36       3950.95       193.62 o                         
   6  -3   9        114.94        158.03        76.24 o                         
   7  -3   9       2250.10       2428.31       196.39 o                         
   8  -3   9       3351.77       3502.41       486.10 o                         
  -9  -2   9        877.32        769.90       167.63 o                         
  -8  -2   9        348.60        392.80       138.71 o                         
  -7  -2   9       1222.13       1057.21       149.52 o                         
  -6  -2   9       2334.21       2133.91       158.59 o                         
  -5  -2   9        116.24        257.77        61.42 o                         
  -4  -2   9        761.06       1137.53       166.06 o                         
  -3  -2   9       3002.54       2833.57       140.59 o                         
  -2  -2   9        108.72         86.77        38.15 o                         
  -1  -2   9       4186.87       4325.25       337.26 o                         
   0  -2   9       7452.04       7138.44       163.02 o                         
   1  -2   9        239.80        276.38        39.65 o                         
   2  -2   9       2346.71       2360.86       114.69 o                         
   3  -2   9       2947.77       2820.78       136.70 o                         
   4  -2   9         23.41         78.59        45.82 o                         
   5  -2   9       1341.26       1304.44       109.99 o                         
   6  -2   9       6645.39       5921.54       240.81 o                         
   7  -2   9        599.89        881.30       184.57 o                         
   8  -2   9       3814.32       3872.53       249.75 o                         
  -8  -1   9       1417.45        958.33       143.60 o                         
  -7  -1   9         87.50        160.98       114.26 o                         
  -6  -1   9        823.32        847.94       148.34 o                         
  -5  -1   9       4136.95       4650.66       170.97 o                         
  -4  -1   9        881.90        802.02        76.30 o                         
  -3  -1   9       2492.72       2741.26       126.40 o                         
  -2  -1   9       2809.26       3146.34       122.57 o                         
  -1  -1   9        304.69        258.70        43.62 o                         
   0  -1   9        987.67       1041.73        73.31 o                         
   1  -1   9        369.75        435.44        48.52 o                         
   2  -1   9       1385.02       1282.38       132.35 o                         
   3  -1   9        318.45        342.82        56.33 o                         
   4  -1   9       4946.65       4876.52       167.68 o                         
   5  -1   9       1006.34       1116.90       132.58 o                         
   6  -1   9        588.24        656.63        84.99 o                         
   7  -1   9       5839.30       5315.68       251.99 o                         
   8  -1   9        225.18        319.03       220.24 o                         
   9  -1   9       1137.21       1249.83       158.24 o                         
  -8   0   9        644.05        802.07       124.04 o                         
  -7   0   9       2581.93       2115.07       166.59 o                         
  -6   0   9        100.52        177.70        79.72 o                         
  -5   0   9       3149.12       3780.72       199.02 o                         
  -4   0   9       6935.79       6219.23       179.41 o                         
  -3   0   9        381.74        529.06        68.63 o                         
  -2   0   9        658.40        835.90        71.04 o                         
  -1   0   9        957.20        994.17        65.43 o                         
   0   0   9        607.98        736.71        92.99 o                         
   1   0   9         93.80         62.26        25.65 o                         
   2   0   9       3442.92       3375.12       122.28 o                         
   3   0   9       3677.23       3658.49       116.26 o                         
   4   0   9        596.89        675.03        74.84 o                         
   5   0   9      10163.69       9757.74       253.82 o                         
   6   0   9       2964.42       2780.65       154.55 o                         
   7   0   9         53.24         31.22        55.13 o                         
   8   0   9       1951.85       2113.07       176.02 o                         
   9   0   9        819.97        785.80       187.91 o                         
  -8   1   9       1682.73       1374.57       434.89 o                         
  -7   1   9       1296.51       1229.18       136.18 o                         
  -6   1   9       3640.93       3619.23       211.13 o                         
  -5   1   9       1131.45       1288.58       138.79 o                         
  -4   1   9        626.99        602.51        85.83 o                         
  -3   1   9       1644.63       1597.50       183.59 o                         
  -2   1   9        188.18        111.81        47.33 o                         
  -1   1   9         44.36         93.40        32.80 o                         
   0   1   9       4377.00       4348.26       115.57 o                         
   1   1   9       4349.25       4201.54       127.36 o                         
   2   1   9       1259.01       1728.01       224.00 o                         
   3   1   9       2954.53       2835.38       128.05 o                         
   4   1   9       4867.45       4860.50       157.36 o                         
   5   1   9        706.58       1267.79       178.79 o                         
   6   1   9       2082.78       1973.51       124.45 o                         
   7   1   9       1209.40       1099.75       149.75 o                         
   8   1   9         18.18        148.88        99.38 o                         
   9   1   9       1616.05       1561.26       205.24 o                         
  10   1   9       2031.20       2407.74       266.98 o                         
  -8   2   9       3973.88       3678.40       228.89 o                         
  -7   2   9       1762.04       1574.47       225.34 o                         
  -6   2   9        654.65        483.34        95.93 o                         
  -5   2   9       2717.12       2916.52       175.03 o                         
  -4   2   9       1645.55       1721.66       282.69 o                         
  -3   2   9        233.62        207.02        47.57 o                         
  -2   2   9       3699.15       3785.37       171.88 o                         
  -1   2   9       3602.05       3597.16       111.87 o                         
   0   2   9        937.87       1074.93        70.13 o                         
   1   2   9       8728.89       9179.41       176.45 o                         
   2   2   9       4449.24       4437.36       138.45 o                         
   3   2   9         33.04         79.56        32.58 o                         
   4   2   9        817.19        924.98       291.73 o                         
   5   2   9        662.17        490.54        81.38 o                         
   6   2   9        321.30        529.65        87.15 o                         
   7   2   9       1387.76       1434.12       138.93 o                         
   8   2   9       2923.59       2908.60       401.91 o                         
   9   2   9        243.54        543.76       147.85 o                         
  10   2   9       2908.93       2687.76       273.25 o                         
  -7   3   9       1909.95       1965.24       289.03 o                         
  -6   3   9       2346.61       2253.53       169.44 o                         
  -5   3   9        104.77        215.34        98.49 o                         
  -4   3   9       4036.54       4410.00       183.40 o                         
  -3   3   9       5511.16       5241.12       173.11 o                         
  -2   3   9         58.99        493.33        56.12 o                         
  -1   3   9       9535.23       8840.12       166.70 o                         
   0   3   9       2268.81       2836.57       122.17 o                         
   1   3   9        457.84        489.95        46.33 o                         
   2   3   9       3729.65       3922.13       120.00 o                         
   3   3   9       1226.00       1751.20       107.37 o                         
   4   3   9        112.34         60.21        45.65 o                         
   5   3   9       1130.62       1004.51       169.41 o                         
   6   3   9       6579.90       6813.35       246.67 o                         
   7   3   9         93.88        123.58        66.24 o                         
   8   3   9       1269.08       1153.17       155.01 o                         
   9   3   9       2836.89       2939.23       350.62 o                         
  10   3   9         64.94         16.33       106.26 o                         
  -7   4   9        516.63        539.89       124.49 o                         
  -6   4   9       2007.00       2158.39       192.14 o                         
  -5   4   9       5032.76       5238.07       279.15 o                         
  -4   4   9          7.25        -32.84        52.50 o                         
  -3   4   9       5699.43       5613.50       364.75 o                         
  -2   4   9       5943.49       5953.10       167.16 o                         
  -1   4   9        591.36        624.00        56.91 o                         
   0   4   9       2613.15       2919.02        88.53 o                         
   1   4   9       1538.37       1503.57        85.96 o                         
   2   4   9          3.75        206.60        56.16 o                         
   3   4   9       3073.87       3124.27       155.75 o                         
   4   4   9       3124.34       3274.76       139.83 o                         
   5   4   9         54.73         96.65        55.40 o                         
   6   4   9       2537.21       2466.70       309.40 o                         
   7   4   9       2379.07       2205.43       171.98 o                         
   8   4   9         77.39        521.39       123.67 o                         
   9   4   9       1159.47        986.15       134.57 o                         
  10   4   9        852.21        757.22       161.34 o                         
  -6   5   9       1497.38       1654.00       167.24 o                         
  -5   5   9       2068.74       2249.55       167.51 o                         
  -4   5   9       4757.82       4955.90       574.60 o                         
  -3   5   9        538.20        599.99        87.43 o                         
  -2   5   9       1548.13       1780.67       139.70 o                         
  -1   5   9       1800.51       2120.54       145.80 o                         
   0   5   9        721.42        919.90       171.59 o                         
   1   5   9       1852.01       1954.66       108.49 o                         
   2   5   9       4251.96       4521.37       134.21 o                         
   3   5   9       1767.97       1839.85       230.40 o                         
   4   5   9       3165.49       2888.73       194.81 o                         
   5   5   9       1098.35       1261.63       121.78 o                         
   6   5   9        269.98        188.16       113.17 o                         
   7   5   9        420.77        493.57        96.45 o                         
   8   5   9       2181.07       2203.17       182.65 o                         
   9   5   9        222.94        338.44       105.08 o                         
  10   5   9         30.55         54.39        97.65 o                         
  -5   6   9       1959.22       2035.79       240.03 o                         
  -4   6   9        257.94        188.29       122.02 o                         
  -3   6   9       4603.34       4683.29       876.41 o                         
  -2   6   9        995.78       1394.69       339.88 o                         
  -1   6   9        971.70        948.71       135.25 o                         
   0   6   9       9330.52       8956.57       266.83 o                         
   1   6   9       1344.70       1417.50       149.49 o                         
   2   6   9       2438.55       2350.03       128.47 o                         
   3   6   9       6853.25       6542.71       184.18 o                         
   4   6   9       2608.79       2820.28       165.99 o                         
   5   6   9       1560.14       1549.48       139.56 o                         
   6   6   9       3000.35       3067.59       343.79 o                         
   7   6   9        404.82        286.98        84.34 o                         
   8   6   9        174.52         94.47        92.31 o                         
   9   6   9       1388.98       1233.24       238.32 o                         
  10   6   9       1153.80        994.51       166.61 o                         
  -4   7   9       2286.10       2328.14       210.66 o                         
  -3   7   9        134.34        156.09        96.65 o                         
  -2   7   9       3763.56       3975.15       673.56 o                         
  -1   7   9       3356.55       3834.47       262.75 o                         
   0   7   9        454.70        756.04       109.95 o                         
   1   7   9       5802.53       6017.55       203.02 o                         
   2   7   9       2181.54       2460.49       150.80 o                         
   3   7   9       1270.51       1138.00       223.39 o                         
   4   7   9       2472.58       2402.95       159.39 o                         
   5   7   9       1297.09       1364.34       148.37 o                         
   6   7   9        614.17        702.32       104.02 o                         
   7   7   9       1290.20       1187.22       129.91 o                         
   8   7   9        954.92        687.76       166.05 o                         
   9   7   9         48.59         97.07       113.27 o                         
  10   7   9       1574.27       1503.88       213.06 o                         
  -3   8   9       4104.60       4084.72       497.60 o                         
  -2   8   9        200.78         87.14        89.89 o                         
  -1   8   9       4964.42       4876.19       875.36 o                         
   0   8   9       4619.30       4802.93       292.41 o                         
   1   8   9          0.19         16.09        57.05 o                         
   2   8   9       5172.74       5683.06       637.15 o                         
   3   8   9       2460.87       2176.87       149.56 o                         
   4   8   9          0.96        -46.39        62.17 o                         
   5   8   9       1937.61       1771.95       148.12 o                         
   6   8   9       2734.34       2415.20       242.62 o                         
   7   8   9          3.93        -21.26        63.60 o                         
   8   8   9       1956.89       1737.60       164.84 o                         
   9   8   9       1659.18       1480.36       298.13 o                         
  -2   9   9       3664.52       3877.94       802.22 o                         
  -1   9   9        140.86        301.34       112.74 o                         
   0   9   9       2602.08       2731.03       237.36 o                         
   1   9   9       2828.29       3253.75       232.95 o                         
   2   9   9        278.07        201.61       125.89 o                         
   3   9   9       1729.84       1639.36       147.56 o                         
   4   9   9       2783.39       2909.91       184.29 o                         
   5   9   9         75.77        131.18        86.19 o                         
   6   9   9       2362.85       2366.20       182.19 o                         
   7   9   9       2312.95       2149.00       198.87 o                         
   8   9   9          9.66          7.44        81.00 o                         
   9   9   9       1678.22       1501.02       186.17 o                         
   0  10   9       1286.38       1594.38       226.13 o                         
   1  10   9        199.49        238.26       108.04 o                         
   2  10   9       3145.23       3389.67       237.92 o                         
   3  10   9       1210.46       1106.43       164.68 o                         
   4  10   9       1081.53       1154.00       144.36 o                         
   5  10   9       2714.02       2697.58       277.76 o                         
   6  10   9        396.83        318.12       125.77 o                         
   7  10   9       1501.71       1656.85       441.50 o                         
   8  10   9       1719.66       1188.44       188.22 o                         
   2  11   9        152.57        153.37       127.36 o                         
   3  11   9       3370.34       3786.22       302.66 o                         
   4  11   9       1538.52       1448.42       165.73 o                         
   5  11   9        751.82        893.35       170.97 o                         
   6  11   9       1649.33       1579.42       200.69 o                         
  -5  -9  10       1626.98       1685.44       169.31 o                         
  -4  -9  10        620.72        665.06       108.25 o                         
  -3  -9  10         67.68         15.20       204.18 o                         
  -2  -9  10       1348.75       1203.92       167.46 o                         
  -1  -9  10       1607.09       1329.96       170.02 o                         
   0  -9  10         42.43         69.35       146.91 o                         
  -6  -8  10        418.96        552.73       137.24 o                         
  -5  -8  10        203.70        173.46        91.86 o                         
  -4  -8  10       1797.30       1606.13       217.32 o                         
  -3  -8  10       1481.48       1363.62       124.00 o                         
  -2  -8  10        641.81        539.18       122.91 o                         
  -1  -8  10       1843.11       1711.21       278.78 o                         
   0  -8  10       2263.27       2193.18       289.35 o                         
   1  -8  10          8.39        -19.06       231.56 o                         
   2  -8  10       1600.26       1667.20       276.74 o                         
  -7  -7  10          1.38         82.42        84.54 o                         
  -6  -7  10        600.71        557.40       108.48 o                         
  -5  -7  10       1321.84       1118.15       132.24 o                         
  -4  -7  10        589.61        693.75       104.51 o                         
  -3  -7  10        152.43        271.60       114.82 o                         
  -2  -7  10       1423.79       1400.21       109.02 o                         
  -1  -7  10        335.34        473.28        89.96 o                         
   0  -7  10       1431.78       1615.14       146.92 o                         
   1  -7  10       2357.56       2945.17       308.20 o                         
   2  -7  10          7.82          9.22        84.26 o                         
   3  -7  10        652.88        388.32       135.04 o                         
   4  -7  10       1759.60       1606.69       767.91 o                         
  -8  -6  10        486.40        286.12       101.78 o                         
  -7  -6  10       2442.44       2258.89       171.39 o                         
  -6  -6  10        470.60        480.38       116.22 o                         
  -5  -6  10        443.24        418.95        86.75 o                         
  -4  -6  10       3498.87       3440.05       186.97 o                         
  -3  -6  10       1440.28       1551.67       114.42 o                         
  -2  -6  10       1276.72       1007.70        91.72 o                         
  -1  -6  10       1856.63       2261.20       130.25 o                         
   0  -6  10        528.52        470.93        94.83 o                         
   1  -6  10        900.19        915.50       110.97 o                         
   2  -6  10       2010.52       1476.30       156.71 o                         
   3  -6  10       1592.18       1438.80       264.09 o                         
   4  -6  10        226.19        238.18       126.37 o                         
   5  -6  10       2714.19       2629.65       794.48 o                         
  -8  -5  10        976.76        754.25       157.22 o                         
  -7  -5  10        451.77        491.48        94.29 o                         
  -6  -5  10       2678.66       2502.94       174.04 o                         
  -5  -5  10        514.89        502.69        86.96 o                         
  -4  -5  10       1779.61       2005.70       144.08 o                         
  -3  -5  10       2610.68       2854.94       222.97 o                         
  -2  -5  10        265.26        250.23        55.14 o                         
  -1  -5  10        374.81        346.36        61.83 o                         
   0  -5  10       1348.51       1474.98       126.59 o                         
   1  -5  10       1305.79       1474.05       123.99 o                         
   2  -5  10         60.40         69.56        68.73 o                         
   3  -5  10       3384.70       3157.74       255.38 o                         
   4  -5  10       2022.86       2045.94       274.38 o                         
   5  -5  10        192.08         24.95       114.82 o                         
   6  -5  10       3006.35       2991.49       226.37 o                         
  -8  -4  10       2957.60       2645.07       229.90 o                         
  -7  -4  10       1880.70       1615.70       175.83 o                         
  -6  -4  10        959.91       1187.79       122.32 o                         
  -5  -4  10       2002.86       2168.93       155.82 o                         
  -4  -4  10        418.01        284.62        71.13 o                         
  -3  -4  10        831.53        911.84        96.78 o                         
  -2  -4  10       2280.97       2631.26       136.06 o                         
  -1  -4  10       1478.38       1580.62       104.15 o                         
   0  -4  10          3.46        291.19        53.79 o                         
   1  -4  10       2249.49       2148.87       142.13 o                         
   2  -4  10       3717.26       3542.55       182.35 o                         
   3  -4  10         58.38        237.45        60.98 o                         
   4  -4  10       1862.35       1715.47       245.58 o                         
   5  -4  10       1475.65       1402.84       141.40 o                         
   6  -4  10        288.42        448.20       102.81 o                         
   7  -4  10       1724.28       1587.46       286.79 o                         
  -8  -3  10        365.05        387.45       124.72 o                         
  -7  -3  10       3446.42       3402.89       435.75 o                         
  -6  -3  10        922.41        888.08       103.17 o                         
  -5  -3  10        125.85        128.13        67.08 o                         
  -4  -3  10       3830.88       4019.19       230.03 o                         
  -3  -3  10       2364.51       2786.83       156.72 o                         
  -2  -3  10         18.53         18.14        39.32 o                         
  -1  -3  10       2113.29       2340.39       129.43 o                         
   0  -3  10       1181.01       1149.88        83.88 o                         
   1  -3  10          1.09         25.53        52.01 o                         
   2  -3  10       3222.27       3680.26       303.42 o                         
   3  -3  10       2334.32       2100.98       205.78 o                         
   4  -3  10          1.49         12.34        47.55 o                         
   5  -3  10       1008.31       1037.98       109.18 o                         
   6  -3  10        872.62        636.37       109.00 o                         
   7  -3  10         94.52        -59.32        83.68 o                         
   8  -3  10        669.80        539.20       128.69 o                         
  -8  -2  10       1870.16       1267.76       197.97 o                         
  -7  -2  10         95.76        146.41        99.46 o                         
  -6  -2  10       2562.42       2696.35       345.91 o                         
  -5  -2  10       4937.00       5139.23       210.34 o                         
  -4  -2  10         77.14        194.36        67.20 o                         
  -3  -2  10       1783.37       1817.17       119.74 o                         
  -2  -2  10       3983.74       4119.94       194.35 o                         
   0  -2  10       4906.05       4946.27       137.61 o                         
   1  -2  10       2686.06       2870.04       109.34 o                         
   2  -2  10        119.11        146.35        46.34 o                         
   3  -2  10       1564.28       1556.61       135.39 o                         
   4  -2  10       2135.85       2333.34       143.47 o                         
   5  -2  10        731.84        759.41        91.25 o                         
   6  -2  10        582.37        647.81       171.84 o                         
   7  -2  10       2522.65       2737.34       355.84 o                         
   8  -2  10        392.92        442.79       120.03 o                         
  -8  -1  10       1749.30       1695.34       214.27 o                         
  -7  -1  10       4043.51       3854.31       470.76 o                         
  -6  -1  10       1140.16       1086.89       153.89 o                         
  -5  -1  10       1601.98       1717.19       116.48 o                         
  -4  -1  10       3486.74       3776.62       408.75 o                         
  -3  -1  10        643.50        799.28        91.88 o                         
  -2  -1  10       4718.08       5121.09       325.64 o                         
  -1  -1  10       4884.68       4811.15       139.90 o                         
   0  -1  10        123.37        146.80        45.65 o                         
   1  -1  10       3135.40       3297.91       226.16 o                         
   2  -1  10        593.47        695.63       167.43 o                         
   3  -1  10        278.75        229.01        53.01 o                         
   4  -1  10        687.30        787.98        84.10 o                         
   5  -1  10       2101.47       1878.49       181.11 o                         
   6  -1  10       1154.64       1144.84       108.11 o                         
   7  -1  10       1008.97        966.47       128.38 o                         
   8  -1  10       2483.74       2410.54       470.19 o                         
   9  -1  10        182.11        250.08       184.82 o                         
  -8   0  10       1853.49       2082.07       201.41 o                         
  -7   0  10        775.43        734.03       120.08 o                         
  -6   0  10       7056.50       7410.30       294.72 o                         
  -5   0  10       2529.32       2883.17       431.78 o                         
  -4   0  10       2701.93       3206.72       161.46 o                         
  -3   0  10      11118.94      11249.15       256.36 o                         
  -2   0  10        328.64        265.47        53.85 o                         
  -1   0  10       3453.53       3344.54       120.15 o                         
   0   0  10       5981.26       5814.34       133.65 o                         
   1   0  10       1235.37       1445.11        73.30 o                         
   2   0  10       1523.77       1556.71        94.57 o                         
   3   0  10       6933.26       7157.97       185.11 o                         
   4   0  10       3585.68       3374.59       178.22 o                         
   5   0  10        629.94        587.08        74.33 o                         
   6   0  10       2609.68       2660.82       177.54 o                         
   7   0  10        645.15        466.44        95.77 o                         
   8   0  10        378.58        548.52       139.01 o                         
   9   0  10       1935.39       1658.65       235.32 o                         
  -8   1  10       3456.60       3329.10       222.74 o                         
  -7   1  10       4485.95       4375.63       260.73 o                         
  -6   1  10        752.97        718.92       103.98 o                         
  -5   1  10       7069.63       7225.60       313.29 o                         
  -4   1  10       1085.09       1047.68       123.28 o                         
  -3   1  10       2238.55       2347.80       132.41 o                         
  -2   1  10       8113.07       7616.76       196.48 o                         
  -1   1  10        493.73        616.48       156.63 o                         
   0   1  10       2062.18       2149.76       101.37 o                         
   1   1  10      10909.53      10337.86       444.47 o                         
   2   1  10       3763.81       4043.36       140.46 o                         
   3   1  10       2083.95       1958.22       100.34 o                         
   4   1  10       6709.37       6875.73       198.09 o                         
   5   1  10        484.85        446.03        91.60 o                         
   6   1  10       1750.75       1965.32       156.49 o                         
   7   1  10       1819.52       1876.01       249.73 o                         
   8   1  10        398.22        288.60       119.64 o                         
   9   1  10         59.06         71.46       124.71 o                         
  -7   2  10       3992.06       3718.73       234.85 o                         
  -6   2  10       2407.45       2481.71       180.82 o                         
  -5   2  10         64.22         78.13        64.46 o                         
  -4   2  10       5218.31       5785.16       207.41 o                         
  -3   2  10       3776.17       3510.94       179.60 o                         
  -2   2  10        129.45        128.96        49.44 o                         
  -1   2  10       8228.89       7725.93       192.41 o                         
   0   2  10       8138.95       8436.45       183.97 o                         
   1   2  10        183.34        247.36        39.31 o                         
   2   2  10       7093.69       6627.47       194.35 o                         
   3   2  10       2208.71       2200.98       145.15 o                         
   4   2  10       1670.76       2219.63       209.34 o                         
   5   2  10       1876.42       2071.41       156.95 o                         
   6   2  10       1089.27       1166.12       123.40 o                         
   7   2  10          6.43          8.75        65.54 o                         
   8   2  10       1565.06       1427.63       238.63 o                         
   9   2  10        973.68       1013.48       171.85 o                         
  10   2  10         65.64        156.19       133.22 o                         
  -7   3  10        141.71        312.05       111.50 o                         
  -6   3  10       1314.23       1322.20       304.47 o                         
  -5   3  10       4912.84       5051.53       928.89 o                         
  -4   3  10        947.01        801.47       102.71 o                         
  -3   3  10       5945.10       5926.75       180.92 o                         
  -2   3  10      10475.68      11115.46       227.68 o                         
  -1   3  10        564.36        531.08        56.08 o                         
   0   3  10      12453.99      12076.42       228.52 o                         
   1   3  10       5797.39       5633.40       152.16 o                         
   2   3  10         93.82         19.22        39.13 o                         
   3   3  10       7020.38       7079.30       576.87 o                         
   4   3  10       2079.20       1882.00       118.58 o                         
   5   3  10         78.33         47.37        54.43 o                         
   6   3  10       4046.11       3935.34       222.51 o                         
   7   3  10       2011.13       2102.71       174.67 o                         
   8   3  10        102.10        141.78        85.21 o                         
   9   3  10       1991.57       1889.66       181.06 o                         
  10   3  10       1637.21       1659.47       221.30 o                         
  -6   4  10       2570.01       2825.78       214.99 o                         
  -5   4  10       1499.68       1328.88       294.25 o                         
  -4   4  10       6226.33       6604.01       242.20 o                         
  -3   4  10       2078.07       2040.96       151.47 o                         
  -2   4  10       6398.77       6174.46       180.51 o                         
  -1   4  10      10948.81      10901.67       262.87 o                         
   0   4  10        116.06        325.04        49.37 o                         
   1   4  10       3747.51       3724.93       142.76 o                         
   2   4  10       5323.60       4903.67       145.94 o                         
   3   4  10        159.86        333.25        64.68 o                         
   4   4  10       2132.57       2334.21       138.88 o                         
   5   4  10       6466.79       6788.64       237.20 o                         
   6   4  10         91.72        119.78       154.38 o                         
   7   4  10       2441.69       2359.64       235.96 o                         
   8   4  10       3205.43       3371.84       229.56 o                         
   9   4  10        109.94        -44.24       141.38 o                         
  10   4  10       1034.91        849.30       167.00 o                         
  -6   5  10       4646.55       4178.24       276.27 o                         
  -5   5  10       4144.97       3943.51       245.18 o                         
  -4   5  10        584.39        669.92       119.54 o                         
  -3   5  10       6124.36       5972.40       230.22 o                         
  -2   5  10       2476.22       2697.20       482.18 o                         
  -1   5  10        415.27        415.25        71.25 o                         
   0   5  10       7690.21       8135.20       302.69 o                         
   1   5  10       3238.66       3218.95       134.22 o                         
   2   5  10       1580.38       1759.01       113.52 o                         
   3   5  10       8733.21       8608.17       532.97 o                         
   4   5  10       3120.97       3311.75       168.43 o                         
   5   5  10       2519.32       2536.03       262.03 o                         
   6   5  10       5289.28       5262.23       242.57 o                         
   7   5  10        794.67       1166.53       164.10 o                         
   8   5  10       2700.09       2689.44       351.73 o                         
   9   5  10       1931.98       2308.39       263.01 o                         
  10   5  10        398.30        404.25       134.75 o                         
  -5   6  10       3309.91       3327.21       467.26 o                         
  -4   6  10       3109.52       3158.55       240.41 o                         
  -3   6  10         37.91        -56.34        84.02 o                         
  -2   6  10       5187.85       5997.63       288.23 o                         
  -1   6  10       5644.05       5787.30       278.57 o                         
   0   6  10         87.78        136.58        62.57 o                         
   1   6  10      10563.01      10973.17       278.35 o                         
   2   6  10       5814.41       5733.72       201.96 o                         
   3   6  10       1031.73       1045.73       205.10 o                         
   4   6  10      11530.33      11527.91       826.08 o                         
   5   6  10       1453.96       1689.46       149.95 o                         
   6   6  10       1127.48       1514.23       266.00 o                         
   7   6  10       4097.05       3907.12       266.59 o                         
   8   6  10       1224.11       1181.13       287.58 o                         
   9   6  10        101.81         54.36       105.95 o                         
  10   6  10       1574.20       1586.02       365.11 o                         
  -4   7  10        621.23        707.17       139.43 o                         
  -3   7  10       3973.49       4038.14       268.24 o                         
  -2   7  10        365.24        326.35       135.58 o                         
  -1   7  10       3626.73       3835.46       321.39 o                         
   0   7  10       5653.61       5944.32       303.76 o                         
   1   7  10        331.18        501.75        83.42 o                         
   2   7  10       5048.32       5074.79       201.03 o                         
   3   7  10       2528.97       3173.94       186.00 o                         
   4   7  10        414.62        367.51        80.22 o                         
   5   7  10       5633.49       5915.80       262.62 o                         
   6   7  10       2492.41       2448.44       385.50 o                         
   7   7  10          5.61        -33.66        67.96 o                         
   8   7  10       2022.33       2127.58       234.26 o                         
   9   7  10       1887.55       1751.88       503.02 o                         
  -3   8  10        702.67        606.36       132.25 o                         
  -2   8  10       4137.15       4247.71       280.96 o                         
  -1   8  10       1923.68       2504.83       421.10 o                         
   0   8  10       2505.88       2731.72       512.59 o                         
   1   8  10       5439.95       5727.31       266.87 o                         
   2   8  10        988.09       1170.64       136.74 o                         
   3   8  10       2571.05       2524.62       192.97 o                         
   4   8  10       4820.76       4619.75       233.98 o                         
   5   8  10       1003.69       1170.15       132.14 o                         
   6   8  10       1647.92       1809.27       238.63 o                         
   7   8  10       3335.18       3293.47       263.16 o                         
   8   8  10         99.28        137.03       122.29 o                         
   9   8  10       1483.96       1273.41       178.39 o                         
  -2   9  10         74.40         70.87        98.70 o                         
  -1   9  10       2925.44       3360.83       523.70 o                         
   0   9  10       1252.69       1258.92       183.08 o                         
   1   9  10        561.89        764.97       145.00 o                         
   2   9  10       4102.77       3982.92       217.27 o                         
   3   9  10       1902.21       2143.44       162.25 o                         
   4   9  10        575.90        576.18       111.35 o                         
   5   9  10       4146.50       3935.24       705.20 o                         
   6   9  10       1542.99       1564.05       152.28 o                         
   7   9  10       1192.90       1012.57       136.05 o                         
   8   9  10       3239.91       3240.87       247.56 o                         
   0  10  10       1289.25       1172.16       184.71 o                         
   1  10  10       2919.88       3271.08       269.83 o                         
   2  10  10         28.24        193.06       123.94 o                         
   3  10  10       2207.44       2021.49       245.31 o                         
   4  10  10       2890.52       3055.78       229.91 o                         
   5  10  10        198.27         87.65       131.70 o                         
   6  10  10       4558.23       4302.23       321.98 o                         
   7  10  10       1257.66       1112.58       184.53 o                         
   3  11  10        188.21        266.68       225.49 o                         
   4  11  10       2007.69       2104.85       238.11 o                         
   5  11  10       1706.72       1895.97       449.00 o                         
  -3  -9  11        237.49        212.55       109.09 o                         
  -2  -9  11          2.54         14.79       106.02 o                         
  -5  -8  11       1352.22       1041.63       154.72 o                         
  -4  -8  11         18.30          6.03        79.86 o                         
  -3  -8  11        656.24        919.02       153.03 o                         
  -2  -8  11       1218.82       1109.49       158.85 o                         
  -1  -8  11         14.55         26.66        86.71 o                         
   0  -8  11        663.35        412.88       143.83 o                         
   1  -8  11       1563.64       1636.04       613.41 o                         
   2  -8  11         59.74        169.44       160.92 o                         
  -6  -7  11          2.45        -33.14        78.46 o                         
  -5  -7  11        579.84        471.50       101.74 o                         
  -4  -7  11       1423.64       1481.78       133.63 o                         
  -3  -7  11         87.03         34.79        57.42 o                         
  -2  -7  11       1045.18        815.83       119.94 o                         
  -1  -7  11       1913.76       1796.05       160.75 o                         
   0  -7  11         18.31        125.52        81.14 o                         
   1  -7  11       1605.45       1573.05       172.61 o                         
   2  -7  11       1032.76        982.44       143.85 o                         
   3  -7  11        185.99        213.92       150.94 o                         
  -7  -6  11        834.36        863.24       120.17 o                         
  -6  -6  11       2366.85       2319.22       169.79 o                         
  -5  -6  11       1089.72        962.59       116.44 o                         
  -4  -6  11       1472.11       1449.61       162.21 o                         
  -3  -6  11       3206.76       3345.30       189.16 o                         
  -2  -6  11        280.31        281.79        68.21 o                         
  -1  -6  11       1795.95       2233.58       169.49 o                         
   0  -6  11       2748.65       2791.42       186.18 o                         
   1  -6  11        282.03        197.62        86.01 o                         
   2  -6  11        589.45        586.32       185.96 o                         
   3  -6  11        776.14        648.88       126.99 o                         
   4  -6  11        289.32        136.79       133.87 o                         
   5  -6  11        200.02        199.88       140.37 o                         
  -7  -5  11       1288.43       1235.71       136.94 o                         
  -6  -5  11        489.69        473.35        96.90 o                         
  -5  -5  11       4050.92       3918.04       214.92 o                         
  -4  -5  11        521.22        444.36       145.55 o                         
  -3  -5  11       1932.48       1913.43       138.04 o                         
  -2  -5  11       4672.23       4842.39       188.26 o                         
  -1  -5  11        204.11        176.19        54.28 o                         
   0  -5  11       1118.72       1047.30       117.79 o                         
   1  -5  11       3091.67       3122.01       219.07 o                         
   2  -5  11        167.22        103.87        76.67 o                         
   3  -5  11         43.88         57.04        80.17 o                         
   4  -5  11       1689.54       1790.91       281.26 o                         
   5  -5  11       1038.72        701.92       181.52 o                         
   6  -5  11        143.28        463.22       177.82 o                         
  -8  -4  11        121.45       -112.79       162.40 o                         
  -7  -4  11       4200.59       3850.76       582.42 o                         
  -6  -4  11       2387.09       2185.04       198.54 o                         
  -5  -4  11        682.92        630.26       138.09 o                         
  -4  -4  11       5049.16       4698.83       210.88 o                         
  -3  -4  11       1840.69       1760.62       132.01 o                         
  -2  -4  11       1101.44       1198.46       125.67 o                         
  -1  -4  11       3513.89       3611.08       161.06 o                         
   0  -4  11       1341.60       1037.60       169.70 o                         
   1  -4  11        208.59        240.12        76.58 o                         
   2  -4  11       1781.81       2059.93       172.06 o                         
   3  -4  11       2146.38       2353.12       147.15 o                         
   4  -4  11        177.43        232.54        66.92 o                         
   5  -4  11       2248.87       2331.17       186.35 o                         
   6  -4  11        714.13        598.82       120.88 o                         
  -8  -3  11       3251.26       2994.37       255.56 o                         
  -7  -3  11         30.06        131.20        96.59 o                         
  -6  -3  11       6207.16       6086.26       311.16 o                         
  -5  -3  11       4140.71       3942.39       223.63 o                         
  -4  -3  11         53.88        147.93        70.26 o                         
  -3  -3  11       3627.89       3910.84       208.31 o                         
  -2  -3  11       3621.36       3591.38       188.91 o                         
  -1  -3  11          4.59        130.26        56.16 o                         
   0  -3  11       3301.81       3431.74       152.67 o                         
   1  -3  11       5675.32       5614.71       207.70 o                         
   2  -3  11         13.02        233.89        78.02 o                         
   3  -3  11       6078.25       5985.42       192.15 o                         
   4  -3  11        860.46        717.32       130.63 o                         
   5  -3  11         24.02        325.81        77.63 o                         
   6  -3  11       1076.13       1083.11       175.47 o                         
   7  -3  11        511.79        410.63       113.94 o                         
  -8  -2  11       2390.64       1973.59       454.09 o                         
  -7  -2  11       4014.87       3523.00       707.90 o                         
  -6  -2  11        375.62        201.04        88.88 o                         
  -5  -2  11       2622.23       2888.72       168.77 o                         
  -4  -2  11       6462.59       6650.40       216.23 o                         
  -3  -2  11        712.64        593.10       171.58 o                         
  -2  -2  11       6769.92       6574.64       217.35 o                         
  -1  -2  11      13773.51      13830.62       268.86 o                         
   0  -2  11         40.58         18.19        37.93 o                         
   1  -2  11       6260.56       6393.18       315.84 o                         
   2  -2  11       6222.40       6351.83       281.40 o                         
   3  -2  11         84.16         48.05        43.05 o                         
   4  -2  11       2892.64       3152.67       170.99 o                         
   5  -2  11       1075.76       1047.74       110.17 o                         
   6  -2  11         62.74          4.68        57.12 o                         
   7  -2  11       1143.63       1229.22       147.97 o                         
   8  -2  11       2412.97       2550.10       217.13 o                         
  -8  -1  11       1413.54        891.78       205.38 o                         
  -7  -1  11        415.11        607.59       267.57 o                         
  -6  -1  11       3565.72       3753.19       432.47 o                         
  -5  -1  11       3500.59       3972.93       190.97 o                         
  -4  -1  11       2845.02       2801.64       224.93 o                         
  -3  -1  11      10841.87      11030.00       243.60 o                         
  -2  -1  11       1224.73       1433.85        97.70 o                         
  -1  -1  11       6546.02       6439.65       167.15 o                         
   0  -1  11      10533.31      10659.60       222.47 o                         
   1  -1  11         19.85        151.92        56.24 o                         
   2  -1  11       1635.93       1548.97       117.90 o                         
   3  -1  11       3553.58       3778.93       224.77 o                         
   4  -1  11         13.18        -12.25        45.67 o                         
   5  -1  11       2664.44       2735.11       239.87 o                         
   6  -1  11       4697.65       4672.65       207.78 o                         
   7  -1  11        588.24        599.69       173.78 o                         
   8  -1  11       1324.22       1532.85       265.16 o                         
  -7   0  11       3644.82       3292.27       595.60 o                         
  -6   0  11        153.65        141.28        86.66 o                         
  -5   0  11      10578.52      11239.54       386.53 o                         
  -4   0  11       5951.43       5922.11       203.89 o                         
  -3   0  11       1002.27       1358.90       153.34 o                         
  -2   0  11      12077.19      11850.66       274.70 o                         
  -1   0  11       2620.67       2695.76       134.57 o                         
   0   0  11       1127.97       1039.06        73.55 o                         
   1   0  11      12155.44      12706.17       510.79 o                         
   2   0  11       1062.38       1144.63       191.28 o                         
   3   0  11        988.33       1217.34       101.43 o                         
   4   0  11       8201.51       7811.10       280.54 o                         
   5   0  11       3616.87       3244.64       365.51 o                         
   6   0  11       2135.37       1764.16       159.86 o                         
   7   0  11       2912.59       2937.84       206.60 o                         
   8   0  11        362.43        259.51       118.24 o                         
   9   0  11        792.89        758.01       166.35 o                         
  -7   1  11       2626.10       2318.86       183.52 o                         
  -6   1  11       3800.27       4314.38       235.07 o                         
  -5   1  11         77.95         92.14        74.75 o                         
  -4   1  11       7178.77       7372.04       245.06 o                         
  -3   1  11       6632.17       6537.98       194.32 o                         
  -2   1  11        280.82        182.35        67.79 o                         
  -1   1  11       5742.81       5519.23       167.58 o                         
   0   1  11       5662.98       5560.76       143.61 o                         
   1   1  11        815.17        817.27       172.99 o                         
   2   1  11      11490.27      10830.18       288.98 o                         
   3   1  11       5236.56       5626.48       190.03 o                         
   4   1  11       1602.91       1515.53       139.29 o                         
   5   1  11       9654.38       9464.85       308.35 o                         
   6   1  11        923.99        793.13       113.36 o                         
   7   1  11        245.31        304.26        91.92 o                         
   8   1  11       2016.61       1698.59       172.23 o                         
   9   1  11        607.61        486.36       140.15 o                         
  -7   2  11        931.21       1188.27       145.29 o                         
  -6   2  11       1851.53       1602.59       155.99 o                         
  -5   2  11       5329.64       5189.45       236.00 o                         
  -4   2  11       1144.56       1260.45       168.29 o                         
  -3   2  11       2438.84       2579.69       166.77 o                         
  -2   2  11       8373.72       8420.15       219.18 o                         
  -1   2  11       2401.79       2616.36       133.98 o                         
   0   2  11       7985.30       7496.29       174.24 o                         
   1   2  11      13158.75      12689.54       300.86 o                         
   2   2  11        449.31        695.81       129.51 o                         
   3   2  11       8659.81       8835.71       237.86 o                         
   4   2  11       4093.74       4476.69       330.46 o                         
   5   2  11         43.19        -41.91        58.65 o                         
   6   2  11       3411.84       3282.03       212.20 o                         
   7   2  11       3509.23       3461.44       224.54 o                         
   8   2  11          2.63        180.56        88.52 o                         
   9   2  11       1154.46       1389.16       206.54 o                         
  -6   3  11       2127.54       2047.03       176.47 o                         
  -5   3  11        648.28        594.90       100.95 o                         
  -4   3  11       5248.40       5114.24       235.67 o                         
  -3   3  11       5197.95       5682.11       242.35 o                         
  -2   3  11       3315.62       3344.91       139.93 o                         
  -1   3  11      15799.38      15582.96       329.29 o                         
   0   3  11       1579.92       1941.57       116.54 o                         
   1   3  11       6085.92       5831.87       165.46 o                         
   2   3  11      16146.00      16405.60       358.14 o                         
   3   3  11        498.70        648.26        82.18 o                         
   4   3  11       3269.60       3446.65       171.68 o                         
   5   3  11       7158.63       6896.69       319.08 o                         
   6   3  11        212.15        330.08        84.65 o                         
   7   3  11       3397.85       3028.54       213.21 o                         
   8   3  11       4148.99       4340.03       348.04 o                         
   9   3  11        170.75        128.55       115.93 o                         
  10   3  11       1769.42       1605.04       279.59 o                         
  -6   4  11       1706.18       1707.09       175.08 o                         
  -5   4  11       3334.62       3392.57       263.98 o                         
  -4   4  11        254.10        299.29        86.33 o                         
  -3   4  11       8971.14       9072.54       265.99 o                         
  -2   4  11       5448.67       5630.87       475.06 o                         
  -1   4  11        523.41        466.29       126.74 o                         
   0   4  11       7111.36       7371.69       215.87 o                         
   1   4  11       2823.97       2639.49       326.37 o                         
   2   4  11       1185.50       1145.55       147.27 o                         
   3   4  11      11455.53      11206.04       283.59 o                         
   4   4  11       1697.50       1678.31       124.29 o                         
   5   4  11       1507.22       1348.12       220.10 o                         
   6   4  11       6953.34       7348.23       416.53 o                         
   7   4  11       2005.79       1840.34       170.56 o                         
   8   4  11       1210.06       1661.19       187.94 o                         
   9   4  11       3578.98       3546.54       246.74 o                         
  10   4  11        261.21         83.06       245.97 o                         
  -5   5  11       2310.68       2582.52       204.36 o                         
  -4   5  11       5308.28       5771.52       324.79 o                         
  -3   5  11         77.32         56.16        76.58 o                         
  -2   5  11       3098.21       3279.74       298.07 o                         
  -1   5  11       7076.89       7517.63       267.67 o                         
   0   5  11          3.06         -1.74        57.54 o                         
   1   5  11       4386.25       4463.72       154.81 o                         
   2   5  11       4722.59       4860.01       215.73 o                         
   3   5  11          7.52          2.90        48.35 o                         
   4   5  11       9215.55       8721.00       374.54 o                         
   5   5  11       5314.07       5786.19       373.83 o                         
   6   5  11        517.49        424.21        83.23 o                         
   7   5  11       7677.45       7114.83       345.89 o                         
   8   5  11       1476.38       1606.71       195.74 o                         
   9   5  11        421.41        525.33       331.76 o                         
  10   5  11       2045.46       1658.89       229.79 o                         
  -4   6  11        860.73        752.77       371.11 o                         
  -3   6  11       3412.60       3691.72       255.67 o                         
  -2   6  11        645.31        868.31       147.81 o                         
  -1   6  11       1336.16       1182.66       159.10 o                         
   0   6  11       6122.83       6705.72       249.79 o                         
   1   6  11        890.82       1179.13       260.16 o                         
   2   6  11       4521.91       4468.12       203.73 o                         
   3   6  11       7609.30       7837.37       590.20 o                         
   4   6  11       1134.22       1285.06       362.05 o                         
   5   6  11       6652.61       6428.94       270.65 o                         
   6   6  11       3154.56       2935.64       369.27 o                         
   7   6  11          1.11         50.44        93.09 o                         
   8   6  11       2758.63       3305.88       363.90 o                         
   9   6  11       1917.02       1585.52       210.73 o                         
  -3   7  11         10.28         94.38       150.22 o                         
  -2   7  11       2394.71       2708.78       225.64 o                         
  -1   7  11       2386.18       3294.22       263.23 o                         
   0   7  11        180.99        302.14       164.62 o                         
   1   7  11       7850.40       7703.83       319.75 o                         
   2   7  11       1170.63       1248.83       137.92 o                         
   3   7  11       2484.77       2627.18       184.17 o                         
   4   7  11       6978.26       7049.17       585.46 o                         
   5   7  11       1033.28       1109.00       121.13 o                         
   6   7  11       1329.95       1398.96       139.24 o                         
   7   7  11       3626.37       3463.65       241.67 o                         
   8   7  11        608.54       1053.34       197.30 o                         
   9   7  11        956.18        830.13       176.62 o                         
  -2   8  11          6.79        138.47       102.91 o                         
  -1   8  11       4035.81       4022.80       299.40 o                         
   0   8  11       2768.46       3188.22       259.65 o                         
   1   8  11        150.19         89.79        95.30 o                         
   2   8  11       4523.62       4863.91       458.97 o                         
   3   8  11       2822.36       2753.56       206.62 o                         
   4   8  11        219.59        117.00        67.17 o                         
   5   8  11       3021.42       3124.79       248.73 o                         
   6   8  11       2930.57       3062.80       406.03 o                         
   7   8  11        182.56        100.86        83.02 o                         
   8   8  11       3100.06       2787.06       268.38 o                         
   9   8  11       1180.99        928.21       167.15 o                         
  -1   9  11         10.07         38.16       107.94 o                         
   0   9  11       1578.71       1489.72       198.89 o                         
   1   9  11       2172.91       2699.98       572.30 o                         
   2   9  11        211.78        400.79       107.90 o                         
   3   9  11       1957.84       1675.35       173.90 o                         
   4   9  11       2860.60       3394.17       241.94 o                         
   5   9  11        184.44        494.14       127.56 o                         
   6   9  11       3034.78       2657.73       200.98 o                         
   7   9  11       2884.02       3074.14       216.92 o                         
   8   9  11        249.92        196.87        94.20 o                         
   1  10  11        190.88         50.17       151.06 o                         
   2  10  11       2701.25       3035.60       304.89 o                         
   3  10  11        800.40        872.81       143.65 o                         
   4  10  11        953.93        874.96       147.75 o                         
   5  10  11       3267.99       3292.24       485.82 o                         
   6  10  11         51.59          8.81       232.95 o                         
   7  10  11       1760.29       1611.37       247.20 o                         
  -4  -8  12       1737.57       1543.76       160.86 o                         
  -3  -8  12          4.00         90.38       113.79 o                         
  -2  -8  12        857.57        920.71       157.46 o                         
  -1  -8  12       2083.05       1853.59       518.56 o                         
   0  -8  12         40.00         -6.12       115.70 o                         
  -5  -7  12         56.58         77.74        81.89 o                         
  -4  -7  12       1405.78       1542.83       153.35 o                         
  -3  -7  12       3501.82       3663.84       572.03 o                         
  -2  -7  12        312.99        289.31        96.67 o                         
  -1  -7  12       1465.21       1587.45       180.34 o                         
   0  -7  12       2835.02       2847.10       245.78 o                         
   1  -7  12         31.87         -4.23       105.13 o                         
   2  -7  12       1528.60       1371.32       172.10 o                         
  -6  -6  12        496.29        646.54       109.18 o                         
  -5  -6  12       3542.64       3667.99       211.37 o                         
  -4  -6  12       2511.66       2032.31       227.63 o                         
  -3  -6  12        692.57        801.17       105.98 o                         
  -2  -6  12       4406.82       4440.80       190.28 o                         
  -1  -6  12        378.74        277.20        89.39 o                         
   0  -6  12       1417.65       1423.91       165.26 o                         
   1  -6  12       3225.12       3057.15       352.34 o                         
   2  -6  12        161.77        157.25        91.14 o                         
   3  -6  12        911.72       1225.83       343.72 o                         
   4  -6  12       1090.93        989.15       178.21 o                         
  -7  -5  12       2929.30       2574.12       237.34 o                         
  -6  -5  12       3422.69       3349.96       210.80 o                         
  -5  -5  12         35.47         91.39        75.92 o                         
  -4  -5  12       5910.73       5934.04       324.71 o                         
  -3  -5  12       2912.16       2669.45       169.39 o                         
  -2  -5  12        824.79       1008.14       109.37 o                         
  -1  -5  12       6101.66       5974.50       765.22 o                         
   0  -5  12       1239.72       1250.03       182.41 o                         
   1  -5  12        971.81        965.75       140.90 o                         
   2  -5  12       3792.70       3495.54       701.26 o                         
   3  -5  12       1466.15       1398.35       277.36 o                         
   4  -5  12        128.34        177.63       145.49 o                         
   5  -5  12       1895.16       1397.89       245.19 o                         
  -7  -4  12        464.64        363.83       110.40 o                         
  -6  -4  12       2699.92       2684.87       206.04 o                         
  -5  -4  12       4539.28       4232.75       268.27 o                         
  -4  -4  12         21.51        -19.74        94.62 o                         
  -3  -4  12       7661.07       7780.89       266.86 o                         
  -2  -4  12       6003.86       5935.16       447.12 o                         
  -1  -4  12         76.41        159.69        57.71 o                         
   0  -4  12       3384.63       3469.21       227.13 o                         
   1  -4  12       3509.83       4031.06       573.82 o                         
   2  -4  12        130.33        172.86        82.28 o                         
   3  -4  12       3599.57       4071.20       251.08 o                         
   4  -4  12       3358.85       3507.64       281.09 o                         
   5  -4  12        331.51        387.45       131.15 o                         
   6  -4  12       2547.90       2310.10       196.90 o                         
  -7  -3  12       5700.99       5257.11       315.32 o                         
  -6  -3  12        687.88        732.56       106.61 o                         
  -5  -3  12       2951.52       2854.07       175.71 o                         
  -4  -3  12       6389.69       5978.19       264.05 o                         
  -3  -3  12        358.35        373.81        86.60 o                         
  -2  -3  12       3546.35       3554.73       226.39 o                         
  -1  -3  12       7646.78       7696.58       215.49 o                         
   0  -3  12        645.46        583.83        82.54 o                         
   1  -3  12       5665.11       6058.94       282.92 o                         
   2  -3  12       6751.10       7483.05       417.89 o                         
   3  -3  12         39.98         56.54        52.05 o                         
   4  -3  12       4221.95       4362.41       214.83 o                         
   5  -3  12       2940.75       2778.12       179.11 o                         
   6  -3  12        236.53        146.16        84.74 o                         
   7  -3  12       1968.29       2011.89       188.63 o                         
  -7  -2  12       1202.05       1048.25       169.73 o                         
  -6  -2  12       5315.41       4783.97       424.41 o                         
  -5  -2  12       2195.99       2406.10       161.70 o                         
  -4  -2  12       1412.23       1629.16       129.03 o                         
  -3  -2  12       5953.69       5860.99       519.83 o                         
  -2  -2  12       4472.81       4528.40       220.00 o                         
  -1  -2  12       1769.00       2179.43       147.58 o                         
   0  -2  12      13860.32      13779.45       457.02 o                         
   1  -2  12        686.30        828.06       152.76 o                         
   2  -2  12       3946.65       3509.85       192.91 o                         
   3  -2  12       8829.08       9169.58       239.45 o                         
   4  -2  12         25.61         70.26        61.24 o                         
   5  -2  12       1419.20       1268.70       123.66 o                         
   6  -2  12       2609.46       2422.37       170.80 o                         
   7  -2  12        279.49        662.43       150.86 o                         
  -7  -1  12       1441.03       1553.91       543.35 o                         
  -6  -1  12         31.31        168.12        98.36 o                         
  -5  -1  12       3522.49       3338.35       226.83 o                         
  -4  -1  12       6396.18       6538.20       215.68 o                         
  -3  -1  12          6.61         22.27        47.59 o                         
  -2  -1  12       9648.86      10080.10       228.27 o                         
  -1  -1  12       5872.80       6102.03       163.79 o                         
   0  -1  12       1176.55       1094.06        94.31 o                         
   1  -1  12       7472.61       7624.83       211.63 o                         
   2  -1  12       1473.13       1471.34       282.67 o                         
   3  -1  12       3149.30       3768.08       189.94 o                         
   4  -1  12       6330.25       6746.14       234.13 o                         
   5  -1  12       2952.51       2903.10       173.15 o                         
   6  -1  12        412.15        565.80       125.90 o                         
   7  -1  12       3671.06       3348.75       280.44 o                         
   8  -1  12       1557.54       1257.53       193.82 o                         
  -7   0  12       1155.23       1022.91       179.62 o                         
  -6   0  12       8174.75       7430.32       311.83 o                         
  -5   0  12       1223.24       1519.04       147.14 o                         
  -4   0  12       3564.74       3709.85       184.86 o                         
  -3   0  12      11417.76      11752.85       280.71 o                         
  -2   0  12         33.61         48.97        48.16 o                         
  -1   0  12       7012.14       6887.84       213.49 o                         
   0   0  12       6082.40       6575.89       266.13 o                         
   1   0  12         26.25         45.62        45.19 o                         
   2   0  12       6638.48       6608.01       277.30 o                         
   3   0  12       7104.72       6778.19       328.41 o                         
   4   0  12         71.15         91.70        65.29 o                         
   5   0  12       8629.08       8442.98       306.67 o                         
   6   0  12       3238.23       3207.45       240.46 o                         
   7   0  12        402.51        479.37       109.91 o                         
   8   0  12       2964.26       2582.34       253.98 o                         
  -7   1  12       1373.33       1374.05       153.90 o                         
  -6   1  12       1344.05       1362.72       147.77 o                         
  -5   1  12       5456.05       5984.87       268.34 o                         
  -4   1  12        776.23        760.43       107.24 o                         
  -3   1  12       2500.64       2836.81       183.07 o                         
  -2   1  12       4476.57       4377.74       179.76 o                         
  -1   1  12        764.91       1356.23       145.02 o                         
   0   1  12       3270.36       3380.51       159.11 o                         
   1   1  12      12876.28      12350.81       373.45 o                         
   2   1  12       1297.42       1322.56       135.65 o                         
   3   1  12       6863.81       6663.30       261.36 o                         
   4   1  12      11480.57      11155.78       339.44 o                         
   5   1  12         85.47        187.54        83.37 o                         
   6   1  12       3797.65       3602.37       268.78 o                         
   7   1  12       3807.24       3821.15       247.69 o                         
   8   1  12        122.07        243.09        93.89 o                         
   9   1  12       1670.23       1452.12       217.85 o                         
  -6   2  12       1202.91       1295.03       147.84 o                         
  -5   2  12         11.92         35.44        71.51 o                         
  -4   2  12       3846.06       4107.36       198.22 o                         
  -3   2  12       3061.87       3532.03       201.44 o                         
  -2   2  12         23.30        118.96        95.72 o                         
  -1   2  12       9299.18       9182.00       229.23 o                         
   0   2  12       5430.46       5300.70       192.64 o                         
   1   2  12       2578.13       3543.54       443.79 o                         
   2   2  12      14331.18      13560.81       928.22 o                         
   3   2  12       2655.46       2924.92       154.65 o                         
   4   2  12       2836.60       3240.43       204.69 o                         
   5   2  12       7468.90       7630.78       335.12 o                         
   6   2  12        662.73        964.68       127.03 o                         
   7   2  12       2116.72       2142.84       182.95 o                         
   8   2  12       3383.08       3047.69       373.68 o                         
   9   2  12        291.09        343.97       177.08 o                         
  -6   3  12        997.04        728.15       121.76 o                         
  -5   3  12       2175.26       2446.26       221.50 o                         
  -4   3  12         33.21         10.67        70.21 o                         
  -3   3  12       2862.59       2819.98       163.72 o                         
  -2   3  12       6365.20       6592.99       249.69 o                         
  -1   3  12        328.53        394.88        74.69 o                         
   0   3  12       9312.94       9025.74       248.35 o                         
   1   3  12       5739.54       5689.86       444.74 o                         
   2   3  12        338.02        358.55        74.30 o                         
   3   3  12       5759.78       5888.94       210.10 o                         
   4   3  12       2986.28       3144.90       380.11 o                         
   5   3  12       1030.33       1210.18       230.84 o                         
   6   3  12       5107.08       4991.58       325.13 o                         
   7   3  12       1936.81       2032.45       216.24 o                         
   8   3  12        435.88        388.44       109.20 o                         
   9   3  12       4154.66       4783.55       309.51 o                         
  -5   4  12        751.97        672.14       115.12 o                         
  -4   4  12       3229.15       3683.35       357.32 o                         
  -3   4  12        660.52        748.33       137.37 o                         
  -2   4  12       2274.19       2345.03       224.59 o                         
  -1   4  12       6090.58       6006.90       217.77 o                         
   0   4  12        701.25        828.60        95.79 o                         
   1   4  12       2416.52       2485.13       161.40 o                         
   2   4  12       5269.21       5382.97       202.45 o                         
   3   4  12        243.98        319.35        69.00 o                         
   4   4  12       3167.09       3168.47       210.57 o                         
   5   4  12       6303.09       6294.48       399.22 o                         
   6   4  12        400.63        470.64        98.79 o                         
   7   4  12       5417.78       5714.32       962.35 o                         
   8   4  12       3098.63       3189.07       244.85 o                         
   9   4  12        101.24        -62.42        86.27 o                         
  -5   5  12       1077.53       1271.25       226.94 o                         
  -4   5  12        427.91        418.63       134.33 o                         
  -3   5  12       2995.37       3311.32       538.99 o                         
  -2   5  12       1004.10       1359.82       179.38 o                         
  -1   5  12        593.77        832.25       243.52 o                         
   0   5  12       4356.53       4497.54       365.89 o                         
   1   5  12       1483.14       1477.30       112.13 o                         
   2   5  12       1119.94        928.05       216.18 o                         
   3   5  12       9825.99       9312.27       268.14 o                         
   4   5  12       1056.06       1281.38       134.52 o                         
   5   5  12       2306.00       1964.53       325.67 o                         
   6   5  12       6394.19       6320.78       391.95 o                         
   7   5  12        117.85         77.18       118.41 o                         
   8   5  12       3376.92       2799.31       265.83 o                         
   9   5  12       3509.02       3386.75       254.27 o                         
  -4   6  12        759.48        736.30       173.09 o                         
  -3   6  12          3.81        -80.36        89.38 o                         
  -2   6  12       1865.85       2216.53       229.66 o                         
  -1   6  12       1260.89       1310.57       368.97 o                         
   0   6  12          4.83        114.45        69.78 o                         
   1   6  12       4932.89       4868.66       558.64 o                         
   2   6  12       4059.09       4429.68       221.86 o                         
   3   6  12        175.37        155.25        70.68 o                         
   4   6  12       5749.40       6068.68       441.80 o                         
   5   6  12       2015.77       2357.15       292.95 o                         
   6   6  12       1062.59       1192.12       209.24 o                         
   7   6  12       3299.82       2955.32       266.12 o                         
   8   6  12       1049.37       1035.80       183.54 o                         
   9   6  12        883.01        712.46       164.76 o                         
  -3   7  12       1129.01       1200.02       212.83 o                         
  -2   7  12          8.94         72.35        97.91 o                         
  -1   7  12       1155.91        985.60       159.13 o                         
   0   7  12       3178.02       2892.68       273.12 o                         
   1   7  12          8.58         86.32        69.21 o                         
   2   7  12       3070.31       2921.53       211.48 o                         
   3   7  12       2873.31       3274.35       200.03 o                         
   4   7  12         43.19        133.53        77.43 o                         
   5   7  12       4960.97       4396.73       239.58 o                         
   6   7  12       2216.06       1855.80       178.87 o                         
   7   7  12         99.82        -11.24        76.29 o                         
   8   7  12       2617.51       2366.99       281.62 o                         
   9   7  12       1895.29       2197.65       411.38 o                         
  -2   8  12        975.31       1355.51       298.89 o                         
  -1   8  12        348.07        326.20       131.65 o                         
   0   8  12       1431.43       1712.12       210.09 o                         
   1   8  12       2430.82       2852.89       247.37 o                         
   2   8  12        294.08        528.62       113.69 o                         
   3   8  12        884.37        875.05       139.63 o                         
   4   8  12       1634.89       1643.55       185.48 o                         
   5   8  12         64.97        283.78       132.24 o                         
   6   8  12        867.29        820.62       122.46 o                         
   7   8  12       3289.33       3356.34       227.07 o                         
   8   8  12         80.59        410.73       336.98 o                         
   0   9  12         72.65        234.41       133.72 o                         
   1   9  12        300.78        139.88       113.77 o                         
   2   9  12       1263.59        800.39       207.18 o                         
   3   9  12        654.09        727.16       238.81 o                         
   4   9  12         79.17        235.84       271.68 o                         
   5   9  12       2888.54       2862.43       247.87 o                         
   6   9  12        834.24        899.88       139.75 o                         
   7   9  12        945.45        837.31       133.01 o                         
   2  10  12          7.49        -53.02       133.61 o                         
   3  10  12       1392.27       1520.32       175.70 o                         
   4  10  12       1211.79       1320.48       220.03 o                         
   5  10  12         71.42       -125.84        83.89 o                         
   6  10  12       2329.84       2291.04       340.00 o                         
  -4  -7  13       1734.89       1653.51       149.49 o                         
  -3  -7  13        376.91        452.78       139.73 o                         
  -2  -7  13       2705.71       2606.88       227.96 o                         
  -1  -7  13       1492.69       1611.12       282.62 o                         
   0  -7  13       1136.22       1320.95       172.60 o                         
   1  -7  13       3991.57       3771.37       276.52 o                         
  -5  -6  13         37.83         32.71        78.60 o                         
  -4  -6  13       2615.26       2455.92       346.98 o                         
  -3  -6  13       3042.99       3291.09       199.07 o                         
  -2  -6  13         15.23        165.09       388.98 o                         
  -1  -6  13       4541.73       5045.78       739.10 o                         
   0  -6  13       2579.37       2373.25       612.83 o                         
   1  -6  13       1004.60        852.64       138.35 o                         
   2  -6  13       3802.39       3628.70       507.53 o                         
   3  -6  13        925.07        797.20       145.79 o                         
  -6  -5  13       1392.64       1297.60       149.26 o                         
  -5  -5  13       3741.77       3648.44       325.51 o                         
  -4  -5  13        353.75        350.91        97.82 o                         
  -3  -5  13       3854.71       3710.63       219.57 o                         
  -2  -5  13       5538.16       5460.06       246.63 o                         
  -1  -5  13         63.60         -6.22        81.56 o                         
   0  -5  13       5628.17       6116.46       325.42 o                         
   1  -5  13       3598.87       3376.46       280.64 o                         
   2  -5  13          2.20         30.88        84.93 o                         
   3  -5  13       1853.86       1779.22       355.47 o                         
   4  -5  13       2225.71       1938.13       190.40 o                         
  -6  -4  13       1075.97       1026.64       203.42 o                         
  -5  -4  13       1101.70       1079.47       249.37 o                         
  -4  -4  13       5584.75       5315.19       630.75 o                         
  -3  -4  13        725.89        719.63       112.87 o                         
  -2  -4  13       3081.40       3008.10       241.55 o                         
  -1  -4  13       3420.01       3524.99       199.14 o                         
   0  -4  13        944.17       1149.76       147.55 o                         
   1  -4  13       1602.82       1657.60       170.33 o                         
   2  -4  13       6212.70       6240.30       408.25 o                         
   3  -4  13        349.14        671.50       311.28 o                         
   4  -4  13       2389.43       1933.79       181.96 o                         
   5  -4  13       4438.90       3381.67       608.50 o                         
  -7  -3  13         24.13         12.84       122.56 o                         
  -6  -3  13       4016.43       3483.80       206.07 o                         
  -5  -3  13       1418.56       1379.95       131.15 o                         
  -4  -3  13        156.00        164.90        80.71 o                         
  -3  -3  13       4228.89       4000.98       234.07 o                         
  -2  -3  13       2730.99       2610.36       177.48 o                         
  -1  -3  13        478.82        621.79       104.83 o                         
   0  -3  13       5564.35       5526.92       344.16 o                         
   1  -3  13       4156.95       4493.14       264.74 o                         
   2  -3  13       1952.51       2050.65       182.99 o                         
   3  -3  13       8378.67       8113.77       238.39 o                         
   4  -3  13       1041.87       1063.96       108.84 o                         
   5  -3  13       1931.01       1958.09       205.15 o                         
   6  -3  13       2570.00       2589.65       203.68 o                         
  -7  -2  13       1715.87       1658.86       463.12 o                         
  -6  -2  13          5.18         11.40       166.27 o                         
  -5  -2  13       1801.11       1698.37       153.10 o                         
  -4  -2  13       4977.58       5160.72       393.36 o                         
  -3  -2  13        129.94         37.65        55.53 o                         
  -2  -2  13       2903.08       2950.87       182.56 o                         
  -1  -2  13       8665.36       9197.57       440.75 o                         
   0  -2  13        193.99        261.36        64.27 o                         
   1  -2  13       5840.27       5650.46       315.11 o                         
   2  -2  13       5363.48       5537.29       232.71 o                         
   3  -2  13        224.08        181.16       102.65 o                         
   4  -2  13       4381.25       4419.60       329.81 o                         
   5  -2  13       1210.90       1156.95       126.98 o                         
   6  -2  13        116.92        194.51        97.84 o                         
   7  -2  13       3000.37       2896.47       268.43 o                         
  -7  -1  13        553.58        247.71       294.97 o                         
  -6  -1  13       2157.35       2315.97       647.05 o                         
  -5  -1  13       1427.52       1716.36       295.08 o                         
  -4  -1  13       1865.49       1851.27       300.68 o                         
  -3  -1  13       4039.88       3935.78       262.72 o                         
  -2  -1  13       1653.23       1755.05       114.87 o                         
  -1  -1  13       5733.36       6037.17       222.49 o                         
   0  -1  13       9228.05       9095.27       375.37 o                         
   1  -1  13         72.90        223.38        61.09 o                         
   2  -1  13       4193.72       3865.11       341.49 o                         
   3  -1  13       5538.15       6057.66       237.10 o                         
   4  -1  13        220.43        350.45       185.65 o                         
   5  -1  13       3861.60       4408.92       286.51 o                         
   6  -1  13       5567.34       5119.66       287.98 o                         
   7  -1  13          2.05        -21.53       102.63 o                         
   8  -1  13       3803.07       3715.96       315.78 o                         
  -6   0  13         43.69        -98.88       178.45 o                         
  -5   0  13       3369.82       2958.63       201.48 o                         
  -4   0  13       1512.26       1452.25       125.82 o                         
  -3   0  13        777.61        922.91       108.12 o                         
  -2   0  13       7338.68       7634.54       336.68 o                         
  -1   0  13        726.99        758.57        85.25 o                         
   0   0  13       1215.45       1266.60       141.73 o                         
   1   0  13       7670.73       7700.12       210.84 o                         
   2   0  13       1236.52       1367.24       142.50 o                         
   3   0  13        768.36       1317.97       139.02 o                         
   4   0  13       7129.34       7478.38       302.41 o                         
   5   0  13        320.09        698.25       115.29 o                         
   6   0  13       3458.98       3110.95       262.15 o                         
   7   0  13       4039.72       4077.57       268.96 o                         
   8   0  13        175.26        147.16       129.22 o                         
  -6   1  13        942.87       1349.39       150.24 o                         
  -5   1  13        212.44        239.72        93.44 o                         
  -4   1  13       2936.30       2808.21       188.71 o                         
  -3   1  13       2185.83       2524.78       260.30 o                         
  -2   1  13        193.06        147.92        63.28 o                         
  -1   1  13       1615.20       1708.09       118.26 o                         
   0   1  13       4703.08       5316.45       288.64 o                         
   1   1  13         76.31         68.98        56.39 o                         
   2   1  13       6193.10       6914.25       349.33 o                         
   3   1  13       5218.73       5288.06       256.60 o                         
   4   1  13        918.75        745.16       115.10 o                         
   5   1  13       6550.29       7229.06       377.81 o                         
   6   1  13       2591.87       2810.18       215.85 o                         
   7   1  13       1140.82       1121.77       348.74 o                         
   8   1  13       3005.94       2814.95       225.83 o                         
  -6   2  13       1104.91       1099.22       138.71 o                         
  -5   2  13       1003.06        792.21       181.83 o                         
  -4   2  13         21.14        -83.23        64.83 o                         
  -3   2  13        851.44        756.70       110.09 o                         
  -2   2  13       4161.18       4184.14       187.86 o                         
  -1   2  13        619.59        887.91        94.95 o                         
   0   2  13       2484.70       2387.29       337.91 o                         
   1   2  13       6801.67       7444.03       235.18 o                         
   2   2  13         55.34        130.37        68.06 o                         
   3   2  13       6252.11       6463.41       238.08 o                         
   4   2  13       4421.07       5137.13       267.76 o                         
   5   2  13         31.74          6.61        78.22 o                         
   6   2  13       5114.02       5032.80       283.72 o                         
   7   2  13       2111.31       2040.35       194.37 o                         
   8   2  13        131.11        422.85       309.04 o                         
   9   2  13       2320.18       2193.05       305.12 o                         
  -5   3  13         94.38        242.48        94.39 o                         
  -4   3  13       1175.26       1036.23       126.01 o                         
  -3   3  13        562.36        597.17       110.47 o                         
  -2   3  13       1272.88       1273.17       125.76 o                         
  -1   3  13       3798.86       3889.20       200.94 o                         
   0   3  13       1364.43       1556.45       211.22 o                         
   1   3  13       2021.72       1879.98       159.50 o                         
   2   3  13       6505.50       6746.73       443.71 o                         
   3   3  13        513.24        750.63        95.28 o                         
   4   3  13       1324.19       1230.59       124.29 o                         
   5   3  13       3155.65       3374.73       217.52 o                         
   6   3  13        127.90        292.63       103.20 o                         
   7   3  13       1953.11       1955.51       188.35 o                         
   8   3  13       4551.84       4572.46       665.08 o                         
   9   3  13         81.75        130.17       109.12 o                         
  -5   4  13        732.45        975.39       188.25 o                         
  -4   4  13        203.09         73.91       123.67 o                         
  -3   4  13       2635.57       2427.39       206.60 o                         
  -2   4  13       1596.67       1830.71       175.76 o                         
  -1   4  13        395.67        427.27        83.92 o                         
   0   4  13       4210.51       4751.83       258.35 o                         
   1   4  13        966.29        932.48       150.57 o                         
   2   4  13        151.88        166.60        66.03 o                         
   3   4  13       4822.23       4585.83       219.13 o                         
   4   4  13       2225.49       2274.71       157.21 o                         
   5   4  13        341.77        395.98       102.02 o                         
   6   4  13       5403.05       5504.49       274.54 o                         
   7   4  13       1384.48       1512.71       206.41 o                         
   8   4  13       1715.35       1425.20       205.93 o                         
   9   4  13       3497.57       3626.31       266.94 o                         
  -4   5  13        248.07        339.74       134.46 o                         
  -3   5  13        474.65        375.16       129.80 o                         
  -2   5  13       1680.63       1843.03       176.88 o                         
  -1   5  13       1468.81       1552.45       159.06 o                         
   0   5  13        250.72        241.64        84.14 o                         
   1   5  13        577.01        528.83       105.63 o                         
   2   5  13       1645.97       1780.23       277.41 o                         
   3   5  13         59.93         17.16        60.82 o                         
   4   5  13       3818.52       4138.60       731.84 o                         
   5   5  13       3075.82       3110.25       212.57 o                         
   6   5  13        630.21        367.65       118.34 o                         
   7   5  13       4771.44       4568.90       331.70 o                         
   8   5  13       1249.66       1299.86       203.99 o                         
   9   5  13       1045.86        888.05       205.63 o                         
  -3   6  13        405.51        129.51       139.21 o                         
  -2   6  13          1.27         -7.43        98.31 o                         
  -1   6  13        263.26        217.08       113.87 o                         
   0   6  13       1791.93       2023.52       274.30 o                         
   1   6  13        477.58        463.66       126.02 o                         
   2   6  13        831.24        686.73        98.88 o                         
   3   6  13       1924.22       2324.32       189.40 o                         
   4   6  13         52.69        147.51        81.50 o                         
   5   6  13       2735.43       2765.84       211.04 o                         
   6   6  13       1680.17       1981.89       229.77 o                         
   7   6  13         30.87        -15.44        98.94 o                         
   8   6  13       1869.88       1758.13       549.81 o                         
   9   6  13       1340.04       1398.67       209.61 o                         
  -2   7  13        639.69        614.69       128.80 o                         
  -1   7  13         14.57         36.50       111.25 o                         
   0   7  13        329.93        222.79       108.43 o                         
   1   7  13       2276.44       2445.66       232.04 o                         
   2   7  13          6.14        -88.60        96.00 o                         
   3   7  13       1366.33       1458.74       272.65 o                         
   4   7  13       2559.26       2745.39       198.99 o                         
   5   7  13         23.14        110.68        79.93 o                         
   6   7  13        695.13        719.99       123.46 o                         
   7   7  13       1631.37       1671.22       222.92 o                         
   8   7  13        461.36        631.48       175.68 o                         
  -1   8  13        741.38        764.65       172.87 o                         
   0   8  13        116.64        107.17       111.73 o                         
   1   8  13        413.77        205.57       146.72 o                         
   2   8  13        854.35       1102.93       342.06 o                         
   3   8  13         26.77          9.10        78.34 o                         
   4   8  13        280.55         96.97        90.14 o                         
   5   8  13       1112.60       1224.92       143.75 o                         
   6   8  13       1036.35        962.35       141.32 o                         
   7   8  13        184.41        165.95        92.75 o                         
   8   8  13       1709.39       1641.09       197.22 o                         
   1   9  13         33.33        209.56       164.57 o                         
   2   9  13        116.36        215.08       155.28 o                         
   3   9  13        732.97        706.53       127.15 o                         
   4   9  13        517.98        628.64       133.61 o                         
   5   9  13         30.04         19.20       132.80 o                         
   6   9  13       1597.69       1473.17       164.95 o                         
  -3  -7  14       2372.92       1783.18       466.27 o                         
  -2  -7  14         12.90        -87.12       111.30 o                         
  -1  -7  14       1991.09       1607.19       218.43 o                         
   0  -7  14       2796.76       3490.99       279.76 o                         
  -4  -6  14        584.05        686.59       126.23 o                         
  -3  -6  14        950.09        986.37       392.43 o                         
  -2  -6  14       3161.23       3557.00       300.92 o                         
  -1  -6  14        454.95        629.93       141.68 o                         
   0  -6  14       2473.71       2248.71       221.36 o                         
   1  -6  14       3361.32       3443.67       334.88 o                         
   2  -6  14          6.28        352.78       133.63 o                         
  -5  -5  14         43.81        166.24        96.60 o                         
  -4  -5  14       3239.94       3385.43       816.81 o                         
  -3  -5  14       1418.39       1325.91       279.29 o                         
  -2  -5  14        761.56        702.93       390.75 o                         
  -1  -5  14       4689.77       4380.23       757.99 o                         
   0  -5  14        542.35        375.11       113.00 o                         
   1  -5  14        819.45        668.41       247.68 o                         
   2  -5  14       3019.29       2606.20       225.22 o                         
   3  -5  14        702.25        598.13       133.46 o                         
   4  -5  14        669.80        581.28       127.32 o                         
  -6  -4  14       2179.02       1976.37       167.28 o                         
  -5  -4  14       1817.83       1494.88       162.75 o                         
  -4  -4  14         40.96          1.67        82.42 o                         
  -3  -4  14       2943.78       2763.64       193.95 o                         
  -2  -4  14       2720.07       2488.02       242.05 o                         
  -1  -4  14        162.15        177.84       106.47 o                         
   0  -4  14       2117.90       2243.58       279.38 o                         
   1  -4  14       2790.18       3037.33       236.05 o                         
   2  -4  14        205.59        360.52       119.08 o                         
   3  -4  14       3364.04       3274.73       599.99 o                         
   4  -4  14       4016.38       3530.47       293.40 o                         
   5  -4  14        465.93        706.09       165.95 o                         
  -6  -3  14          2.92        178.58       100.15 o                         
  -5  -3  14       1489.39       1384.98       139.79 o                         
  -4  -3  14       1069.29       1211.63       126.39 o                         
  -3  -3  14          2.04        -29.70        70.28 o                         
  -2  -3  14       2227.50       2288.22       190.52 o                         
  -1  -3  14       3707.11       3916.34       233.86 o                         
   0  -3  14        768.89        702.86       124.58 o                         
   1  -3  14       3502.60       3633.58       242.67 o                         
   2  -3  14       4650.85       4790.52       281.30 o                         
   3  -3  14         16.84          9.53        89.16 o                         
   4  -3  14       5128.13       4745.35       217.20 o                         
   5  -3  14       1714.05       1700.09       239.46 o                         
   6  -3  14        196.75        101.05       124.31 o                         
  -6  -2  14        885.57        613.50       138.33 o                         
  -5  -2  14        268.53        428.97        93.53 o                         
  -4  -2  14        367.83        370.24        87.40 o                         
  -3  -2  14       1901.54       2206.90       349.96 o                         
  -2  -2  14       1710.78       1629.95       291.52 o                         
  -1  -2  14        761.21        712.89       214.48 o                         
   0  -2  14       6384.77       6239.08       322.35 o                         
   1  -2  14       1506.58       1778.60       165.27 o                         
   2  -2  14       1859.49       1581.95       189.38 o                         
   3  -2  14       4159.34       3855.72       211.80 o                         
   4  -2  14         10.62         64.89        72.79 o                         
   5  -2  14        740.20        720.64       113.74 o                         
   6  -2  14       2689.99       2670.15       221.24 o                         
  -6  -1  14        180.13        146.79       102.57 o                         
  -5  -1  14       1473.42       1182.57       194.60 o                         
  -4  -1  14       2148.58       2284.56       171.19 o                         
  -3  -1  14        230.73        229.33       255.65 o                         
  -2  -1  14       4416.89       4598.08       195.08 o                         
  -1  -1  14       1863.58       2094.24       187.45 o                         
   0  -1  14       1095.55        988.54       201.23 o                         
   1  -1  14       3505.02       3353.42       222.49 o                         
   2  -1  14       1234.37       1222.30       210.09 o                         
   3  -1  14        793.59        915.45       127.66 o                         
   4  -1  14       4381.83       4434.22       268.87 o                         
   5  -1  14       2090.61       2213.97       170.83 o                         
   6  -1  14       1313.82       1481.90       166.09 o                         
   7  -1  14       3580.14       3519.25       421.60 o                         
  -6   0  14        827.12        661.76       146.32 o                         
  -5   0  14          6.42        -17.10        86.32 o                         
  -4   0  14       2290.71       2036.13       164.86 o                         
  -3   0  14       1308.99       1504.88       189.89 o                         
  -2   0  14        111.49         81.39        67.51 o                         
  -1   0  14       1099.80       1051.89       116.76 o                         
   0   0  14       1759.52       2172.23       171.66 o                         
   1   0  14        132.27        200.10        67.66 o                         
   2   0  14        959.66       1034.68       127.01 o                         
   3   0  14       1791.39       2026.96       181.35 o                         
   4   0  14        130.87        112.32        81.58 o                         
   5   0  14       4936.29       4685.77       273.74 o                         
   6   0  14       2570.85       2955.59       226.33 o                         
   7   0  14        200.31        282.76       229.36 o                         
  -6   1  14       1347.28       1190.27       146.29 o                         
  -5   1  14       1496.01       1274.20       147.95 o                         
  -4   1  14         11.72       -108.01        72.01 o                         
  -3   1  14        513.21        762.37       109.58 o                         
  -2   1  14       1973.14       1986.42       136.91 o                         
  -1   1  14        356.62        522.26        97.71 o                         
   0   1  14        922.42        784.81       112.21 o                         
   1   1  14       3595.87       3765.54       251.33 o                         
   2   1  14        560.05        579.15        90.26 o                         
   3   1  14       2813.25       2504.78       199.69 o                         
   4   1  14       5223.84       5414.47       290.24 o                         
   5   1  14        359.22        434.09       119.53 o                         
   6   1  14       3537.37       3845.05       262.78 o                         
   7   1  14       2917.40       3237.02       244.71 o                         
   8   1  14          1.42        -59.23        92.75 o                         
  -5   2  14        935.33        695.97       116.49 o                         
  -4   2  14        893.27        970.47       129.62 o                         
  -3   2  14        181.12        264.81        95.38 o                         
  -2   2  14        435.17        442.08        88.38 o                         
  -1   2  14       1202.13       1154.52       141.52 o                         
   0   2  14        143.02         50.25        72.57 o                         
   1   2  14       1969.41       2054.41       258.62 o                         
   2   2  14       4109.92       4051.22       210.03 o                         
   3   2  14        961.67       1055.44       145.95 o                         
   4   2  14       2129.13       2352.41       202.01 o                         
   5   2  14       3385.24       3540.61       238.03 o                         
   6   2  14         89.23        307.38       107.99 o                         
   7   2  14        942.30       1092.92       153.14 o                         
   8   2  14       2217.22       2119.32       400.91 o                         
  -5   3  14          5.99         76.69       110.32 o                         
  -4   3  14        270.43        210.16       113.41 o                         
  -3   3  14        991.25        783.96       129.81 o                         
  -2   3  14        164.36        382.86       107.85 o                         
  -1   3  14        228.69        201.12        93.10 o                         
   0   3  14       2164.05       2204.14       183.15 o                         
   1   3  14        959.92       1725.84       165.04 o                         
   2   3  14        766.30        588.92        94.81 o                         
   3   3  14       1599.77       1722.97       147.01 o                         
   4   3  14        749.33        835.40       127.11 o                         
   5   3  14        421.89        370.58       105.26 o                         
   6   3  14       1944.78       2146.68       267.45 o                         
   7   3  14       1378.41       1514.90       214.23 o                         
   8   3  14        556.22        506.36       137.13 o                         
  -4   4  14        367.99        347.13       130.81 o                         
  -3   4  14        285.95        568.29       155.77 o                         
  -2   4  14       1890.26       1873.61       181.60 o                         
  -1   4  14        770.48       1144.58       149.85 o                         
   0   4  14        390.94        331.93        95.31 o                         
   1   4  14       1242.39        848.86       154.46 o                         
   2   4  14        946.46       1095.30       119.85 o                         
   3   4  14        190.00        196.61        68.20 o                         
   4   4  14        925.45        819.02       108.50 o                         
   5   4  14       1328.02       1349.10       158.52 o                         
   6   4  14         20.92         70.52        87.94 o                         
   7   4  14       2276.17       2491.23       379.62 o                         
   8   4  14       1393.11       1629.82       220.00 o                         
  -4   5  14       1899.15       2370.10       262.67 o                         
  -3   5  14        307.39        330.56       130.39 o                         
  -2   5  14        426.44        348.89       110.19 o                         
  -1   5  14       1179.40       1340.55       232.22 o                         
   0   5  14        147.11        177.22        90.60 o                         
   1   5  14        158.20        151.76        79.15 o                         
   2   5  14        564.06        399.29       104.39 o                         
   3   5  14       1047.11        985.26       129.95 o                         
   4   5  14         20.52         69.20        94.68 o                         
   5   5  14        954.28        929.46       131.42 o                         
   6   5  14       2103.68       2537.36       299.03 o                         
   7   5  14         18.83         61.77       113.09 o                         
   8   5  14       1834.70       1379.43       207.09 o                         
  -3   6  14        941.45        662.30       424.25 o                         
  -2   6  14        393.95        653.78       158.69 o                         
  -1   6  14         20.78         39.95       129.85 o                         
   0   6  14        502.53        494.06       170.76 o                         
   1   6  14        302.67        342.05       118.78 o                         
   2   6  14         20.95        -25.37        84.16 o                         
   3   6  14        555.27        501.84       117.88 o                         
   4   6  14       1969.27       2196.94       315.36 o                         
   5   6  14         70.43        297.97        98.70 o                         
   6   6  14       1347.60       1177.96       182.60 o                         
   7   6  14        537.62        544.55       148.64 o                         
   8   6  14          1.49         52.51       118.02 o                         
  -2   7  14        868.18        865.90       280.34 o                         
  -1   7  14        500.47        502.72       221.36 o                         
   0   7  14          1.04         65.60       155.68 o                         
   1   7  14       1394.72       1083.37       170.72 o                         
   2   7  14       2318.58       1695.08       200.41 o                         
   3   7  14         16.32        -20.90       203.34 o                         
   4   7  14       1057.22        841.42       126.96 o                         
   5   7  14       1150.48       1338.28       172.15 o                         
   6   7  14          1.51        -73.80       151.61 o                         
   7   7  14        182.29         17.15       116.35 o                         
   8   7  14        894.00        333.36       139.83 o                         
   0   8  14       1724.86       1685.56       289.77 o                         
   1   8  14         11.96         15.12       141.86 o                         
   2   8  14       1319.16       1078.97       231.95 o                         
   3   8  14        500.16        404.50       120.37 o                         
   4   8  14         16.38          9.56        90.24 o                         
   5   8  14        486.55        374.74       107.09 o                         
   6   8  14        428.35        421.07       110.34 o                         
   7   8  14        382.27        208.84       125.89 o                         
   2   9  14         19.26         49.40       140.24 o                         
   3   9  14        200.46        -66.64       110.83 o                         
   4   9  14        525.57        493.16       278.92 o                         
   5   9  14        190.77        208.74       104.86 o                         
  -3  -6  15       1237.86       1377.65       220.26 o                         
  -2  -6  15         13.35         39.03       118.31 o                         
  -1  -6  15       2081.19       1479.18       208.27 o                         
   0  -6  15        627.64        676.46       150.87 o                         
   1  -6  15        783.73        631.10       152.36 o                         
  -4  -5  15         48.57         86.62        90.18 o                         
  -3  -5  15       1902.71       1178.56       163.54 o                         
  -2  -5  15       1459.72       1358.72       304.48 o                         
  -1  -5  15         33.41         45.75       115.14 o                         
   0  -5  15       1605.37       1287.95       214.53 o                         
   1  -5  15       1386.51       1621.58       186.45 o                         
   2  -5  15         15.27        -57.24       125.05 o                         
   3  -5  15       1399.03       1090.51       159.05 o                         
  -5  -4  15        902.11        798.92       124.21 o                         
  -4  -4  15       1473.45       1238.34       149.99 o                         
  -3  -4  15          0.24        -11.66        87.60 o                         
  -2  -4  15       1623.71       1651.92       346.86 o                         
  -1  -4  15        959.81        716.80       149.59 o                         
   0  -4  15        170.79        350.75       200.04 o                         
   1  -4  15       1360.90       1159.55       159.88 o                         
   2  -4  15       2749.04       3344.25       551.10 o                         
   3  -4  15        338.09        281.57       114.21 o                         
   4  -4  15       1664.40       1806.05       197.43 o                         
  -5  -3  15         24.27        -82.74        75.74 o                         
  -4  -3  15        916.73        956.08       295.29 o                         
  -3  -3  15        952.82        955.85       141.69 o                         
  -2  -3  15        157.78        245.64        95.07 o                         
  -1  -3  15        458.38        348.05        98.82 o                         
   0  -3  15       1258.90        888.21       159.52 o                         
   1  -3  15        795.71       1068.95       148.83 o                         
   2  -3  15        932.75        996.05       146.85 o                         
   3  -3  15       3122.65       3291.85       461.45 o                         
   4  -3  15        246.79        438.73       145.98 o                         
   5  -3  15       1305.17       1426.78       205.49 o                         
  -5  -2  15       1118.81        830.87       221.14 o                         
  -4  -2  15        118.83        276.55        77.09 o                         
  -3  -2  15         21.79         28.50        84.02 o                         
  -2  -2  15        937.98        855.89       196.22 o                         
  -1  -2  15       2013.22       1996.76       173.88 o                         
   0  -2  15        146.16        127.94       120.91 o                         
   1  -2  15       1680.19       1645.01       170.26 o                         
   2  -2  15        918.50        875.32       121.43 o                         
   3  -2  15        464.06        283.99       255.12 o                         
   4  -2  15       2043.82       1846.30       183.87 o                         
   5  -2  15        809.72        590.72       111.33 o                         
   6  -2  15        115.80         82.32       213.86 o                         
  -5  -1  15        114.64        -64.06       102.64 o                         
  -4  -1  15       1455.53       1395.59       143.83 o                         
  -3  -1  15        979.69       1110.90       256.28 o                         
  -2  -1  15         57.32        164.79        84.18 o                         
  -1  -1  15       2758.40       2623.51       194.43 o                         
   0  -1  15       1153.00       1220.32       238.04 o                         
   1  -1  15        543.62        537.94       111.73 o                         
   2  -1  15       2076.10       1978.18       568.45 o                         
   3  -1  15       1815.09       2333.04       202.21 o                         
   4  -1  15         25.11          4.83       121.45 o                         
   5  -1  15       1573.27       1461.76       175.47 o                         
   6  -1  15       1158.00       1462.65       157.51 o                         
  -5   0  15        674.88        403.43       188.72 o                         
  -4   0  15          5.75        -69.70       105.96 o                         
  -3   0  15       2071.81       2402.00       179.42 o                         
  -2   0  15        313.10        373.78        86.41 o                         
  -1   0  15        183.08         55.85        73.78 o                         
   0   0  15       1144.39       1142.98       128.86 o                         
   1   0  15        462.00        464.12       102.94 o                         
   2   0  15          2.14         89.58        77.59 o                         
   3   0  15        758.56        804.26       150.82 o                         
   4   0  15       1169.31       1382.52       169.57 o                         
   5   0  15         79.79        445.50       202.52 o                         
   6   0  15       1593.05       1279.06       148.48 o                         
   7   0  15       1578.03       1630.08       187.01 o                         
  -5   1  15       1913.55       1854.84       180.86 o                         
  -4   1  15       1467.35       1402.40       201.24 o                         
  -3   1  15        194.89        223.37        80.60 o                         
  -2   1  15       1359.53       1412.03       159.15 o                         
  -1   1  15        798.00        959.94       251.56 o                         
   0   1  15          0.54         67.99        70.72 o                         
   1   1  15        837.26        913.00       122.81 o                         
   2   1  15       2143.41       2360.43       193.10 o                         
   3   1  15        335.18        391.14       110.36 o                         
   4   1  15        761.58        842.57       140.44 o                         
   5   1  15       2881.36       2643.60       215.94 o                         
   6   1  15        113.44         58.24        93.88 o                         
   7   1  15       1343.11       1300.99       169.58 o                         
  -5   2  15        128.34          2.47       104.16 o                         
  -4   2  15       1521.18       1663.84       183.72 o                         
  -3   2  15        862.60        836.58       146.37 o                         
  -2   2  15        108.34        136.72        96.04 o                         
  -1   2  15       1075.75        990.42       131.58 o                         
   0   2  15        738.53        960.43       135.82 o                         
   1   2  15        160.46        299.34        96.39 o                         
   2   2  15       1881.98       1903.14       150.22 o                         
   3   2  15       1801.72       1542.01       168.92 o                         
   4   2  15        113.87        314.69       128.37 o                         
   5   2  15       1010.05        757.41       133.42 o                         
   6   2  15        854.36        955.35       148.28 o                         
   7   2  15         51.54         11.80       107.07 o                         
   8   2  15        436.84        303.40       133.37 o                         
  -4   3  15         36.99         23.06       203.62 o                         
  -3   3  15        533.78        420.69       147.76 o                         
  -2   3  15       2071.99       2494.18       252.36 o                         
  -1   3  15        222.03        353.89       213.04 o                         
   0   3  15        628.14        694.61       119.63 o                         
   1   3  15       1937.03       1720.40       285.46 o                         
   2   3  15         75.09         25.38        68.32 o                         
   3   3  15        485.86        679.48       107.31 o                         
   4   3  15       1111.29       1398.59       166.54 o                         
   5   3  15        109.54        157.73       102.75 o                         
   6   3  15        233.64         88.94        95.00 o                         
   7   3  15        699.10        774.52       147.67 o                         
   8   3  15        447.96        818.25       186.55 o                         
  -4   4  15       2029.72       2207.34       389.80 o                         
  -3   4  15        314.56        506.11       130.28 o                         
  -2   4  15        539.45        393.66       146.79 o                         
  -1   4  15       4229.36       4219.39       267.99 o                         
   0   4  15        451.11        610.54       124.25 o                         
   1   4  15       1044.92        844.85       134.53 o                         
   2   4  15       1535.81       1398.41       154.59 o                         
   3   4  15        309.17        409.59        99.61 o                         
   4   4  15        267.86        250.50       100.34 o                         
   5   4  15        382.22        650.58       131.83 o                         
   6   4  15        418.54        308.43       123.96 o                         
   7   4  15         69.24        108.59       104.99 o                         
   8   4  15       1561.45       1488.85       252.45 o                         
  -3   5  15       2771.57       2984.61       275.83 o                         
  -2   5  15        850.67        962.80       184.27 o                         
  -1   5  15        509.81        669.13       157.32 o                         
   0   5  15       3016.06       3172.93       301.63 o                         
   1   5  15        313.52        170.01        93.19 o                         
   2   5  15        427.80        407.53       143.89 o                         
   3   5  15       1527.29       1317.57       153.69 o                         
   4   5  15        635.64        807.36       246.01 o                         
   5   5  15         29.20         80.37       109.31 o                         
   6   5  15       1039.80        851.22       174.03 o                         
   7   5  15       1230.64        998.21       416.55 o                         
   8   5  15        283.46        262.11       147.29 o                         
  -2   6  15       2493.45       3037.08       690.85 o                         
  -1   6  15        874.42        862.01       218.59 o                         
   0   6  15         21.26        -45.21       113.16 o                         
   1   6  15       1267.52       1334.94       187.24 o                         
   2   6  15        602.84        483.75       131.25 o                         
   3   6  15         83.49         33.99        86.60 o                         
   4   6  15       2056.96       1801.50       189.72 o                         
   5   6  15       1249.06       1297.84       163.89 o                         
   6   6  15        364.40        220.52       137.38 o                         
   7   6  15       1127.42        893.11       186.71 o                         
  -1   7  15       1509.82       1662.55       415.48 o                         
   0   7  15       2054.59       1926.66       303.75 o                         
   1   7  15        265.43        503.35       186.41 o                         
   2   7  15       1543.00       1575.72       398.61 o                         
   3   7  15       1791.42       2080.93       297.05 o                         
   4   7  15         75.55        175.19        96.04 o                         
   5   7  15       1342.95       1218.38       149.32 o                         
   6   7  15       1124.02        853.69       182.92 o                         
   7   7  15         23.25        -74.96       131.14 o                         
   1   8  15       2568.81       2551.09       570.42 o                         
   2   8  15         42.89        118.36       121.08 o                         
   3   8  15       1603.93       1580.43       207.75 o                         
   4   8  15       1659.52       1575.53       168.80 o                         
   5   8  15          5.96         14.20        90.40 o                         
   6   8  15        621.79        455.58       122.13 o                         
  -2  -5  16       1008.24       1114.67       193.68 o                         
  -1  -5  16       1059.62       1055.78       247.15 o                         
   0  -5  16         70.85        106.94       143.86 o                         
   1  -5  16        603.01        542.36       142.25 o                         
  -4  -4  16        740.89        801.82       243.52 o                         
  -3  -4  16       1305.65       1081.78       151.51 o                         
  -2  -4  16        148.50        196.26       116.05 o                         
  -1  -4  16        870.08        733.41       167.25 o                         
   0  -4  16        770.58        681.66       149.00 o                         
   1  -4  16         52.60        118.69       113.97 o                         
   2  -4  16        418.78        320.24       124.41 o                         
   3  -4  16       1349.06       1402.75       436.49 o                         
  -4  -3  16          5.82         85.73        89.13 o                         
  -3  -3  16       1447.65       1204.20       156.01 o                         
  -2  -3  16        628.77        579.25       182.91 o                         
  -1  -3  16         44.44        215.58       118.26 o                         
   0  -3  16        119.29         60.01       103.28 o                         
   1  -3  16       1270.51       1119.85       154.02 o                         
   2  -3  16        503.82        871.20       286.39 o                         
   3  -3  16        848.55        649.79       326.00 o                         
   4  -3  16       1396.72       1142.28       346.27 o                         
  -4  -2  16       1122.47       1048.93       155.20 o                         
  -3  -2  16        113.00       -106.62       103.20 o                         
  -2  -2  16        261.25        333.67       170.44 o                         
  -1  -2  16       2349.25       2346.15       475.16 o                         
   0  -2  16        480.92        377.26       126.85 o                         
   1  -2  16        223.99        337.92       199.76 o                         
   2  -2  16       1875.05       2351.59       250.53 o                         
   3  -2  16        224.26        348.84       134.65 o                         
   4  -2  16        204.69         71.21       101.12 o                         
   5  -2  16       1079.63       1009.93       161.32 o                         
  -4  -1  16        240.14        144.95       195.06 o                         
  -3  -1  16       2997.32       3017.01       424.03 o                         
  -2  -1  16        539.84        820.12       186.50 o                         
  -1  -1  16        962.06       1016.84       155.31 o                         
   0  -1  16       3668.16       3941.56       278.00 o                         
   1  -1  16        791.73        795.57       149.22 o                         
   2  -1  16        312.46        189.01       122.57 o                         
   3  -1  16        611.58        623.22       134.02 o                         
   4  -1  16        370.24        457.45       135.52 o                         
   5  -1  16        294.28         38.30       103.09 o                         
   6  -1  16        591.59        690.01       157.45 o                         
  -4   0  16       1520.67       1443.72       215.91 o                         
  -3   0  16        365.26        404.98       119.41 o                         
  -2   0  16       1739.70       1941.59       184.56 o                         
  -1   0  16       1155.43       1386.16       217.27 o                         
   0   0  16        504.59        558.87       126.18 o                         
   1   0  16       1640.49       1723.01       370.96 o                         
   2   0  16        120.82        124.88        89.21 o                         
   3   0  16        336.96        357.26       109.10 o                         
   4   0  16       1259.79       1197.55       190.35 o                         
   5   0  16        597.23        664.22       145.17 o                         
   6   0  16         14.41         55.49       111.44 o                         
  -4   1  16       2945.10       2872.09       227.97 o                         
  -3   1  16       2586.63       2919.82       563.80 o                         
  -2   1  16         26.13         -9.47        91.85 o                         
  -1   1  16       3158.08       3485.25       262.87 o                         
   0   1  16       1066.99       1236.91       143.34 o                         
   1   1  16         43.83         10.05        79.68 o                         
   2   1  16       1013.00        880.47       134.70 o                         
   3   1  16       1072.18       1209.39       157.07 o                         
   4   1  16         33.75        -85.65        86.47 o                         
   5   1  16       1287.22       1008.82       160.10 o                         
   6   1  16       1691.10       1597.62       303.40 o                         
   7   1  16          1.10        213.17       117.93 o                         
  -4   2  16         31.17        120.94       131.97 o                         
  -3   2  16       1846.32       1804.70       462.88 o                         
  -2   2  16       2554.39       2634.37       240.64 o                         
  -1   2  16         82.20         69.80        85.05 o                         
   0   2  16       1348.81       1263.02       149.63 o                         
   1   2  16       3038.54       3210.72       224.95 o                         
   2   2  16         22.79        170.86        94.34 o                         
   3   2  16       1422.95       1093.19       302.00 o                         
   4   2  16       2079.07       2524.58       403.69 o                         
   5   2  16          4.35         60.10       196.15 o
[truncated: 16,606 more chars]
